# Supplementary material for: SARS-CoV-2 RNAs are processed into 22-nt vsRNAs in Vero cells
Source: Front Immunol. 2022 Oct 28;13:1008084. doi: 10.3389/fimmu.2022.1008084 (PMC9650353; doi:10.3389/fimmu.2022.1008084)
Supplement: Supplementary Figure 1 — Description of sRNA libraries in control and SARS-CoV-2-infected Vero cells. (A) Correlation of miRNA reads between two biological replicates in control and SARS-CoV-2-infected (6 hpi/12 hpi) Vero cells. (B) PCA plot of miRNA-seq libraries of control and virus-infected (6 hpi/12 hpi) Vero cells. [file DataSheet_1.zip]

Archive with 189 entries (158 files):
- Data Sheet 1/
- Data Sheet 1/Figure S1.tif
- Data Sheet 1/Figure S2.tif
- Data Sheet 1/Figure S3.tif
- Data Sheet 1/Figure S4.tif
- Data Sheet 1/Figure S5.tif
- Data Sheet 1/SARS-CoV-2 source code & data/
- Data Sheet 1/SARS-CoV-2 source code & data/SARS-CoV-2 source code/
- Data Sheet 1/SARS-CoV-2 source code & data/SARS-CoV-2 source code/data_sports/
- Data Sheet 1/SARS-CoV-2 source code & data/SARS-CoV-2 source code/data_sports/readme.txt
- Data Sheet 1/SARS-CoV-2 source code & data/SARS-CoV-2 source code/data_sports/sports-human.sh
- Data Sheet 1/SARS-CoV-2 source code & data/SARS-CoV-2 source code/fig1/
- Data Sheet 1/SARS-CoV-2 source code & data/SARS-CoV-2 source code/fig1/1B/
- Data Sheet 1/SARS-CoV-2 source code & data/SARS-CoV-2 source code/fig1/1B/find_result.py
- Data Sheet 1/SARS-CoV-2 source code & data/SARS-CoV-2 source code/fig1/1B/output/
- Data Sheet 1/SARS-CoV-2 source code & data/SARS-CoV-2 source code/fig1/1B/output/pie-new.pdf
- Data Sheet 1/SARS-CoV-2 source code & data/SARS-CoV-2 source code/fig1/1B/output/pie-new_AI.pdf
- Data Sheet 1/SARS-CoV-2 source code & data/SARS-CoV-2 source code/fig1/1B/pie-plot.R
- Data Sheet 1/SARS-CoV-2 source code & data/SARS-CoV-2 source code/fig1/1B/readme.txt
- Data Sheet 1/SARS-CoV-2 source code & data/SARS-CoV-2 source code/fig1/1C/
- Data Sheet 1/SARS-CoV-2 source code & data/SARS-CoV-2 source code/fig1/1C/clean.sh
- Data Sheet 1/SARS-CoV-2 source code & data/SARS-CoV-2 source code/fig1/1C/dict-fa-total.py
- Data Sheet 1/SARS-CoV-2 source code & data/SARS-CoV-2 source code/fig1/1C/length_AUCG.py
- Data Sheet 1/SARS-CoV-2 source code & data/SARS-CoV-2 source code/fig1/1C/output/
- Data Sheet 1/SARS-CoV-2 source code & data/SARS-CoV-2 source code/fig1/1C/output/fig1C.ai
- Data Sheet 1/SARS-CoV-2 source code & data/SARS-CoV-2 source code/fig1/1C/output/nostr.pdf
- Data Sheet 1/SARS-CoV-2 source code & data/SARS-CoV-2 source code/fig1/1C/output/vero_conrol12h.pdf
- Data Sheet 1/SARS-CoV-2 source code & data/SARS-CoV-2 source code/fig1/1C/output/vero_conrol6h.pdf
- Data Sheet 1/SARS-CoV-2 source code & data/SARS-CoV-2 source code/fig1/1C/output/vero_SARS12h.pdf
- Data Sheet 1/SARS-CoV-2 source code & data/SARS-CoV-2 source code/fig1/1C/output/vero_SARS6h.pdf
- Data Sheet 1/SARS-CoV-2 source code & data/SARS-CoV-2 source code/fig1/1C/readme.txt
- Data Sheet 1/SARS-CoV-2 source code & data/SARS-CoV-2 source code/fig1/1C/vero_AUCG.R
- Data Sheet 1/SARS-CoV-2 source code & data/SARS-CoV-2 source code/fig1/Figure1.tif
- Data Sheet 1/SARS-CoV-2 source code & data/SARS-CoV-2 source code/fig2/
- Data Sheet 1/SARS-CoV-2 source code & data/SARS-CoV-2 source code/fig2/2A/
- Data Sheet 1/SARS-CoV-2 source code & data/SARS-CoV-2 source code/fig2/2A/output/
- Data Sheet 1/SARS-CoV-2 source code & data/SARS-CoV-2 source code/fig2/2A/output/Vero_control-12h-miRNA.pdf
- Data Sheet 1/SARS-CoV-2 source code & data/SARS-CoV-2 source code/fig2/2A/output/Vero_control-6h-miRNA.pdf
- Data Sheet 1/SARS-CoV-2 source code & data/SARS-CoV-2 source code/fig2/2A/output/Vero_SARS-CoV-2-12h-miRNA.pdf
- Data Sheet 1/SARS-CoV-2 source code & data/SARS-CoV-2 source code/fig2/2A/output/Vero_SARS-CoV-2-6h-miRNA.pdf
- Data Sheet 1/SARS-CoV-2 source code & data/SARS-CoV-2 source code/fig2/2A/readme.txt
- Data Sheet 1/SARS-CoV-2 source code & data/SARS-CoV-2 source code/fig2/2A/vero_AUCG.R
- Data Sheet 1/SARS-CoV-2 source code & data/SARS-CoV-2 source code/fig2/2A/work.sh
- Data Sheet 1/SARS-CoV-2 source code & data/SARS-CoV-2 source code/fig2/2B/
- Data Sheet 1/SARS-CoV-2 source code & data/SARS-CoV-2 source code/fig2/2B/featurecounts.sh
- Data Sheet 1/SARS-CoV-2 source code & data/SARS-CoV-2 source code/fig2/2B/hsa.gff3
- Data Sheet 1/SARS-CoV-2 source code & data/SARS-CoV-2 source code/fig2/2B/output/
- Data Sheet 1/SARS-CoV-2 source code & data/SARS-CoV-2 source code/fig2/2B/output/result_de_miRNA.csv
- Data Sheet 1/SARS-CoV-2 source code & data/SARS-CoV-2 source code/fig2/2B/output/SARS-Cov-2 vs Control-12h-volcano.pdf
- Data Sheet 1/SARS-CoV-2 source code & data/SARS-CoV-2 source code/fig2/2B/output/SARS-Cov-2 vs Control-6h-volcano.pdf
- Data Sheet 1/SARS-CoV-2 source code & data/SARS-CoV-2 source code/fig2/2B/output/vero-out.csv
- Data Sheet 1/SARS-CoV-2 source code & data/SARS-CoV-2 source code/fig2/2B/readme.txt
- Data Sheet 1/SARS-CoV-2 source code & data/SARS-CoV-2 source code/fig2/2B/vero_miRNA_DE.R
- Data Sheet 1/SARS-CoV-2 source code & data/SARS-CoV-2 source code/fig2/2C/
- Data Sheet 1/SARS-CoV-2 source code & data/SARS-CoV-2 source code/fig2/2C/output/
- Data Sheet 1/SARS-CoV-2 source code & data/SARS-CoV-2 source code/fig2/2C/output/heatmap.pdf
- Data Sheet 1/SARS-CoV-2 source code & data/SARS-CoV-2 source code/fig2/2C/readme.txt
- Data Sheet 1/SARS-CoV-2 source code & data/SARS-CoV-2 source code/fig2/2C/vero_miRNA_DE.R
- Data Sheet 1/SARS-CoV-2 source code & data/SARS-CoV-2 source code/fig2/Figure2.tif
- Data Sheet 1/SARS-CoV-2 source code & data/SARS-CoV-2 source code/fig3/
- Data Sheet 1/SARS-CoV-2 source code & data/SARS-CoV-2 source code/fig3/Figure3.tif
- Data Sheet 1/SARS-CoV-2 source code & data/SARS-CoV-2 source code/fig3/kEGG.csv
- Data Sheet 1/SARS-CoV-2 source code & data/SARS-CoV-2 source code/fig3/MF_result.csv
- Data Sheet 1/SARS-CoV-2 source code & data/SARS-CoV-2 source code/fig3/output/
- Data Sheet 1/SARS-CoV-2 source code & data/SARS-CoV-2 source code/fig3/output/KEGG.pdf
- Data Sheet 1/SARS-CoV-2 source code & data/SARS-CoV-2 source code/fig3/output/ke_net_prepare.txt
- Data Sheet 1/SARS-CoV-2 source code & data/SARS-CoV-2 source code/fig3/output/MF.pdf
- Data Sheet 1/SARS-CoV-2 source code & data/SARS-CoV-2 source code/fig3/output/ttt.cys
- Data Sheet 1/SARS-CoV-2 source code & data/SARS-CoV-2 source code/fig3/readme.txt
- Data Sheet 1/SARS-CoV-2 source code & data/SARS-CoV-2 source code/fig3/vero_GOKE.R
- Data Sheet 1/SARS-CoV-2 source code & data/SARS-CoV-2 source code/fig4/
- Data Sheet 1/SARS-CoV-2 source code & data/SARS-CoV-2 source code/fig4/Figure4.tif
- Data Sheet 1/SARS-CoV-2 source code & data/SARS-CoV-2 source code/fig4/output/
- Data Sheet 1/SARS-CoV-2 source code & data/SARS-CoV-2 source code/fig4/output/29520-29670-negative.txt
- Data Sheet 1/SARS-CoV-2 source code & data/SARS-CoV-2 source code/fig4/output/29520-29670-positive.txt
- Data Sheet 1/SARS-CoV-2 source code & data/SARS-CoV-2 source code/fig4/output/Vero_control-12h-1.pdf
- Data Sheet 1/SARS-CoV-2 source code & data/SARS-CoV-2 source code/fig4/output/Vero_control-12h-2.pdf
- Data Sheet 1/SARS-CoV-2 source code & data/SARS-CoV-2 source code/fig4/output/Vero_control-6h-1.pdf
- Data Sheet 1/SARS-CoV-2 source code & data/SARS-CoV-2 source code/fig4/output/Vero_control-6h-2.pdf
- Data Sheet 1/SARS-CoV-2 source code & data/SARS-CoV-2 source code/fig4/output/Vero_SARS-Cov-2-12h-1.pdf
- Data Sheet 1/SARS-CoV-2 source code & data/SARS-CoV-2 source code/fig4/output/Vero_SARS-Cov-2-12h-2.pdf
- Data Sheet 1/SARS-CoV-2 source code & data/SARS-CoV-2 source code/fig4/output/Vero_SARS-Cov-2-6h-1.pdf
- Data Sheet 1/SARS-CoV-2 source code & data/SARS-CoV-2 source code/fig4/output/Vero_SARS-Cov-2-6h-2.pdf
- Data Sheet 1/SARS-CoV-2 source code & data/SARS-CoV-2 source code/fig4/PBS_viRNA_22nt.sh
- Data Sheet 1/SARS-CoV-2 source code & data/SARS-CoV-2 source code/fig4/PBS_virus_fenbu.sh
- Data Sheet 1/SARS-CoV-2 source code & data/SARS-CoV-2 source code/fig4/readme.txt
- Data Sheet 1/SARS-CoV-2 source code & data/SARS-CoV-2 source code/fig4/reads+_.py
- Data Sheet 1/SARS-CoV-2 source code & data/SARS-CoV-2 source code/fig4/SARS-COVID.fa
- Data Sheet 1/SARS-CoV-2 source code & data/SARS-CoV-2 source code/fig4/Total vsRNA sequence at 3 terminus of SARS-CoV-2/
- Data Sheet 1/SARS-CoV-2 source code & data/SARS-CoV-2 source code/fig4/Total vsRNA sequence at 3 terminus of SARS-CoV-2/SARS-COVID.fa
- Data Sheet 1/SARS-CoV-2 source code & data/SARS-CoV-2 source code/fig4/Total vsRNA sequence at 3 terminus of SARS-CoV-2/total21-23 nt-negative strand.sort.bam
- Data Sheet 1/SARS-CoV-2 source code & data/SARS-CoV-2 source code/fig4/Total vsRNA sequence at 3 terminus of SARS-CoV-2/total21-23 nt-negative strand.sort.bam.bai
- Data Sheet 1/SARS-CoV-2 source code & data/SARS-CoV-2 source code/fig4/Total vsRNA sequence at 3 terminus of SARS-CoV-2/total21-23 nt-positive strand.sort.bam
- Data Sheet 1/SARS-CoV-2 source code & data/SARS-CoV-2 source code/fig4/Total vsRNA sequence at 3 terminus of SARS-CoV-2/total21-23 nt-positive strand.sort.bam.bai
- Data Sheet 1/SARS-CoV-2 source code & data/SARS-CoV-2 source code/fig4/Total vsRNA sequence at 3 terminus of SARS-CoV-2/total21-23.sort.bam
- Data Sheet 1/SARS-CoV-2 source code & data/SARS-CoV-2 source code/fig4/Total vsRNA sequence at 3 terminus of SARS-CoV-2/total21-23.sort.bam.bai
- Data Sheet 1/SARS-CoV-2 source code & data/SARS-CoV-2 source code/fig4/virus_AUCG+_.R
- Data Sheet 1/SARS-CoV-2 source code & data/SARS-CoV-2 source code/figs1/
- Data Sheet 1/SARS-CoV-2 source code & data/SARS-CoV-2 source code/figs1/correlation.R
- Data Sheet 1/SARS-CoV-2 source code & data/SARS-CoV-2 source code/figs1/FigureS1.tif
- Data Sheet 1/SARS-CoV-2 source code & data/SARS-CoV-2 source code/figs1/output/
- Data Sheet 1/SARS-CoV-2 source code & data/SARS-CoV-2 source code/figs1/output/corelation.pdf
- Data Sheet 1/SARS-CoV-2 source code & data/SARS-CoV-2 source code/figs1/output/pca.pdf
- Data Sheet 1/SARS-CoV-2 source code & data/SARS-CoV-2 source code/figs1/PCA.R
- Data Sheet 1/SARS-CoV-2 source code & data/SARS-CoV-2 source code/figs1/readme.txt
- Data Sheet 1/SARS-CoV-2 source code & data/SARS-CoV-2 source code/figs2/
- Data Sheet 1/SARS-CoV-2 source code & data/SARS-CoV-2 source code/figs2/FigureS2.tif
- Data Sheet 1/SARS-CoV-2 source code & data/SARS-CoV-2 source code/figs2/output/
- Data Sheet 1/SARS-CoV-2 source code & data/SARS-CoV-2 source code/figs2/output/Figure S2A.pdf
- Data Sheet 1/SARS-CoV-2 source code & data/SARS-CoV-2 source code/figs2/output/Figure S2B.pdf
- Data Sheet 1/SARS-CoV-2 source code & data/SARS-CoV-2 source code/figs2/readme.txt
- Data Sheet 1/SARS-CoV-2 source code & data/SARS-CoV-2 source code/figs2/vero_AUCG.R
- Data Sheet 1/SARS-CoV-2 source code & data/SARS-CoV-2 source code/figs2/work.sh
- Data Sheet 1/SARS-CoV-2 source code & data/SARS-CoV-2 source code/figs3/
- Data Sheet 1/SARS-CoV-2 source code & data/SARS-CoV-2 source code/figs3/calculate+_.py
- Data Sheet 1/SARS-CoV-2 source code & data/SARS-CoV-2 source code/figs3/FigureS3.tif
- Data Sheet 1/SARS-CoV-2 source code & data/SARS-CoV-2 source code/figs3/new.bed
- Data Sheet 1/SARS-CoV-2 source code & data/SARS-CoV-2 source code/figs3/output/
- Data Sheet 1/SARS-CoV-2 source code & data/SARS-CoV-2 source code/figs3/output/22nt.pdf
- Data Sheet 1/SARS-CoV-2 source code & data/SARS-CoV-2 source code/figs3/output/vsi.pdf
- Data Sheet 1/SARS-CoV-2 source code & data/SARS-CoV-2 source code/figs3/PBS_virus_22.sh
- Data Sheet 1/SARS-CoV-2 source code & data/SARS-CoV-2 source code/figs3/readme.txt
- Data Sheet 1/SARS-CoV-2 source code & data/SARS-CoV-2 source code/figs3/vero_virus_fenbu.R
- Data Sheet 1/SARS-CoV-2 source code & data/SARS-CoV-2 source code/figs4/
- Data Sheet 1/SARS-CoV-2 source code & data/SARS-CoV-2 source code/figs4/cutadapt.sh
- Data Sheet 1/SARS-CoV-2 source code & data/SARS-CoV-2 source code/figs4/FigureS4.tif
- Data Sheet 1/SARS-CoV-2 source code & data/SARS-CoV-2 source code/figs4/output/
- Data Sheet 1/SARS-CoV-2 source code & data/SARS-CoV-2 source code/figs4/output/Figure S4A-A549-hACE2-SARS-CoV-2-24h.pdf
- Data Sheet 1/SARS-CoV-2 source code & data/SARS-CoV-2 source code/figs4/output/Figure S4A-A549-hACE2-SARS-CoV-2-48h.pdf
- Data Sheet 1/SARS-CoV-2 source code & data/SARS-CoV-2 source code/figs4/output/Figure S4A-A549-hACE2-SARS-CoV-2-6h.pdf
- Data Sheet 1/SARS-CoV-2 source code & data/SARS-CoV-2 source code/figs4/output/Figure S4A-Calu-3-SARS-CoV-2-6h.pdf
- Data Sheet 1/SARS-CoV-2 source code & data/SARS-CoV-2 source code/figs4/output/Figure S4A-PC-9-SARS-CoV-2-24h.pdf
- Data Sheet 1/SARS-CoV-2 source code & data/SARS-CoV-2 source code/figs4/output/Figure S4A-PC-9-SARS-CoV-2-48h.pdf
- Data Sheet 1/SARS-CoV-2 source code & data/SARS-CoV-2 source code/figs4/output/Figure S4A-PC-9-SARS-CoV-2-6h.pdf
- Data Sheet 1/SARS-CoV-2 source code & data/SARS-CoV-2 source code/figs4/output/Figure S4B-A549-hACE2-SARS-CoV-2-24h.pdf
- Data Sheet 1/SARS-CoV-2 source code & data/SARS-CoV-2 source code/figs4/output/Figure S4B-A549-hACE2-SARS-CoV-2-48h.pdf
- Data Sheet 1/SARS-CoV-2 source code & data/SARS-CoV-2 source code/figs4/output/Figure S4B-Calu-3-SARS-CoV-2.pdf
- Data Sheet 1/SARS-CoV-2 source code & data/SARS-CoV-2 source code/figs4/output/Figure S4C-Calu-3-12h-SARS-CoV-2.pdf
- Data Sheet 1/SARS-CoV-2 source code & data/SARS-CoV-2 source code/figs4/output/Figure S4C-Calu-3-24h-SARS-CoV-2.pdf
- Data Sheet 1/SARS-CoV-2 source code & data/SARS-CoV-2 source code/figs4/output/Figure S4C-Calu-3-4h-SARS-CoV-2.pdf
- Data Sheet 1/SARS-CoV-2 source code & data/SARS-CoV-2 source code/figs4/output/Figure S4D-Calu-3_MOI10-SARS-CoV-2-24h.pdf
- Data Sheet 1/SARS-CoV-2 source code & data/SARS-CoV-2 source code/figs4/output/Figure S4D-Calu-3_MOI10-SARS-CoV-2-36h.pdf
- Data Sheet 1/SARS-CoV-2 source code & data/SARS-CoV-2 source code/figs4/output/Figure S4D-Calu-3_MOI10-SARS-CoV-2-48h.pdf
- Data Sheet 1/SARS-CoV-2 source code & data/SARS-CoV-2 source code/figs4/output/SRR11550025_fu_AUCG.txt
- Data Sheet 1/SARS-CoV-2 source code & data/SARS-CoV-2 source code/figs4/output/SRR11550025_zheng_AUCG.txt
- Data Sheet 1/SARS-CoV-2 source code & data/SARS-CoV-2 source code/figs4/output/SRR11550026_fu_AUCG.txt
- Data Sheet 1/SARS-CoV-2 source code & data/SARS-CoV-2 source code/figs4/output/SRR11550026_zheng_AUCG.txt
- Data Sheet 1/SARS-CoV-2 source code & data/SARS-CoV-2 source code/figs4/output/SRR11550030_fu_AUCG.txt
- Data Sheet 1/SARS-CoV-2 source code & data/SARS-CoV-2 source code/figs4/output/SRR11550030_zheng_AUCG.txt
- Data Sheet 1/SARS-CoV-2 source code & data/SARS-CoV-2 source code/figs4/output/SRR12588877_fu_AUCG.txt
- Data Sheet 1/SARS-CoV-2 source code & data/SARS-CoV-2 source code/figs4/output/SRR12588877_zheng_AUCG.txt
- Data Sheet 1/SARS-CoV-2 source code & data/SARS-CoV-2 source code/figs4/output/SRR12682178_fu_AUCG.txt
- Data Sheet 1/SARS-CoV-2 source code & data/SARS-CoV-2 source code/figs4/output/SRR12682178_zheng_AUCG.txt
- Data Sheet 1/SARS-CoV-2 source code & data/SARS-CoV-2 source code/figs4/output/SRR12682179_fu_AUCG.txt
- Data Sheet 1/SARS-CoV-2 source code & data/SARS-CoV-2 source code/figs4/output/SRR12682179_zheng_AUCG.txt
- Data Sheet 1/SARS-CoV-2 source code & data/SARS-CoV-2 source code/figs4/output/SRR13165825_fu_AUCG.txt
- Data Sheet 1/SARS-CoV-2 source code & data/SARS-CoV-2 source code/figs4/output/SRR13165825_zheng_AUCG.txt
- Data Sheet 1/SARS-CoV-2 source code & data/SARS-CoV-2 source code/figs4/output/SRR13165826_fu_AUCG.txt
- Data Sheet 1/SARS-CoV-2 source code & data/SARS-CoV-2 source code/figs4/output/SRR13165826_zheng_AUCG.txt
- Data Sheet 1/SARS-CoV-2 source code & data/SARS-CoV-2 source code/figs4/output/SRR14674271_fu_AUCG.txt
- Data Sheet 1/SARS-CoV-2 source code & data/SARS-CoV-2 source code/figs4/output/SRR14674271_zheng_AUCG.txt
- Data Sheet 1/SARS-CoV-2 source code & data/SARS-CoV-2 source code/figs4/output/SRR15700516_fu_AUCG.txt
- Data Sheet 1/SARS-CoV-2 source code & data/SARS-CoV-2 source code/figs4/output/SRR15700516_zheng_AUCG.txt
- Data Sheet 1/SARS-CoV-2 source code & data/SARS-CoV-2 source code/figs4/output/SRR15700520_fu_AUCG.txt
- Data Sheet 1/SARS-CoV-2 source code & data/SARS-CoV-2 source code/figs4/output/SRR15700520_zheng_AUCG.txt
- Data Sheet 1/SARS-CoV-2 source code & data/SARS-CoV-2 source code/figs4/output/SRR15700523_fu_AUCG.txt
- Data Sheet 1/SARS-CoV-2 source code & data/SARS-CoV-2 source code/figs4/output/SRR15700523_zheng_AUCG.txt
- Data Sheet 1/SARS-CoV-2 source code & data/SARS-CoV-2 source code/figs4/output/SRR15700530_fu_AUCG.txt
- Data Sheet 1/SARS-CoV-2 source code & data/SARS-CoV-2 source code/figs4/output/SRR15700530_zheng_AUCG.txt
- Data Sheet 1/SARS-CoV-2 source code & data/SARS-CoV-2 source code/figs4/output/SRR15700533_fu_AUCG.txt
- Data Sheet 1/SARS-CoV-2 source code & data/SARS-CoV-2 source code/figs4/output/SRR15700533_zheng_AUCG.txt
- Data Sheet 1/SARS-CoV-2 source code & data/SARS-CoV-2 source code/figs4/output/SRR15700537_fu_AUCG.txt
- Data Sheet 1/SARS-CoV-2 source code & data/SARS-CoV-2 source code/figs4/output/SRR15700537_zheng_AUCG.txt
- Data Sheet 1/SARS-CoV-2 source code & data/SARS-CoV-2 source code/figs4/output/SRR15700543_fu_AUCG.txt
- Data Sheet 1/SARS-CoV-2 source code & data/SARS-CoV-2 source code/figs4/output/SRR15700543_zheng_AUCG.txt
- Data Sheet 1/SARS-CoV-2 source code & data/SARS-CoV-2 source code/figs4/output/SRR15700546_fu_AUCG.txt
- Data Sheet 1/SARS-CoV-2 source code & data/SARS-CoV-2 source code/figs4/output/SRR15700546_zheng_AUCG.txt
- Data Sheet 1/SARS-CoV-2 source code & data/SARS-CoV-2 source code/figs4/output/SRR15700549_fu_AUCG.txt
- Data Sheet 1/SARS-CoV-2 source code & data/SARS-CoV-2 source code/figs4/output/SRR15700549_zheng_AUCG.txt
- Data Sheet 1/SARS-CoV-2 source code & data/SARS-CoV-2 source code/figs4/PBS_viRNA_fenbu.sh
- Data Sheet 1/SARS-CoV-2 source code & data/SARS-CoV-2 source code/figs4/readme.txt
- Data Sheet 1/SARS-CoV-2 source code & data/SARS-CoV-2 source code/figs4/sports-human.sh
- Data Sheet 1/SARS-CoV-2 source code & data/SARS-CoV-2 source code/figs5/
- Data Sheet 1/SARS-CoV-2 source code & data/SARS-CoV-2 source code/figs5/fig S5.ai
- Data Sheet 1/SARS-CoV-2 source code & data/SARS-CoV-2 source code/figs5/ZIKV vsRNAs 1-100-negative.txt
- Data Sheet 1/SARS-CoV-2 source code & data/SARS-CoV-2 source code/figs5/ZIKV vsRNAs 1-100-positive.txt
- Data Sheet 1/SARS-CoV-2 source code & data/SARS-CoV-2 source code/readme.txt
- Data Sheet 1/SARS-CoV-2 source code & data/SARS-CoV-2 source data/
- Data Sheet 1/SARS-CoV-2 source code & data/SARS-CoV-2 source data/SARS-CoV-2 source data.xlsx
