# Supplementary material for: SARS-CoV-2 RNAs are processed into 22-nt vsRNAs in Vero cells
Source: Front Immunol. 2022 Oct 28;13:1008084. doi: 10.3389/fimmu.2022.1008084 (PMC9650353; doi:10.3389/fimmu.2022.1008084)
Supplement: Supplementary Figure 1 — Description of sRNA libraries in control and SARS-CoV-2-infected Vero cells. (A) Correlation of miRNA reads between two biological replicates in control and SARS-CoV-2-infected (6 hpi/12 hpi) Vero cells. (B) PCA plot of miRNA-seq libraries of control and virus-infected (6 hpi/12 hpi) Vero cells. [file DataSheet_1.zip › Data Sheet 1/SARS-CoV-2 source code & data/SARS-CoV-2 source code/data_sports/readme.txt]

###Specific command
bash sports-human.sh 

##Supplementary Instructions
## https://github.com/junchaoshi/sports1.1 download and try to run SPORTS1.1
## The input file must be unpacked fastq/fq or fasta/fa
## The contents of  Homo_sapiens folder are specifically derived from https://ncrnainfo-my.sharepoint.com/personal/sports_ncrna_info/_layouts/15/guestaccess.aspx?docid=0773ed3d5f6b74f35bbd643e1af221c31&authkey=AcRxf8walnGUIEhgI--8CDc
##B2 B3 Vero-Control-6h two biological duplicates
##B5 B6 Vero-Control-12h two biological duplicates
##B10 B12 Vero-Cov2-6h two biological duplicates
##B14 B15 Vero-Cov2-12h two biological duplicates
 
