# Supplementary material for: SARS-CoV-2 RNAs are processed into 22-nt vsRNAs in Vero cells
Source: Front Immunol. 2022 Oct 28;13:1008084. doi: 10.3389/fimmu.2022.1008084 (PMC9650353; doi:10.3389/fimmu.2022.1008084)
Supplement: Supplementary Figure 1 — Description of sRNA libraries in control and SARS-CoV-2-infected Vero cells. (A) Correlation of miRNA reads between two biological replicates in control and SARS-CoV-2-infected (6 hpi/12 hpi) Vero cells. (B) PCA plot of miRNA-seq libraries of control and virus-infected (6 hpi/12 hpi) Vero cells. [file DataSheet_1.zip › Data Sheet 1/SARS-CoV-2 source code & data/SARS-CoV-2 source code/fig1/1B/find_result.py]

import sys
file=sys.argv[1]
outfile='%s%s'%(file,'.txt')
result=[]
with open(file, 'r') as f:
    for line in f.readlines():
        line1=line.strip('\n')
        line=line.split('\t')
        if line[0]=='Clean_Reads' and line[1]=='-':
            result.append('%s\t%s' %(line[0],line[-1]))
        elif line[0]=='Match_Genome' and line[1]=='-':
            result.append('%s\t%s' %(line[0],line[-1]))
        elif line[0]=='miRBase-miRNA_Match_Genome' and line[1]=='-':
            result.append('%s\t%s' %(line[0],line[-1]))
        elif line[0]=='rRNAdb-rRNA_Match_Genome' and line[1]=='-':
            result.append('%s\t%s' %(line[0],line[-1]))
        elif line[0]=='GtRNAdb-mature-tRNA_Match_Genome' and line[1]=='-':
            result.append('%s\t%s' %(line[0],line[-1]))
        elif line[0]=='piRNAdb-piRNA_Match_Genome' and line[1]=='-':
            result.append('%s\t%s' %(line[0],line[-1]))
        elif line[0]=='Unannotated_Match_Genome' and line[1]=='-':
            result.append('%s\t%s' %(line[0],line[-1]))
        elif line[0]=='Unannotated_Unmatch_Genome' and line[1]=='-':
            result.append('%s\t%s' %(line[0],line[-1]))
with open(outfile,'w')as f:
    f.write(''.join(result))
