# Supplementary material for: SARS-CoV-2 RNAs are processed into 22-nt vsRNAs in Vero cells
Source: Front Immunol. 2022 Oct 28;13:1008084. doi: 10.3389/fimmu.2022.1008084 (PMC9650353; doi:10.3389/fimmu.2022.1008084)
Supplement: Supplementary Figure 1 — Description of sRNA libraries in control and SARS-CoV-2-infected Vero cells. (A) Correlation of miRNA reads between two biological replicates in control and SARS-CoV-2-infected (6 hpi/12 hpi) Vero cells. (B) PCA plot of miRNA-seq libraries of control and virus-infected (6 hpi/12 hpi) Vero cells. [file DataSheet_1.zip › Data Sheet 1/SARS-CoV-2 source code & data/SARS-CoV-2 source code/fig1/1B/readme.txt]

####Specific command
Rscript pie-plot.R 

###Supplementary Instructions

##Source of data.txt file in input
##Using find_result.py data_sports/output/*_result/*_summary.txt  results are merged to get columns 3-10
##less data_sports/input *.fastq|grep ^+|wc -l get the second column
##The results in the last column are data_sports/output/*_fa/*_unmatch_genome.fa (uniq reads)  converted to total reads and the number of SARS-CoV-2 genome aligned using bowtie 
#Precautions
#pie-plot.R is written in Windows RStudio and is not suitable for linux. If you use it in Linux, please modify the script

#pie-new.pdf is the result of running the script
#pie-new_AI modified .pdf is the result of pie-new.pdf modified in Adobe Illustrator
