# Supplementary material for: SARS-CoV-2 RNAs are processed into 22-nt vsRNAs in Vero cells
Source: Front Immunol. 2022 Oct 28;13:1008084. doi: 10.3389/fimmu.2022.1008084 (PMC9650353; doi:10.3389/fimmu.2022.1008084)
Supplement: Supplementary Figure 1 — Description of sRNA libraries in control and SARS-CoV-2-infected Vero cells. (A) Correlation of miRNA reads between two biological replicates in control and SARS-CoV-2-infected (6 hpi/12 hpi) Vero cells. (B) PCA plot of miRNA-seq libraries of control and virus-infected (6 hpi/12 hpi) Vero cells. [file DataSheet_1.zip › Data Sheet 1/SARS-CoV-2 source code & data/SARS-CoV-2 source code/fig1/1C/clean.sh]

num=$1
sample=$2
#num=$1
dir=/public1/home/miyj/sars/data_sports/output/${num}_${sample}/${sample}_fa
program1="/public1/home/miyj/sars/fig1/1C/dict-fa-total.py"
program2="/public1/home/miyj/sars/fig1/1C/length_AUCG.py"
cd $dir
conda activate smallRNA
grep ">" ${sample}_match_genome.fa > match_genome.txt
grep ">" ${sample}_match_mt_tRNA_mature_match_genome.fa >rtrna.txt
grep ">" ${sample}_match_mt_tRNA_pre_match_genome.fa >>rtrna.txt
grep ">" ${sample}_match_rRNA_12S_match_genome.fa >>rtrna.txt
grep ">" ${sample}_match_rRNA_16S_match_genome.fa >>rtrna.txt
grep ">" ${sample}_match_rRNA_18S_match_genome.fa >>rtrna.txt
grep ">" ${sample}_match_rRNA_28S_match_genome.fa >>rtrna.txt
grep ">" ${sample}_match_rRNA_45S_match_genome.fa >>rtrna.txt
grep ">" ${sample}_match_rRNA_5.8S_match_genome.fa >>rtrna.txt
grep ">" ${sample}_match_rRNA_5S_match_genome.fa >>rtrna.txt
grep ">" ${sample}_match_rRNA_other_match_genome.fa>> rtrna.txt
grep ">" ${sample}_match_rRNA_RNY1_match_genome.fa >> rtrna.txt
grep ">" ${sample}_match_rRNA_RNY3_match_genome.fa >> rtrna.txt
grep ">" ${sample}_match_rRNA_RNY4_match_genome.fa >> rtrna.txt
grep ">" ${sample}_match_rRNA_RNY5_match_genome.fa >> rtrna.txt
grep ">" ${sample}_match_tRNA_mature_match_genome.fa>>rtrna.txt
grep ">" ${sample}_match_tRNA_pre_match_genome.fa >>rtrna.txt
sort match_genome.txt rtrna.txt rtrna.txt |uniq -u > clean.txt
cat clean.txt |sed 's/^.*>//g'|awk -F '\t' '{print$1}'>clean.lst
seqtk subseq ${sample}_match_genome.fa clean.lst > ${sample}.clean.fa
python $program1 ${sample}.clean.fa ${sample}.clean.new.fa 
python  $program2 ${sample}.clean.new.fa /public1/home/miyj/sars/fig1/1C/input/${sample}-ATCG.txt
rm match_genome.txt rtrna.txt clean.txt clean.lst ${sample}.clean.fa ${sample}.clean.new.fa
