# Supplementary material for: SARS-CoV-2 RNAs are processed into 22-nt vsRNAs in Vero cells
Source: Front Immunol. 2022 Oct 28;13:1008084. doi: 10.3389/fimmu.2022.1008084 (PMC9650353; doi:10.3389/fimmu.2022.1008084)
Supplement: Supplementary Figure 1 — Description of sRNA libraries in control and SARS-CoV-2-infected Vero cells. (A) Correlation of miRNA reads between two biological replicates in control and SARS-CoV-2-infected (6 hpi/12 hpi) Vero cells. (B) PCA plot of miRNA-seq libraries of control and virus-infected (6 hpi/12 hpi) Vero cells. [file DataSheet_1.zip › Data Sheet 1/SARS-CoV-2 source code & data/SARS-CoV-2 source code/fig1/1C/dict-fa-total.py]

# coding=utf-8
# 以字典的形式打开fa文件，并根据counts数将uniq转为total(只需要fa文件)
import sys
input_file  = sys.argv[1]
with open(input_file,'r') as f:
    seq={}
    counts={}
    for line in f:
        if line.startswith('>'):
            name = line.replace('>','').split()[0]
            seq[name]=''
            counts[name]=line.replace('>','').split()[-1]
        else:
            seq[name]+=line.replace('\n','').strip()
out_file=sys.argv[2]
result_data=[]
for key in counts:
    a=int(counts[key])
    if key in seq:
        for i in range(a):
            result_data.append(">%s\n%s" %(key,''.join(seq[key])))
with open(out_file,'w')as o:
    print >> o , '\n'.join(result_data)
