# Supplementary material for: SARS-CoV-2 RNAs are processed into 22-nt vsRNAs in Vero cells
Source: Front Immunol. 2022 Oct 28;13:1008084. doi: 10.3389/fimmu.2022.1008084 (PMC9650353; doi:10.3389/fimmu.2022.1008084)
Supplement: Supplementary Figure 1 — Description of sRNA libraries in control and SARS-CoV-2-infected Vero cells. (A) Correlation of miRNA reads between two biological replicates in control and SARS-CoV-2-infected (6 hpi/12 hpi) Vero cells. (B) PCA plot of miRNA-seq libraries of control and virus-infected (6 hpi/12 hpi) Vero cells. [file DataSheet_1.zip › Data Sheet 1/SARS-CoV-2 source code & data/SARS-CoV-2 source code/fig1/1C/readme.txt]

#### Specific command 
bash clean.sh $num $sample

Rscript vero_AUCG.R $input1 $input2 $output_pdf
### Supplementary Instructions
##$name_$sample is the folder name in sports results
  For example data_sports/output/1_B10_L1_I343.R1 
  bash clean.sh 1 B10_L1_I343.R1
##Rscript vero_AUCG.R ./input/B2_L1_I333.R1-ATCG.txt ./input/B3_L1_I334.R1-ATCG.txt ./output/vero_control6h.pdf
#Pay attention to the parameter setting (scale_y_continuous(limits=c(0,12))) of the bar chart, that is, the setting of the maximum value of the y-axis every time you draw a picture.
#B2 B3 Vero-Control-6h two biological duplicates
#B5 B6 Vero-Control-12h two biological duplicates
#B10 B12 Vero-Cov2-6h two biological duplicates
#B14 B15 Vero-Cov2-12h two biological duplicates
#Pay attention to the download of the relevant R package
library(reshape2)
library(ggplot2)
library(ggpubr)
library(viridisLite)
library(viridis)
library(cowplot)
