# Supplementary material for: SARS-CoV-2 RNAs are processed into 22-nt vsRNAs in Vero cells
Source: Front Immunol. 2022 Oct 28;13:1008084. doi: 10.3389/fimmu.2022.1008084 (PMC9650353; doi:10.3389/fimmu.2022.1008084)
Supplement: Supplementary Figure 1 — Description of sRNA libraries in control and SARS-CoV-2-infected Vero cells. (A) Correlation of miRNA reads between two biological replicates in control and SARS-CoV-2-infected (6 hpi/12 hpi) Vero cells. (B) PCA plot of miRNA-seq libraries of control and virus-infected (6 hpi/12 hpi) Vero cells. [file DataSheet_1.zip › Data Sheet 1/SARS-CoV-2 source code & data/SARS-CoV-2 source code/fig2/2A/readme.txt]

#### Specific command
bash work.sh

Rscript vero_AUCG.R $input1 $input2 $output_pdf

### Supplementary Instructions
##The *fa files in the input folder come from sports results output/*B*/*_match_miRNA_match_genome.fa,manually copy all the fa files to the input directory.
##Rscript vero_AUCG.R ./input/B2_L1_I333_miRNA.txt ./input/B3_L1_I334_miRNA.txt ./output/vero_conrol6h-miRNA.pdf
#Pay attention to the parameter setting (scale_y_continuous(limits=c(0,12))) of the bar chart, that is, the setting of the maximum value of the y-axis every time you draw a picture.
#B2 B3 Vero-Control-6h two biological duplicates
#B5 B6 Vero-Control-12h two biological duplicates
#B10 B12 Vero-Cov2-6h two biological duplicates
#B14 B15 Vero-Cov2-12h two biological duplicates
