# Supplementary material for: SARS-CoV-2 RNAs are processed into 22-nt vsRNAs in Vero cells
Source: Front Immunol. 2022 Oct 28;13:1008084. doi: 10.3389/fimmu.2022.1008084 (PMC9650353; doi:10.3389/fimmu.2022.1008084)
Supplement: Supplementary Figure 1 — Description of sRNA libraries in control and SARS-CoV-2-infected Vero cells. (A) Correlation of miRNA reads between two biological replicates in control and SARS-CoV-2-infected (6 hpi/12 hpi) Vero cells. (B) PCA plot of miRNA-seq libraries of control and virus-infected (6 hpi/12 hpi) Vero cells. [file DataSheet_1.zip › Data Sheet 1/SARS-CoV-2 source code & data/SARS-CoV-2 source code/fig2/2B/hsa.gff3]

##gff-version 3
##date 2018-3-5
#
# Chromosomal coordinates of Homo sapiens microRNAs
# microRNAs:               miRBase v22
# genome-build-id:         GRCh38
# genome-build-accession:  NCBI_Assembly:GCA_000001405.15
#
# Hairpin precursor sequences have type "miRNA_primary_transcript". 
# Note, these sequences do not represent the full primary transcript, 
# rather a predicted stem-loop portion that includes the precursor 
# miRNA. Mature sequences have type "miRNA".
#
chr1	.	miRNA_primary_transcript	17369	17436	.	-	.	ID=MI0022705;Alias=MI0022705;Name=hsa-mir-6859-1
chr1	.	miRNA	17409	17431	.	-	.	ID=MIMAT0027618;Alias=MIMAT0027618;Name=hsa-miR-6859-5p;Derives_from=MI0022705
chr1	.	miRNA	17369	17391	.	-	.	ID=MIMAT0027619;Alias=MIMAT0027619;Name=hsa-miR-6859-3p;Derives_from=MI0022705
chr1	.	miRNA_primary_transcript	30366	30503	.	+	.	ID=MI0006363;Alias=MI0006363;Name=hsa-mir-1302-2
chr1	.	miRNA	30438	30458	.	+	.	ID=MIMAT0005890;Alias=MIMAT0005890;Name=hsa-miR-1302;Derives_from=MI0006363
chr1	.	miRNA_primary_transcript	187891	187958	.	-	.	ID=MI0026420;Alias=MI0026420;Name=hsa-mir-6859-2
chr1	.	miRNA	187931	187953	.	-	.	ID=MIMAT0027618_1;Alias=MIMAT0027618;Name=hsa-miR-6859-5p;Derives_from=MI0026420
chr1	.	miRNA	187891	187913	.	-	.	ID=MIMAT0027619_1;Alias=MIMAT0027619;Name=hsa-miR-6859-3p;Derives_from=MI0026420
chr1	.	miRNA_primary_transcript	632615	632685	.	-	.	ID=MI0039740;Alias=MI0039740;Name=hsa-mir-12136
chr1	.	miRNA	632668	632685	.	-	.	ID=MIMAT0049032;Alias=MIMAT0049032;Name=hsa-miR-12136;Derives_from=MI0039740
chr1	.	miRNA_primary_transcript	1167104	1167198	.	+	.	ID=MI0000342;Alias=MI0000342;Name=hsa-mir-200b
chr1	.	miRNA	1167124	1167145	.	+	.	ID=MIMAT0004571;Alias=MIMAT0004571;Name=hsa-miR-200b-5p;Derives_from=MI0000342
chr1	.	miRNA	1167160	1167181	.	+	.	ID=MIMAT0000318;Alias=MIMAT0000318;Name=hsa-miR-200b-3p;Derives_from=MI0000342
chr1	.	miRNA_primary_transcript	1167863	1167952	.	+	.	ID=MI0000737;Alias=MI0000737;Name=hsa-mir-200a
chr1	.	miRNA	1167878	1167899	.	+	.	ID=MIMAT0001620;Alias=MIMAT0001620;Name=hsa-miR-200a-5p;Derives_from=MI0000737
chr1	.	miRNA	1167916	1167937	.	+	.	ID=MIMAT0000682;Alias=MIMAT0000682;Name=hsa-miR-200a-3p;Derives_from=MI0000737
chr1	.	miRNA_primary_transcript	1169005	1169087	.	+	.	ID=MI0001641;Alias=MI0001641;Name=hsa-mir-429
chr1	.	miRNA	1169055	1169076	.	+	.	ID=MIMAT0001536;Alias=MIMAT0001536;Name=hsa-miR-429;Derives_from=MI0001641
chr1	.	miRNA_primary_transcript	1296110	1296170	.	-	.	ID=MI0022571;Alias=MI0022571;Name=hsa-mir-6726
chr1	.	miRNA	1296145	1296165	.	-	.	ID=MIMAT0027353;Alias=MIMAT0027353;Name=hsa-miR-6726-5p;Derives_from=MI0022571
chr1	.	miRNA	1296110	1296129	.	-	.	ID=MIMAT0027354;Alias=MIMAT0027354;Name=hsa-miR-6726-3p;Derives_from=MI0022571
chr1	.	miRNA_primary_transcript	1312502	1312566	.	-	.	ID=MI0022572;Alias=MI0022572;Name=hsa-mir-6727
chr1	.	miRNA	1312539	1312561	.	-	.	ID=MIMAT0027355;Alias=MIMAT0027355;Name=hsa-miR-6727-5p;Derives_from=MI0022572
chr1	.	miRNA	1312502	1312521	.	-	.	ID=MIMAT0027356;Alias=MIMAT0027356;Name=hsa-miR-6727-3p;Derives_from=MI0022572
chr1	.	miRNA_primary_transcript	1339650	1339708	.	-	.	ID=MI0022653;Alias=MI0022653;Name=hsa-mir-6808
chr1	.	miRNA	1339682	1339703	.	-	.	ID=MIMAT0027516;Alias=MIMAT0027516;Name=hsa-miR-6808-5p;Derives_from=MI0022653
chr1	.	miRNA	1339650	1339670	.	-	.	ID=MIMAT0027517;Alias=MIMAT0027517;Name=hsa-miR-6808-3p;Derives_from=MI0022653
chr1	.	miRNA_primary_transcript	3127975	3128035	.	+	.	ID=MI0015861;Alias=MI0015861;Name=hsa-mir-4251
chr1	.	miRNA	3128009	3128025	.	+	.	ID=MIMAT0016883;Alias=MIMAT0016883;Name=hsa-miR-4251;Derives_from=MI0015861
chr1	.	miRNA_primary_transcript	3560695	3560790	.	-	.	ID=MI0003556;Alias=MI0003556;Name=hsa-mir-551a
chr1	.	miRNA	3560710	3560730	.	-	.	ID=MIMAT0003214;Alias=MIMAT0003214;Name=hsa-miR-551a;Derives_from=MI0003556
chr1	.	miRNA_primary_transcript	5862672	5862741	.	-	.	ID=MI0017322;Alias=MI0017322;Name=hsa-mir-4689
chr1	.	miRNA	5862711	5862732	.	-	.	ID=MIMAT0019778;Alias=MIMAT0019778;Name=hsa-miR-4689;Derives_from=MI0017322
chr1	.	miRNA_primary_transcript	6429834	6429896	.	-	.	ID=MI0015864;Alias=MI0015864;Name=hsa-mir-4252
chr1	.	miRNA	6429844	6429862	.	-	.	ID=MIMAT0016886;Alias=MIMAT0016886;Name=hsa-miR-4252;Derives_from=MI0015864
chr1	.	miRNA_primary_transcript	8866502	8866590	.	-	.	ID=MI0022573;Alias=MI0022573;Name=hsa-mir-6728
chr1	.	miRNA	8866563	8866585	.	-	.	ID=MIMAT0027357;Alias=MIMAT0027357;Name=hsa-miR-6728-5p;Derives_from=MI0022573
chr1	.	miRNA	8866502	8866522	.	-	.	ID=MIMAT0027358;Alias=MIMAT0027358;Name=hsa-miR-6728-3p;Derives_from=MI0022573
chr1	.	miRNA_primary_transcript	9151668	9151777	.	-	.	ID=MI0000268;Alias=MI0000268;Name=hsa-mir-34a
chr1	.	miRNA	9151735	9151756	.	-	.	ID=MIMAT0000255;Alias=MIMAT0000255;Name=hsa-miR-34a-5p;Derives_from=MI0000268
chr1	.	miRNA	9151693	9151714	.	-	.	ID=MIMAT0004557;Alias=MIMAT0004557;Name=hsa-miR-34a-3p;Derives_from=MI0000268
chr1	.	miRNA_primary_transcript	9967381	9967458	.	+	.	ID=MI0019304;Alias=MI0019304;Name=hsa-mir-5697
chr1	.	miRNA	9967390	9967411	.	+	.	ID=MIMAT0022490;Alias=MIMAT0022490;Name=hsa-miR-5697;Derives_from=MI0019304
chr1	.	miRNA_primary_transcript	12029158	12029222	.	+	.	ID=MI0022574;Alias=MI0022574;Name=hsa-mir-6729
chr1	.	miRNA	12029163	12029184	.	+	.	ID=MIMAT0027359;Alias=MIMAT0027359;Name=hsa-miR-6729-5p;Derives_from=MI0022574
chr1	.	miRNA	12029202	12029222	.	+	.	ID=MIMAT0027360;Alias=MIMAT0027360;Name=hsa-miR-6729-3p;Derives_from=MI0022574
chr1	.	miRNA_primary_transcript	12166943	12167038	.	+	.	ID=MI0025516;Alias=MI0025516;Name=hsa-mir-7846
chr1	.	miRNA	12167010	12167030	.	+	.	ID=MIMAT0030421;Alias=MIMAT0030421;Name=hsa-miR-7846-3p;Derives_from=MI0025516
chr1	.	miRNA_primary_transcript	12191713	12191773	.	+	.	ID=MI0017259;Alias=MI0017259;Name=hsa-mir-4632
chr1	.	miRNA	12191752	12191773	.	+	.	ID=MIMAT0019688;Alias=MIMAT0019688;Name=hsa-miR-4632-3p;Derives_from=MI0017259
chr1	.	miRNA	12191713	12191735	.	+	.	ID=MIMAT0022977;Alias=MIMAT0022977;Name=hsa-miR-4632-5p;Derives_from=MI0017259
chr1	.	miRNA_primary_transcript	12578957	12579023	.	-	.	ID=MI0022575;Alias=MI0022575;Name=hsa-mir-6730
chr1	.	miRNA	12578996	12579018	.	-	.	ID=MIMAT0027361;Alias=MIMAT0027361;Name=hsa-miR-6730-5p;Derives_from=MI0022575
chr1	.	miRNA	12578958	12578979	.	-	.	ID=MIMAT0027362;Alias=MIMAT0027362;Name=hsa-miR-6730-3p;Derives_from=MI0022575
chr1	.	miRNA_primary_transcript	16858949	16859021	.	-	.	ID=MI0016076;Alias=MI0016076;Name=hsa-mir-3675
chr1	.	miRNA	16858988	16859010	.	-	.	ID=MIMAT0018098;Alias=MIMAT0018098;Name=hsa-miR-3675-5p;Derives_from=MI0016076
chr1	.	miRNA	16858958	16858979	.	-	.	ID=MIMAT0018099;Alias=MIMAT0018099;Name=hsa-miR-3675-3p;Derives_from=MI0016076
chr1	.	miRNA_primary_transcript	17277889	17277975	.	+	.	ID=MI0016990;Alias=MI0016990;Name=hsa-mir-3972
chr1	.	miRNA	17277948	17277969	.	+	.	ID=MIMAT0019357;Alias=MIMAT0019357;Name=hsa-miR-3972;Derives_from=MI0016990
chr1	.	miRNA_primary_transcript	18883202	18883275	.	-	.	ID=MI0017328;Alias=MI0017328;Name=hsa-mir-4695
chr1	.	miRNA	18883250	18883271	.	-	.	ID=MIMAT0019788;Alias=MIMAT0019788;Name=hsa-miR-4695-5p;Derives_from=MI0017328
chr1	.	miRNA	18883204	18883225	.	-	.	ID=MIMAT0019789;Alias=MIMAT0019789;Name=hsa-miR-4695-3p;Derives_from=MI0017328
chr1	.	miRNA_primary_transcript	18897071	18897148	.	-	.	ID=MI0006352;Alias=MI0006352;Name=hsa-mir-1290
chr1	.	miRNA	18897078	18897096	.	-	.	ID=MIMAT0005880;Alias=MIMAT0005880;Name=hsa-miR-1290;Derives_from=MI0006352
chr1	.	miRNA_primary_transcript	20633679	20633788	.	+	.	ID=MI0020361;Alias=MI0020361;Name=hsa-mir-6084
chr1	.	miRNA	20633756	20633775	.	+	.	ID=MIMAT0023709;Alias=MIMAT0023709;Name=hsa-miR-6084;Derives_from=MI0020361
chr1	.	miRNA_primary_transcript	20988314	20988432	.	-	.	ID=MI0006390;Alias=MI0006390;Name=hsa-mir-1256
chr1	.	miRNA	20988377	20988398	.	-	.	ID=MIMAT0005907;Alias=MIMAT0005907;Name=hsa-miR-1256;Derives_from=MI0006390
chr1	.	miRNA_primary_transcript	22266239	22266300	.	+	.	ID=MI0016754;Alias=MI0016754;Name=hsa-mir-4418
chr1	.	miRNA	22266277	22266294	.	+	.	ID=MIMAT0018930;Alias=MIMAT0018930;Name=hsa-miR-4418;Derives_from=MI0016754
chr1	.	miRNA_primary_transcript	22633258	22633366	.	-	.	ID=MI0021271;Alias=MI0021271;Name=hsa-mir-6127
chr1	.	miRNA	22633328	22633346	.	-	.	ID=MIMAT0024610;Alias=MIMAT0024610;Name=hsa-miR-6127;Derives_from=MI0021271
chr1	.	miRNA_primary_transcript	22719517	22719598	.	+	.	ID=MI0017316;Alias=MI0017316;Name=hsa-mir-4684
chr1	.	miRNA	22719530	22719551	.	+	.	ID=MIMAT0019769;Alias=MIMAT0019769;Name=hsa-miR-4684-5p;Derives_from=MI0017316
chr1	.	miRNA	22719566	22719587	.	+	.	ID=MIMAT0019770;Alias=MIMAT0019770;Name=hsa-miR-4684-3p;Derives_from=MI0017316
chr1	.	miRNA_primary_transcript	22863159	22863226	.	-	.	ID=MI0015860;Alias=MI0015860;Name=hsa-mir-4253
chr1	.	miRNA	22863169	22863186	.	-	.	ID=MIMAT0016882;Alias=MIMAT0016882;Name=hsa-miR-4253;Derives_from=MI0015860
chr1	.	miRNA_primary_transcript	23044305	23044372	.	+	.	ID=MI0014127;Alias=MI0014127;Name=hsa-mir-3115
chr1	.	miRNA	23044310	23044329	.	+	.	ID=MIMAT0014977;Alias=MIMAT0014977;Name=hsa-miR-3115;Derives_from=MI0014127
chr1	.	miRNA_primary_transcript	23929070	23929147	.	+	.	ID=MI0016756;Alias=MI0016756;Name=hsa-mir-378f
chr1	.	miRNA	23929121	23929140	.	+	.	ID=MIMAT0018932;Alias=MIMAT0018932;Name=hsa-miR-378f;Derives_from=MI0016756
chr1	.	miRNA_primary_transcript	24919345	24919416	.	-	.	ID=MI0022576;Alias=MI0022576;Name=hsa-mir-6731
chr1	.	miRNA	24919390	24919411	.	-	.	ID=MIMAT0027363;Alias=MIMAT0027363;Name=hsa-miR-6731-5p;Derives_from=MI0022576
chr1	.	miRNA	24919345	24919365	.	-	.	ID=MIMAT0027364;Alias=MIMAT0027364;Name=hsa-miR-6731-3p;Derives_from=MI0022576
chr1	.	miRNA_primary_transcript	25023503	25023586	.	+	.	ID=MI0016764;Alias=MI0016764;Name=hsa-mir-4425
chr1	.	miRNA	25023552	25023573	.	+	.	ID=MIMAT0018940;Alias=MIMAT0018940;Name=hsa-miR-4425;Derives_from=MI0016764
chr1	.	miRNA_primary_transcript	25906362	25906454	.	-	.	ID=MI0016423;Alias=MI0016423;Name=hsa-mir-3917
chr1	.	miRNA	25906384	25906403	.	-	.	ID=MIMAT0018191;Alias=MIMAT0018191;Name=hsa-miR-3917;Derives_from=MI0016423
chr1	.	miRNA_primary_transcript	26554542	26554593	.	+	.	ID=MI0009986;Alias=MI0009986;Name=hsa-mir-1976
chr1	.	miRNA	26554574	26554593	.	+	.	ID=MIMAT0009451;Alias=MIMAT0009451;Name=hsa-miR-1976;Derives_from=MI0009986
chr1	.	miRNA_primary_transcript	30739156	30739232	.	-	.	ID=MI0016757;Alias=MI0016757;Name=hsa-mir-4420
chr1	.	miRNA	30739158	30739179	.	-	.	ID=MIMAT0018933;Alias=MIMAT0018933;Name=hsa-miR-4420;Derives_from=MI0016757
chr1	.	miRNA_primary_transcript	31758660	31758735	.	-	.	ID=MI0015862;Alias=MI0015862;Name=hsa-mir-4254
chr1	.	miRNA	31758670	31758692	.	-	.	ID=MIMAT0016884;Alias=MIMAT0016884;Name=hsa-miR-4254;Derives_from=MI0015862
chr1	.	miRNA_primary_transcript	32086949	32087007	.	+	.	ID=MI0019142;Alias=MI0019142;Name=hsa-mir-5585
chr1	.	miRNA	32086949	32086970	.	+	.	ID=MIMAT0022285;Alias=MIMAT0022285;Name=hsa-miR-5585-5p;Derives_from=MI0019142
chr1	.	miRNA	32086986	32087007	.	+	.	ID=MIMAT0022286;Alias=MIMAT0022286;Name=hsa-miR-5585-3p;Derives_from=MI0019142
chr1	.	miRNA_primary_transcript	33332393	33332492	.	-	.	ID=MI0015995;Alias=MI0015995;Name=hsa-mir-3605
chr1	.	miRNA	33332449	33332471	.	-	.	ID=MIMAT0017981;Alias=MIMAT0017981;Name=hsa-miR-3605-5p;Derives_from=MI0015995
chr1	.	miRNA	33332405	33332427	.	-	.	ID=MIMAT0017982;Alias=MIMAT0017982;Name=hsa-miR-3605-3p;Derives_from=MI0015995
chr1	.	miRNA_primary_transcript	34669599	34669694	.	-	.	ID=MI0003557;Alias=MI0003557;Name=hsa-mir-552
chr1	.	miRNA	34669614	34669634	.	-	.	ID=MIMAT0003215;Alias=MIMAT0003215;Name=hsa-miR-552-3p;Derives_from=MI0003557
chr1	.	miRNA	34669650	34669670	.	-	.	ID=MIMAT0026615;Alias=MIMAT0026615;Name=hsa-miR-552-5p;Derives_from=MI0003557
chr1	.	miRNA_primary_transcript	37161563	37161634	.	+	.	ID=MI0015863;Alias=MI0015863;Name=hsa-mir-4255
chr1	.	miRNA	37161573	37161589	.	+	.	ID=MIMAT0016885;Alias=MIMAT0016885;Name=hsa-miR-4255;Derives_from=MI0015863
chr1	.	miRNA_primary_transcript	37480230	37480289	.	+	.	ID=MI0022577;Alias=MI0022577;Name=hsa-mir-6732
chr1	.	miRNA	37480235	37480254	.	+	.	ID=MIMAT0027365;Alias=MIMAT0027365;Name=hsa-miR-6732-5p;Derives_from=MI0022577
chr1	.	miRNA	37480267	37480289	.	+	.	ID=MIMAT0027366;Alias=MIMAT0027366;Name=hsa-miR-6732-3p;Derives_from=MI0022577
chr1	.	miRNA_primary_transcript	37500935	37500994	.	-	.	ID=MI0019136;Alias=MI0019136;Name=hsa-mir-5581
chr1	.	miRNA	37500973	37500994	.	-	.	ID=MIMAT0022275;Alias=MIMAT0022275;Name=hsa-miR-5581-5p;Derives_from=MI0019136
chr1	.	miRNA	37500935	37500956	.	-	.	ID=MIMAT0022276;Alias=MIMAT0022276;Name=hsa-miR-5581-3p;Derives_from=MI0019136
chr1	.	miRNA_primary_transcript	38089231	38089329	.	+	.	ID=MI0016060;Alias=MI0016060;Name=hsa-mir-3659
chr1	.	miRNA	38089289	38089309	.	+	.	ID=MIMAT0018080;Alias=MIMAT0018080;Name=hsa-miR-3659;Derives_from=MI0016060
chr1	.	miRNA_primary_transcript	40754355	40754446	.	+	.	ID=MI0000749;Alias=MI0000749;Name=hsa-mir-30e
chr1	.	miRNA	40754371	40754392	.	+	.	ID=MIMAT0000692;Alias=MIMAT0000692;Name=hsa-miR-30e-5p;Derives_from=MI0000749
chr1	.	miRNA	40754413	40754434	.	+	.	ID=MIMAT0000693;Alias=MIMAT0000693;Name=hsa-miR-30e-3p;Derives_from=MI0000749
chr1	.	miRNA_primary_transcript	40757284	40757372	.	+	.	ID=MI0000736;Alias=MI0000736;Name=hsa-mir-30c-1
chr1	.	miRNA	40757300	40757322	.	+	.	ID=MIMAT0000244;Alias=MIMAT0000244;Name=hsa-miR-30c-5p;Derives_from=MI0000736
chr1	.	miRNA	40757339	40757360	.	+	.	ID=MIMAT0004674;Alias=MIMAT0004674;Name=hsa-miR-30c-1-3p;Derives_from=MI0000736
chr1	.	miRNA_primary_transcript	43171652	43171712	.	-	.	ID=MI0022578;Alias=MI0022578;Name=hsa-mir-6733
chr1	.	miRNA	43171686	43171707	.	-	.	ID=MIMAT0027367;Alias=MIMAT0027367;Name=hsa-miR-6733-5p;Derives_from=MI0022578
chr1	.	miRNA	43171652	43171671	.	-	.	ID=MIMAT0027368;Alias=MIMAT0027368;Name=hsa-miR-6733-3p;Derives_from=MI0022578
chr1	.	miRNA_primary_transcript	43364648	43364715	.	-	.	ID=MI0022579;Alias=MI0022579;Name=hsa-mir-6734
chr1	.	miRNA	43364688	43364710	.	-	.	ID=MIMAT0027369;Alias=MIMAT0027369;Name=hsa-miR-6734-5p;Derives_from=MI0022579
chr1	.	miRNA	43364648	43364670	.	-	.	ID=MIMAT0027370;Alias=MIMAT0027370;Name=hsa-miR-6734-3p;Derives_from=MI0022579
chr1	.	miRNA_primary_transcript	43448539	43448611	.	+	.	ID=MI0022580;Alias=MI0022580;Name=hsa-mir-6735
chr1	.	miRNA	43448544	43448568	.	+	.	ID=MIMAT0027371;Alias=MIMAT0027371;Name=hsa-miR-6735-5p;Derives_from=MI0022580
chr1	.	miRNA	43448590	43448611	.	+	.	ID=MIMAT0027372;Alias=MIMAT0027372;Name=hsa-miR-6735-3p;Derives_from=MI0022580
chr1	.	miRNA_primary_transcript	43838622	43838683	.	+	.	ID=MI0020356;Alias=MI0020356;Name=hsa-mir-6079
chr1	.	miRNA	43838657	43838680	.	+	.	ID=MIMAT0023704;Alias=MIMAT0023704;Name=hsa-miR-6079;Derives_from=MI0020356
chr1	.	miRNA_primary_transcript	44545493	44545552	.	+	.	ID=MI0019141;Alias=MI0019141;Name=hsa-mir-5584
chr1	.	miRNA	44545493	44545514	.	+	.	ID=MIMAT0022283;Alias=MIMAT0022283;Name=hsa-miR-5584-5p;Derives_from=MI0019141
chr1	.	miRNA	44545531	44545552	.	+	.	ID=MIMAT0022284;Alias=MIMAT0022284;Name=hsa-miR-5584-3p;Derives_from=MI0019141
chr1	.	miRNA_primary_transcript	51059837	51059905	.	+	.	ID=MI0016758;Alias=MI0016758;Name=hsa-mir-4421
chr1	.	miRNA	51059879	51059900	.	+	.	ID=MIMAT0018934;Alias=MIMAT0018934;Name=hsa-miR-4421;Derives_from=MI0016758
chr1	.	miRNA_primary_transcript	51060018	51060103	.	+	.	ID=MI0022211;Alias=MI0022211;Name=hsa-mir-6500
chr1	.	miRNA	51060031	51060054	.	+	.	ID=MIMAT0025454;Alias=MIMAT0025454;Name=hsa-miR-6500-5p;Derives_from=MI0022211
chr1	.	miRNA	51060072	51060092	.	+	.	ID=MIMAT0025455;Alias=MIMAT0025455;Name=hsa-miR-6500-3p;Derives_from=MI0022211
chr1	.	miRNA_primary_transcript	51836344	51836402	.	-	.	ID=MI0003941;Alias=MI0003941;Name=hsa-mir-761
chr1	.	miRNA	51836375	51836396	.	-	.	ID=MIMAT0010364;Alias=MIMAT0010364;Name=hsa-miR-761;Derives_from=MI0003941
chr1	.	miRNA_primary_transcript	54054079	54054154	.	+	.	ID=MI0017426;Alias=MI0017426;Name=hsa-mir-4781
chr1	.	miRNA	54054091	54054111	.	+	.	ID=MIMAT0019942;Alias=MIMAT0019942;Name=hsa-miR-4781-5p;Derives_from=MI0017426
chr1	.	miRNA	54054124	54054145	.	+	.	ID=MIMAT0019943;Alias=MIMAT0019943;Name=hsa-miR-4781-3p;Derives_from=MI0017426
chr1	.	miRNA_primary_transcript	55225641	55225723	.	+	.	ID=MI0016759;Alias=MI0016759;Name=hsa-mir-4422
chr1	.	miRNA	55225656	55225676	.	+	.	ID=MIMAT0018935;Alias=MIMAT0018935;Name=hsa-miR-4422;Derives_from=MI0016759
chr1	.	miRNA_primary_transcript	59733227	59733296	.	-	.	ID=MI0017345;Alias=MI0017345;Name=hsa-mir-4711
chr1	.	miRNA	59733269	59733291	.	-	.	ID=MIMAT0019816;Alias=MIMAT0019816;Name=hsa-miR-4711-5p;Derives_from=MI0017345
chr1	.	miRNA	59733235	59733252	.	-	.	ID=MIMAT0019817;Alias=MIMAT0019817;Name=hsa-miR-4711-3p;Derives_from=MI0017345
chr1	.	miRNA_primary_transcript	61846075	61846176	.	+	.	ID=MI0039734;Alias=MI0039734;Name=hsa-mir-12132
chr1	.	miRNA	61846140	61846161	.	+	.	ID=MIMAT0049026;Alias=MIMAT0049026;Name=hsa-miR-12132;Derives_from=MI0039734
chr1	.	miRNA_primary_transcript	62078786	62078859	.	+	.	ID=MI0014128;Alias=MI0014128;Name=hsa-mir-3116-1
chr1	.	miRNA	62078830	62078851	.	+	.	ID=MIMAT0014978;Alias=MIMAT0014978;Name=hsa-miR-3116;Derives_from=MI0014128
chr1	.	miRNA_primary_transcript	62078789	62078856	.	-	.	ID=MI0014129;Alias=MI0014129;Name=hsa-mir-3116-2
chr1	.	miRNA	62078794	62078815	.	-	.	ID=MIMAT0014978_1;Alias=MIMAT0014978;Name=hsa-miR-3116;Derives_from=MI0014129
chr1	.	miRNA_primary_transcript	63326925	63326984	.	-	.	ID=MI0020345;Alias=MI0020345;Name=hsa-mir-6068
chr1	.	miRNA	63326964	63326984	.	-	.	ID=MIMAT0023693;Alias=MIMAT0023693;Name=hsa-miR-6068;Derives_from=MI0020345
chr1	.	miRNA_primary_transcript	64579847	64579923	.	+	.	ID=MI0017441;Alias=MI0017441;Name=hsa-mir-4794
chr1	.	miRNA	64579855	64579876	.	+	.	ID=MIMAT0019967;Alias=MIMAT0019967;Name=hsa-miR-4794;Derives_from=MI0017441
chr1	.	miRNA_primary_transcript	65057755	65057842	.	-	.	ID=MI0016072;Alias=MI0016072;Name=hsa-mir-3671
chr1	.	miRNA	65057762	65057783	.	-	.	ID=MIMAT0018094;Alias=MIMAT0018094;Name=hsa-miR-3671;Derives_from=MI0016072
chr1	.	miRNA_primary_transcript	65058434	65058508	.	-	.	ID=MI0000103;Alias=MI0000103;Name=hsa-mir-101-1
chr1	.	miRNA	65058477	65058498	.	-	.	ID=MIMAT0004513;Alias=MIMAT0004513;Name=hsa-miR-101-5p;Derives_from=MI0000103
chr1	.	miRNA	65058442	65058462	.	-	.	ID=MIMAT0000099;Alias=MIMAT0000099;Name=hsa-miR-101-3p;Derives_from=MI0000103
chr1	.	miRNA_primary_transcript	66628440	66628517	.	+	.	ID=MI0014130;Alias=MI0014130;Name=hsa-mir-3117
chr1	.	miRNA	66628485	66628505	.	+	.	ID=MIMAT0014979;Alias=MIMAT0014979;Name=hsa-miR-3117-3p;Derives_from=MI0014130
chr1	.	miRNA	66628452	66628471	.	+	.	ID=MIMAT0019197;Alias=MIMAT0019197;Name=hsa-miR-3117-5p;Derives_from=MI0014130
chr1	.	miRNA_primary_transcript	68183518	68183610	.	-	.	ID=MI0006397;Alias=MI0006397;Name=hsa-mir-1262
chr1	.	miRNA	68183576	68183597	.	-	.	ID=MIMAT0005914;Alias=MIMAT0005914;Name=hsa-miR-1262;Derives_from=MI0006397
chr1	.	miRNA_primary_transcript	71067631	71067716	.	-	.	ID=MI0000483;Alias=MI0000483;Name=hsa-mir-186
chr1	.	miRNA	71067681	71067702	.	-	.	ID=MIMAT0000456;Alias=MIMAT0000456;Name=hsa-miR-186-5p;Derives_from=MI0000483
chr1	.	miRNA	71067642	71067663	.	-	.	ID=MIMAT0004612;Alias=MIMAT0004612;Name=hsa-miR-186-3p;Derives_from=MI0000483
chr1	.	miRNA_primary_transcript	77060143	77060202	.	+	.	ID=MI0023616;Alias=MI0023616;Name=hsa-mir-7156
chr1	.	miRNA	77060143	77060165	.	+	.	ID=MIMAT0028222;Alias=MIMAT0028222;Name=hsa-miR-7156-5p;Derives_from=MI0023616
chr1	.	miRNA	77060180	77060202	.	+	.	ID=MIMAT0028223;Alias=MIMAT0028223;Name=hsa-miR-7156-3p;Derives_from=MI0023616
chr1	.	miRNA_primary_transcript	85133794	85133873	.	+	.	ID=MI0016760;Alias=MI0016760;Name=hsa-mir-4423
chr1	.	miRNA	85133806	85133827	.	+	.	ID=MIMAT0019232;Alias=MIMAT0019232;Name=hsa-miR-4423-5p;Derives_from=MI0016760
chr1	.	miRNA	85133842	85133862	.	+	.	ID=MIMAT0018936;Alias=MIMAT0018936;Name=hsa-miR-4423-3p;Derives_from=MI0016760
chr1	.	miRNA_primary_transcript	86357632	86357687	.	-	.	ID=MI0025526;Alias=MI0025526;Name=hsa-mir-7856
chr1	.	miRNA	86357665	86357685	.	-	.	ID=MIMAT0030431;Alias=MIMAT0030431;Name=hsa-miR-7856-5p;Derives_from=MI0025526
chr1	.	miRNA_primary_transcript	93846832	93846911	.	+	.	ID=MI0005567;Alias=MI0005567;Name=hsa-mir-760
chr1	.	miRNA	93846880	93846899	.	+	.	ID=MIMAT0004957;Alias=MIMAT0004957;Name=hsa-miR-760;Derives_from=MI0005567
chr1	.	miRNA_primary_transcript	94543702	94543779	.	+	.	ID=MI0039735;Alias=MI0039735;Name=hsa-mir-12133
chr1	.	miRNA	94543754	94543775	.	+	.	ID=MIMAT0049027;Alias=MIMAT0049027;Name=hsa-miR-12133;Derives_from=MI0039735
chr1	.	miRNA_primary_transcript	98045242	98045351	.	-	.	ID=MI0012063;Alias=MI0012063;Name=hsa-mir-2682
chr1	.	miRNA	98045307	98045329	.	-	.	ID=MIMAT0013517;Alias=MIMAT0013517;Name=hsa-miR-2682-5p;Derives_from=MI0012063
chr1	.	miRNA	98045271	98045292	.	-	.	ID=MIMAT0013518;Alias=MIMAT0013518;Name=hsa-miR-2682-3p;Derives_from=MI0012063
chr1	.	miRNA_primary_transcript	98046070	98046171	.	-	.	ID=MI0000454;Alias=MI0000454;Name=hsa-mir-137
chr1	.	miRNA	98046091	98046113	.	-	.	ID=MIMAT0000429;Alias=MIMAT0000429;Name=hsa-miR-137-3p;Derives_from=MI0000454
chr1	.	miRNA	98046127	98046149	.	-	.	ID=MIMAT0037310;Alias=MIMAT0037310;Name=hsa-miR-137-5p;Derives_from=MI0000454
chr1	.	miRNA_primary_transcript	100281241	100281308	.	+	.	ID=MI0003558;Alias=MI0003558;Name=hsa-mir-553
chr1	.	miRNA	100281256	100281276	.	+	.	ID=MIMAT0003216;Alias=MIMAT0003216;Name=hsa-miR-553;Derives_from=MI0003558
chr1	.	miRNA_primary_transcript	107897223	107897304	.	+	.	ID=MI0025522;Alias=MI0025522;Name=hsa-mir-7852
chr1	.	miRNA	107897282	107897303	.	+	.	ID=MIMAT0030427;Alias=MIMAT0030427;Name=hsa-miR-7852-3p;Derives_from=MI0025522
chr1	.	miRNA_primary_transcript	109598893	109598967	.	+	.	ID=MI0000239;Alias=MI0000239;Name=hsa-mir-197
chr1	.	miRNA	109598940	109598961	.	+	.	ID=MIMAT0000227;Alias=MIMAT0000227;Name=hsa-miR-197-3p;Derives_from=MI0000239
chr1	.	miRNA	109598901	109598923	.	+	.	ID=MIMAT0022691;Alias=MIMAT0022691;Name=hsa-miR-197-5p;Derives_from=MI0000239
chr1	.	miRNA_primary_transcript	112461770	112461833	.	-	.	ID=MI0015855;Alias=MI0015855;Name=hsa-mir-4256
chr1	.	miRNA	112461806	112461823	.	-	.	ID=MIMAT0016877;Alias=MIMAT0016877;Name=hsa-miR-4256;Derives_from=MI0015855
chr1	.	miRNA_primary_transcript	112882050	112882129	.	+	.	ID=MI0036558;Alias=MI0036558;Name=hsa-mir-11399
chr1	.	miRNA	112882060	112882081	.	+	.	ID=MIMAT0044656;Alias=MIMAT0044656;Name=hsa-miR-11399;Derives_from=MI0036558
chr1	.	miRNA_primary_transcript	116560024	116560111	.	-	.	ID=MI0016762;Alias=MI0016762;Name=hsa-mir-548ac
chr1	.	miRNA	116560038	116560059	.	-	.	ID=MIMAT0018938;Alias=MIMAT0018938;Name=hsa-miR-548ac;Derives_from=MI0016762
chr1	.	miRNA_primary_transcript	116671746	116671817	.	+	.	ID=MI0003776;Alias=MI0003776;Name=hsa-mir-320b-1
chr1	.	miRNA	116671787	116671808	.	+	.	ID=MIMAT0005792;Alias=MIMAT0005792;Name=hsa-miR-320b;Derives_from=MI0003776
chr1	.	miRNA_primary_transcript	117094643	117094728	.	+	.	ID=MI0005767;Alias=MI0005767;Name=hsa-mir-942
chr1	.	miRNA	117094655	117094676	.	+	.	ID=MIMAT0004985;Alias=MIMAT0004985;Name=hsa-miR-942-5p;Derives_from=MI0005767
chr1	.	miRNA	117094695	117094716	.	+	.	ID=MIMAT0026734;Alias=MIMAT0026734;Name=hsa-miR-942-3p;Derives_from=MI0005767
chr1	.	miRNA_primary_transcript	145850587	145850645	.	-	.	ID=MI0022581;Alias=MI0022581;Name=hsa-mir-6736
chr1	.	miRNA	145850620	145850640	.	-	.	ID=MIMAT0027373;Alias=MIMAT0027373;Name=hsa-miR-6736-5p;Derives_from=MI0022581
chr1	.	miRNA	145850587	145850607	.	-	.	ID=MIMAT0027374;Alias=MIMAT0027374;Name=hsa-miR-6736-3p;Derives_from=MI0022581
chr1	.	miRNA_primary_transcript	148334479	148334554	.	-	.	ID=MI0017976;Alias=MI0017976;Name=hsa-mir-5087
chr1	.	miRNA	148334522	148334544	.	-	.	ID=MIMAT0021079;Alias=MIMAT0021079;Name=hsa-miR-5087;Derives_from=MI0017976
chr1	.	miRNA_primary_transcript	148388282	148388363	.	+	.	ID=MI0020354;Alias=MI0020354;Name=hsa-mir-6077
chr1	.	miRNA	148388294	148388314	.	+	.	ID=MIMAT0023702;Alias=MIMAT0023702;Name=hsa-miR-6077;Derives_from=MI0020354
chr1	.	miRNA_primary_transcript	150492345	150492410	.	+	.	ID=MI0022725;Alias=MI0022725;Name=hsa-mir-6878
chr1	.	miRNA	150492350	150492372	.	+	.	ID=MIMAT0027656;Alias=MIMAT0027656;Name=hsa-miR-6878-5p;Derives_from=MI0022725
chr1	.	miRNA	150492390	150492410	.	+	.	ID=MIMAT0027657;Alias=MIMAT0027657;Name=hsa-miR-6878-3p;Derives_from=MI0022725
chr1	.	miRNA_primary_transcript	150551929	150552014	.	+	.	ID=MI0015856;Alias=MI0015856;Name=hsa-mir-4257
chr1	.	miRNA	150551987	150552004	.	+	.	ID=MIMAT0016878;Alias=MIMAT0016878;Name=hsa-miR-4257;Derives_from=MI0015856
chr1	.	miRNA_primary_transcript	151545796	151545891	.	+	.	ID=MI0003559;Alias=MI0003559;Name=hsa-mir-554
chr1	.	miRNA	151545811	151545831	.	+	.	ID=MIMAT0003217;Alias=MIMAT0003217;Name=hsa-miR-554;Derives_from=MI0003559
chr1	.	miRNA_primary_transcript	153689705	153689793	.	-	.	ID=MI0025919;Alias=MI0025919;Name=hsa-mir-8083
chr1	.	miRNA	153689763	153689783	.	-	.	ID=MIMAT0031010;Alias=MIMAT0031010;Name=hsa-miR-8083;Derives_from=MI0025919
chr1	.	miRNA_primary_transcript	153962351	153962420	.	-	.	ID=MI0022582;Alias=MI0022582;Name=hsa-mir-6737
chr1	.	miRNA	153962395	153962415	.	-	.	ID=MIMAT0027375;Alias=MIMAT0027375;Name=hsa-miR-6737-5p;Derives_from=MI0022582
chr1	.	miRNA	153962351	153962372	.	-	.	ID=MIMAT0027376;Alias=MIMAT0027376;Name=hsa-miR-6737-3p;Derives_from=MI0022582
chr1	.	miRNA_primary_transcript	154104521	154104592	.	-	.	ID=MI0019305;Alias=MI0019305;Name=hsa-mir-5698
chr1	.	miRNA	154104562	154104583	.	-	.	ID=MIMAT0022491;Alias=MIMAT0022491;Name=hsa-miR-5698;Derives_from=MI0019305
chr1	.	miRNA_primary_transcript	154193665	154193743	.	-	.	ID=MI0005545;Alias=MI0005545;Name=hsa-mir-190b
chr1	.	miRNA	154193712	154193733	.	-	.	ID=MIMAT0004929;Alias=MIMAT0004929;Name=hsa-miR-190b-5p;Derives_from=MI0005545
chr1	.	miRNA	154193676	154193696	.	-	.	ID=MIMAT0037332;Alias=MIMAT0037332;Name=hsa-miR-190b-3p;Derives_from=MI0005545
chr1	.	miRNA_primary_transcript	154975693	154975783	.	+	.	ID=MI0015857;Alias=MI0015857;Name=hsa-mir-4258
chr1	.	miRNA	154975703	154975719	.	+	.	ID=MIMAT0016879;Alias=MIMAT0016879;Name=hsa-miR-4258;Derives_from=MI0015857
chr1	.	miRNA_primary_transcript	155195177	155195272	.	+	.	ID=MI0003560;Alias=MI0003560;Name=hsa-mir-92b
chr1	.	miRNA	155195196	155195217	.	+	.	ID=MIMAT0004792;Alias=MIMAT0004792;Name=hsa-miR-92b-5p;Derives_from=MI0003560
chr1	.	miRNA	155195237	155195258	.	+	.	ID=MIMAT0003218;Alias=MIMAT0003218;Name=hsa-miR-92b-3p;Derives_from=MI0003560
chr1	.	miRNA_primary_transcript	155346350	155346445	.	-	.	ID=MI0003561;Alias=MI0003561;Name=hsa-mir-555
chr1	.	miRNA	155346365	155346385	.	-	.	ID=MIMAT0003219;Alias=MIMAT0003219;Name=hsa-miR-555;Derives_from=MI0003561
chr1	.	miRNA_primary_transcript	155951273	155951336	.	-	.	ID=MI0022583;Alias=MI0022583;Name=hsa-mir-6738
chr1	.	miRNA	155951309	155951331	.	-	.	ID=MIMAT0027377;Alias=MIMAT0027377;Name=hsa-miR-6738-5p;Derives_from=MI0022583
chr1	.	miRNA	155951273	155951296	.	-	.	ID=MIMAT0027378;Alias=MIMAT0027378;Name=hsa-miR-6738-3p;Derives_from=MI0022583
chr1	.	miRNA_primary_transcript	156420341	156420429	.	-	.	ID=MI0000466;Alias=MI0000466;Name=hsa-mir-9-1
chr1	.	miRNA	156420392	156420414	.	-	.	ID=MIMAT0000441;Alias=MIMAT0000441;Name=hsa-miR-9-5p;Derives_from=MI0000466
chr1	.	miRNA	156420354	156420375	.	-	.	ID=MIMAT0000442;Alias=MIMAT0000442;Name=hsa-miR-9-3p;Derives_from=MI0000466
chr1	.	miRNA_primary_transcript	156936131	156936244	.	-	.	ID=MI0005116;Alias=MI0005116;Name=hsa-mir-765
chr1	.	miRNA	156936156	156936176	.	-	.	ID=MIMAT0003945;Alias=MIMAT0003945;Name=hsa-miR-765;Derives_from=MI0005116
chr1	.	miRNA_primary_transcript	159899979	159900079	.	-	.	ID=MI0015858;Alias=MI0015858;Name=hsa-mir-4259
chr1	.	miRNA	159899989	159900010	.	-	.	ID=MIMAT0016880;Alias=MIMAT0016880;Name=hsa-miR-4259;Derives_from=MI0015858
chr1	.	miRNA_primary_transcript	161227186	161227261	.	+	.	ID=MI0018166;Alias=MI0018166;Name=hsa-mir-5187
chr1	.	miRNA	161227195	161227216	.	+	.	ID=MIMAT0021117;Alias=MIMAT0021117;Name=hsa-miR-5187-5p;Derives_from=MI0018166
chr1	.	miRNA	161227237	161227257	.	+	.	ID=MIMAT0021118;Alias=MIMAT0021118;Name=hsa-miR-5187-3p;Derives_from=MI0018166
chr1	.	miRNA_primary_transcript	162157107	162157182	.	+	.	ID=MI0017282;Alias=MI0017282;Name=hsa-mir-4654
chr1	.	miRNA	162157116	162157137	.	+	.	ID=MIMAT0019720;Alias=MIMAT0019720;Name=hsa-miR-4654;Derives_from=MI0017282
chr1	.	miRNA_primary_transcript	162342546	162342640	.	+	.	ID=MI0003562;Alias=MI0003562;Name=hsa-mir-556
chr1	.	miRNA	162342561	162342582	.	+	.	ID=MIMAT0003220;Alias=MIMAT0003220;Name=hsa-miR-556-5p;Derives_from=MI0003562
chr1	.	miRNA	162342600	162342621	.	+	.	ID=MIMAT0004793;Alias=MIMAT0004793;Name=hsa-miR-556-3p;Derives_from=MI0003562
chr1	.	miRNA_primary_transcript	165907921	165907976	.	+	.	ID=MI0016058;Alias=MI0016058;Name=hsa-mir-3658
chr1	.	miRNA	165907923	165907944	.	+	.	ID=MIMAT0018078;Alias=MIMAT0018078;Name=hsa-miR-3658;Derives_from=MI0016058
chr1	.	miRNA_primary_transcript	166154743	166154798	.	-	.	ID=MI0005713;Alias=MI0005713;Name=hsa-mir-921
chr1	.	miRNA	166154773	166154797	.	-	.	ID=MIMAT0004971;Alias=MIMAT0004971;Name=hsa-miR-921;Derives_from=MI0005713
chr1	.	miRNA_primary_transcript	167998660	167998726	.	+	.	ID=MI0006436;Alias=MI0006436;Name=hsa-mir-1255b-2
chr1	.	miRNA	167998665	167998686	.	+	.	ID=MIMAT0005945;Alias=MIMAT0005945;Name=hsa-miR-1255b-5p;Derives_from=MI0006436
chr1	.	miRNA	167998699	167998720	.	+	.	ID=MIMAT0022725;Alias=MIMAT0022725;Name=hsa-miR-1255b-2-3p;Derives_from=MI0006436
chr1	.	miRNA_primary_transcript	168375524	168375621	.	+	.	ID=MI0003563;Alias=MI0003563;Name=hsa-mir-557
chr1	.	miRNA	168375584	168375606	.	+	.	ID=MIMAT0003221;Alias=MIMAT0003221;Name=hsa-miR-557;Derives_from=MI0003563
chr1	.	miRNA_primary_transcript	170151378	170151462	.	-	.	ID=MI0014134;Alias=MI0014134;Name=hsa-mir-3119-1
chr1	.	miRNA	170151435	170151454	.	-	.	ID=MIMAT0014981;Alias=MIMAT0014981;Name=hsa-miR-3119;Derives_from=MI0014134
chr1	.	miRNA_primary_transcript	170151378	170151462	.	+	.	ID=MI0014135;Alias=MI0014135;Name=hsa-mir-3119-2
chr1	.	miRNA	170151386	170151405	.	+	.	ID=MIMAT0014981_1;Alias=MIMAT0014981;Name=hsa-miR-3119;Derives_from=MI0014135
chr1	.	miRNA_primary_transcript	171101728	171101806	.	-	.	ID=MI0006357;Alias=MI0006357;Name=hsa-mir-1295a
chr1	.	miRNA	171101738	171101758	.	-	.	ID=MIMAT0005885;Alias=MIMAT0005885;Name=hsa-miR-1295a;Derives_from=MI0006357
chr1	.	miRNA_primary_transcript	171101739	171101798	.	+	.	ID=MI0019146;Alias=MI0019146;Name=hsa-mir-1295b
chr1	.	miRNA	171101739	171101759	.	+	.	ID=MIMAT0022293;Alias=MIMAT0022293;Name=hsa-miR-1295b-5p;Derives_from=MI0019146
chr1	.	miRNA	171101777	171101798	.	+	.	ID=MIMAT0022294;Alias=MIMAT0022294;Name=hsa-miR-1295b-3p;Derives_from=MI0019146
chr1	.	miRNA_primary_transcript	172138798	172138907	.	-	.	ID=MI0000290;Alias=MI0000290;Name=hsa-mir-214
chr1	.	miRNA	172138857	172138878	.	-	.	ID=MIMAT0004564;Alias=MIMAT0004564;Name=hsa-miR-214-5p;Derives_from=MI0000290
chr1	.	miRNA	172138816	172138837	.	-	.	ID=MIMAT0000271;Alias=MIMAT0000271;Name=hsa-miR-214-3p;Derives_from=MI0000290
chr1	.	miRNA_primary_transcript	172138808	172138888	.	+	.	ID=MI0014136;Alias=MI0014136;Name=hsa-mir-3120
chr1	.	miRNA	172138858	172138878	.	+	.	ID=MIMAT0014982;Alias=MIMAT0014982;Name=hsa-miR-3120-3p;Derives_from=MI0014136
chr1	.	miRNA	172138820	172138840	.	+	.	ID=MIMAT0019198;Alias=MIMAT0019198;Name=hsa-miR-3120-5p;Derives_from=MI0014136
chr1	.	miRNA_primary_transcript	172144535	172144644	.	-	.	ID=MI0000281;Alias=MI0000281;Name=hsa-mir-199a-2
chr1	.	miRNA	172144592	172144614	.	-	.	ID=MIMAT0000231;Alias=MIMAT0000231;Name=hsa-miR-199a-5p;Derives_from=MI0000281
chr1	.	miRNA	172144554	172144575	.	-	.	ID=MIMAT0000232;Alias=MIMAT0000232;Name=hsa-miR-199a-3p;Derives_from=MI0000281
chr1	.	miRNA_primary_transcript	175968370	175968479	.	-	.	ID=MI0032314;Alias=MI0032314;Name=hsa-mir-1843
chr1	.	miRNA	175968440	175968459	.	-	.	ID=MIMAT0039764;Alias=MIMAT0039764;Name=hsa-miR-1843;Derives_from=MI0032314
chr1	.	miRNA_primary_transcript	177029363	177029445	.	-	.	ID=MI0003123;Alias=MI0003123;Name=hsa-mir-488
chr1	.	miRNA	177029412	177029432	.	-	.	ID=MIMAT0002804;Alias=MIMAT0002804;Name=hsa-miR-488-5p;Derives_from=MI0003123
chr1	.	miRNA	177029374	177029394	.	-	.	ID=MIMAT0004763;Alias=MIMAT0004763;Name=hsa-miR-488-3p;Derives_from=MI0003123
chr1	.	miRNA_primary_transcript	178677749	178677834	.	+	.	ID=MI0016763;Alias=MI0016763;Name=hsa-mir-4424
chr1	.	miRNA	178677763	178677784	.	+	.	ID=MIMAT0018939;Alias=MIMAT0018939;Name=hsa-miR-4424;Derives_from=MI0016763
chr1	.	miRNA_primary_transcript	179803924	179804025	.	+	.	ID=MI0039718;Alias=MI0039718;Name=hsa-mir-12116
chr1	.	miRNA	179803938	179803959	.	+	.	ID=MIMAT0049010;Alias=MIMAT0049010;Name=hsa-miR-12116;Derives_from=MI0039718
chr1	.	miRNA_primary_transcript	180438314	180438390	.	-	.	ID=MI0014137;Alias=MI0014137;Name=hsa-mir-3121
chr1	.	miRNA	180438323	180438344	.	-	.	ID=MIMAT0014983;Alias=MIMAT0014983;Name=hsa-miR-3121-3p;Derives_from=MI0014137
chr1	.	miRNA	180438358	180438379	.	-	.	ID=MIMAT0019199;Alias=MIMAT0019199;Name=hsa-miR-3121-5p;Derives_from=MI0014137
chr1	.	miRNA_primary_transcript	192716328	192716390	.	+	.	ID=MI0016765;Alias=MI0016765;Name=hsa-mir-4426
chr1	.	miRNA	192716333	192716349	.	+	.	ID=MIMAT0018941;Alias=MIMAT0018941;Name=hsa-miR-4426;Derives_from=MI0016765
chr1	.	miRNA_primary_transcript	193136503	193136583	.	+	.	ID=MI0006425;Alias=MI0006425;Name=hsa-mir-1278
chr1	.	miRNA	193136552	193136573	.	+	.	ID=MIMAT0005936;Alias=MIMAT0005936;Name=hsa-miR-1278;Derives_from=MI0006425
chr1	.	miRNA_primary_transcript	196582413	196582481	.	-	.	ID=MI0017372;Alias=MI0017372;Name=hsa-mir-4735
chr1	.	miRNA	196582453	196582474	.	-	.	ID=MIMAT0019860;Alias=MIMAT0019860;Name=hsa-miR-4735-5p;Derives_from=MI0017372
chr1	.	miRNA	196582417	196582437	.	-	.	ID=MIMAT0019861;Alias=MIMAT0019861;Name=hsa-miR-4735-3p;Derives_from=MI0017372
chr1	.	miRNA_primary_transcript	198858873	198858982	.	-	.	ID=MI0000270;Alias=MI0000270;Name=hsa-mir-181b-1
chr1	.	miRNA	198858925	198858947	.	-	.	ID=MIMAT0000257;Alias=MIMAT0000257;Name=hsa-miR-181b-5p;Derives_from=MI0000270
chr1	.	miRNA	198858887	198858907	.	-	.	ID=MIMAT0022692;Alias=MIMAT0022692;Name=hsa-miR-181b-3p;Derives_from=MI0000270
chr1	.	miRNA_primary_transcript	198859044	198859153	.	-	.	ID=MI0000289;Alias=MI0000289;Name=hsa-mir-181a-1
chr1	.	miRNA	198859108	198859130	.	-	.	ID=MIMAT0000256;Alias=MIMAT0000256;Name=hsa-miR-181a-5p;Derives_from=MI0000289
chr1	.	miRNA	198859069	198859090	.	-	.	ID=MIMAT0000270;Alias=MIMAT0000270;Name=hsa-miR-181a-3p;Derives_from=MI0000289
chr1	.	miRNA_primary_transcript	201719508	201719627	.	+	.	ID=MI0018170;Alias=MI0018170;Name=hsa-mir-5191
chr1	.	miRNA	201719579	201719600	.	+	.	ID=MIMAT0021122;Alias=MIMAT0021122;Name=hsa-miR-5191;Derives_from=MI0018170
chr1	.	miRNA_primary_transcript	201808611	201808702	.	+	.	ID=MI0006321;Alias=MI0006321;Name=hsa-mir-1231
chr1	.	miRNA	201808615	201808634	.	+	.	ID=MIMAT0005586;Alias=MIMAT0005586;Name=hsa-miR-1231;Derives_from=MI0006321
chr1	.	miRNA_primary_transcript	201863373	201863447	.	+	.	ID=MI0022584;Alias=MI0022584;Name=hsa-mir-6739
chr1	.	miRNA	201863378	201863399	.	+	.	ID=MIMAT0027379;Alias=MIMAT0027379;Name=hsa-miR-6739-5p;Derives_from=MI0022584
chr1	.	miRNA	201863427	201863447	.	+	.	ID=MIMAT0027380;Alias=MIMAT0027380;Name=hsa-miR-6739-3p;Derives_from=MI0022584
chr1	.	miRNA_primary_transcript	202003124	202003236	.	+	.	ID=MI0022585;Alias=MI0022585;Name=hsa-mir-6740
chr1	.	miRNA	202003129	202003150	.	+	.	ID=MIMAT0027381;Alias=MIMAT0027381;Name=hsa-miR-6740-5p;Derives_from=MI0022585
chr1	.	miRNA	202003215	202003236	.	+	.	ID=MIMAT0027382;Alias=MIMAT0027382;Name=hsa-miR-6740-3p;Derives_from=MI0022585
chr1	.	miRNA_primary_transcript	205448302	205448398	.	-	.	ID=MI0000810;Alias=MI0000810;Name=hsa-mir-135b
chr1	.	miRNA	205448361	205448383	.	-	.	ID=MIMAT0000758;Alias=MIMAT0000758;Name=hsa-miR-135b-5p;Derives_from=MI0000810
chr1	.	miRNA	205448323	205448344	.	-	.	ID=MIMAT0004698;Alias=MIMAT0004698;Name=hsa-miR-135b-3p;Derives_from=MI0000810
chr1	.	miRNA_primary_transcript	206474803	206474864	.	+	.	ID=MI0022706;Alias=MI0022706;Name=hsa-mir-6769b
chr1	.	miRNA	206474808	206474830	.	+	.	ID=MIMAT0027620;Alias=MIMAT0027620;Name=hsa-miR-6769b-5p;Derives_from=MI0022706
chr1	.	miRNA	206474844	206474864	.	+	.	ID=MIMAT0027621;Alias=MIMAT0027621;Name=hsa-miR-6769b-3p;Derives_from=MI0022706
chr1	.	miRNA_primary_transcript	207801852	207801939	.	-	.	ID=MI0000735;Alias=MI0000735;Name=hsa-mir-29c
chr1	.	miRNA	207801903	207801924	.	-	.	ID=MIMAT0004673;Alias=MIMAT0004673;Name=hsa-miR-29c-5p;Derives_from=MI0000735
chr1	.	miRNA	207801865	207801886	.	-	.	ID=MIMAT0000681;Alias=MIMAT0000681;Name=hsa-miR-29c-3p;Derives_from=MI0000735
chr1	.	miRNA_primary_transcript	207802443	207802523	.	-	.	ID=MI0000107;Alias=MI0000107;Name=hsa-mir-29b-2
chr1	.	miRNA	207802450	207802472	.	-	.	ID=MIMAT0000100;Alias=MIMAT0000100;Name=hsa-miR-29b-3p;Derives_from=MI0000107
chr1	.	miRNA	207802492	207802513	.	-	.	ID=MIMAT0004515;Alias=MIMAT0004515;Name=hsa-miR-29b-2-5p;Derives_from=MI0000107
chr1	.	miRNA_primary_transcript	209432133	209432242	.	+	.	ID=MI0000285;Alias=MI0000285;Name=hsa-mir-205
chr1	.	miRNA	209432166	209432187	.	+	.	ID=MIMAT0000266;Alias=MIMAT0000266;Name=hsa-miR-205-5p;Derives_from=MI0000285
chr1	.	miRNA	209432203	209432223	.	+	.	ID=MIMAT0009197;Alias=MIMAT0009197;Name=hsa-miR-205-3p;Derives_from=MI0000285
chr1	.	miRNA_primary_transcript	209623444	209623510	.	-	.	ID=MI0015859;Alias=MI0015859;Name=hsa-mir-4260
chr1	.	miRNA	209623482	209623500	.	-	.	ID=MIMAT0016881;Alias=MIMAT0016881;Name=hsa-miR-4260;Derives_from=MI0015859
chr1	.	miRNA_primary_transcript	212077613	212077685	.	+	.	ID=MI0014138;Alias=MI0014138;Name=hsa-mir-3122
chr1	.	miRNA	212077622	212077643	.	+	.	ID=MIMAT0014984;Alias=MIMAT0014984;Name=hsa-miR-3122;Derives_from=MI0014138
chr1	.	miRNA_primary_transcript	220117853	220117962	.	-	.	ID=MI0000291;Alias=MI0000291;Name=hsa-mir-215
chr1	.	miRNA	220117916	220117936	.	-	.	ID=MIMAT0000272;Alias=MIMAT0000272;Name=hsa-miR-215-5p;Derives_from=MI0000291
chr1	.	miRNA	220117877	220117899	.	-	.	ID=MIMAT0026476;Alias=MIMAT0026476;Name=hsa-miR-215-3p;Derives_from=MI0000291
chr1	.	miRNA_primary_transcript	220118157	220118241	.	-	.	ID=MI0000488;Alias=MI0000488;Name=hsa-mir-194-1
chr1	.	miRNA	220118206	220118227	.	-	.	ID=MIMAT0000460;Alias=MIMAT0000460;Name=hsa-miR-194-5p;Derives_from=MI0000488
chr1	.	miRNA_primary_transcript	220200538	220200619	.	-	.	ID=MI0006442;Alias=MI0006442;Name=hsa-mir-664a
chr1	.	miRNA	220200586	220200609	.	-	.	ID=MIMAT0005948;Alias=MIMAT0005948;Name=hsa-miR-664a-5p;Derives_from=MI0006442
chr1	.	miRNA	220200549	220200571	.	-	.	ID=MIMAT0005949;Alias=MIMAT0005949;Name=hsa-miR-664a-3p;Derives_from=MI0006442
chr1	.	miRNA_primary_transcript	224257040	224257110	.	-	.	ID=MI0003839;Alias=MI0003839;Name=hsa-mir-320b-2
chr1	.	miRNA	224257049	224257070	.	-	.	ID=MIMAT0005792_1;Alias=MIMAT0005792;Name=hsa-miR-320b;Derives_from=MI0003839
chr1	.	miRNA_primary_transcript	224398227	224398311	.	-	.	ID=MI0017380;Alias=MI0017380;Name=hsa-mir-4742
chr1	.	miRNA	224398289	224398311	.	-	.	ID=MIMAT0019872;Alias=MIMAT0019872;Name=hsa-miR-4742-5p;Derives_from=MI0017380
chr1	.	miRNA	224398227	224398249	.	-	.	ID=MIMAT0019873;Alias=MIMAT0019873;Name=hsa-miR-4742-3p;Derives_from=MI0017380
chr1	.	miRNA_primary_transcript	225922080	225922142	.	-	.	ID=MI0022586;Alias=MI0022586;Name=hsa-mir-6741
chr1	.	miRNA	225922116	225922137	.	-	.	ID=MIMAT0027383;Alias=MIMAT0027383;Name=hsa-miR-6741-5p;Derives_from=MI0022586
chr1	.	miRNA	225922080	225922101	.	-	.	ID=MIMAT0027384;Alias=MIMAT0027384;Name=hsa-miR-6741-3p;Derives_from=MI0022586
chr1	.	miRNA_primary_transcript	227941590	227941683	.	-	.	ID=MI0017876;Alias=MI0017876;Name=hsa-mir-5008
chr1	.	miRNA	227941641	227941662	.	-	.	ID=MIMAT0021039;Alias=MIMAT0021039;Name=hsa-miR-5008-5p;Derives_from=MI0017876
chr1	.	miRNA	227941610	227941630	.	-	.	ID=MIMAT0021040;Alias=MIMAT0021040;Name=hsa-miR-5008-3p;Derives_from=MI0017876
chr1	.	miRNA_primary_transcript	228097263	228097341	.	+	.	ID=MI0016011;Alias=MI0016011;Name=hsa-mir-3620
chr1	.	miRNA	228097320	228097341	.	+	.	ID=MIMAT0018001;Alias=MIMAT0018001;Name=hsa-miR-3620-3p;Derives_from=MI0016011
chr1	.	miRNA	228097285	228097306	.	+	.	ID=MIMAT0022967;Alias=MIMAT0022967;Name=hsa-miR-3620-5p;Derives_from=MI0016011
chr1	.	miRNA_primary_transcript	228397048	228397109	.	-	.	ID=MI0022587;Alias=MI0022587;Name=hsa-mir-6742
chr1	.	miRNA	228397083	228397104	.	-	.	ID=MIMAT0027385;Alias=MIMAT0027385;Name=hsa-miR-6742-5p;Derives_from=MI0022587
chr1	.	miRNA	228397048	228397067	.	-	.	ID=MIMAT0027386;Alias=MIMAT0027386;Name=hsa-miR-6742-3p;Derives_from=MI0022587
chr1	.	miRNA_primary_transcript	228462074	228462152	.	+	.	ID=MI0017296;Alias=MI0017296;Name=hsa-mir-4666a
chr1	.	miRNA	228462083	228462103	.	+	.	ID=MIMAT0019741;Alias=MIMAT0019741;Name=hsa-miR-4666a-5p;Derives_from=MI0017296
chr1	.	miRNA	228462125	228462145	.	+	.	ID=MIMAT0019742;Alias=MIMAT0019742;Name=hsa-miR-4666a-3p;Derives_from=MI0017296
chr1	.	miRNA_primary_transcript	231019828	231019924	.	-	.	ID=MI0006275;Alias=MI0006275;Name=hsa-mir-1182
chr1	.	miRNA	231019841	231019863	.	-	.	ID=MIMAT0005827;Alias=MIMAT0005827;Name=hsa-miR-1182;Derives_from=MI0006275
chr1	.	miRNA_primary_transcript	233624152	233624219	.	+	.	ID=MI0016766;Alias=MI0016766;Name=hsa-mir-4427
chr1	.	miRNA	233624195	233624215	.	+	.	ID=MIMAT0018942;Alias=MIMAT0018942;Name=hsa-miR-4427;Derives_from=MI0016766
chr1	.	miRNA_primary_transcript	234306467	234306539	.	+	.	ID=MI0017302;Alias=MI0017302;Name=hsa-mir-4671
chr1	.	miRNA	234306476	234306497	.	+	.	ID=MIMAT0019752;Alias=MIMAT0019752;Name=hsa-miR-4671-5p;Derives_from=MI0017302
chr1	.	miRNA	234306512	234306532	.	+	.	ID=MIMAT0019753;Alias=MIMAT0019753;Name=hsa-miR-4671-3p;Derives_from=MI0017302
chr1	.	miRNA_primary_transcript	235190034	235190116	.	-	.	ID=MI0017392;Alias=MI0017392;Name=hsa-mir-4753
chr1	.	miRNA	235190086	235190107	.	-	.	ID=MIMAT0019890;Alias=MIMAT0019890;Name=hsa-miR-4753-5p;Derives_from=MI0017392
chr1	.	miRNA	235190040	235190061	.	-	.	ID=MIMAT0019891;Alias=MIMAT0019891;Name=hsa-miR-4753-3p;Derives_from=MI0017392
chr1	.	miRNA_primary_transcript	235853000	235853060	.	-	.	ID=MI0007258;Alias=MI0007258;Name=hsa-mir-1537
chr1	.	miRNA	235853000	235853021	.	-	.	ID=MIMAT0007399;Alias=MIMAT0007399;Name=hsa-miR-1537-3p;Derives_from=MI0007258
chr1	.	miRNA	235853037	235853058	.	-	.	ID=MIMAT0026765;Alias=MIMAT0026765;Name=hsa-miR-1537-5p;Derives_from=MI0007258
chr1	.	miRNA_primary_transcript	237471119	237471191	.	+	.	ID=MI0016767;Alias=MI0016767;Name=hsa-mir-4428
chr1	.	miRNA	237471164	237471185	.	+	.	ID=MIMAT0018943;Alias=MIMAT0018943;Name=hsa-miR-4428;Derives_from=MI0016767
chr1	.	miRNA_primary_transcript	241132272	241132346	.	+	.	ID=MI0014139;Alias=MI0014139;Name=hsa-mir-3123
chr1	.	miRNA	241132320	241132336	.	+	.	ID=MIMAT0014985;Alias=MIMAT0014985;Name=hsa-miR-3123;Derives_from=MI0014139
chr1	.	miRNA_primary_transcript	243346176	243346255	.	+	.	ID=MI0017308;Alias=MI0017308;Name=hsa-mir-4677
chr1	.	miRNA	243346188	243346209	.	+	.	ID=MIMAT0019760;Alias=MIMAT0019760;Name=hsa-miR-4677-5p;Derives_from=MI0017308
chr1	.	miRNA	243346225	243346246	.	+	.	ID=MIMAT0019761;Alias=MIMAT0019761;Name=hsa-miR-4677-3p;Derives_from=MI0017308
chr1	.	miRNA_primary_transcript	247201967	247202060	.	-	.	ID=MI0016422;Alias=MI0016422;Name=hsa-mir-3916
chr1	.	miRNA	247202016	247202041	.	-	.	ID=MIMAT0018190;Alias=MIMAT0018190;Name=hsa-miR-3916;Derives_from=MI0016422
chr1	.	miRNA_primary_transcript	248826377	248826443	.	+	.	ID=MI0014140;Alias=MI0014140;Name=hsa-mir-3124
chr1	.	miRNA	248826383	248826403	.	+	.	ID=MIMAT0014986;Alias=MIMAT0014986;Name=hsa-miR-3124-5p;Derives_from=MI0014140
chr1	.	miRNA	248826418	248826439	.	+	.	ID=MIMAT0019200;Alias=MIMAT0019200;Name=hsa-miR-3124-3p;Derives_from=MI0014140
chr10	.	miRNA_primary_transcript	641689	641778	.	-	.	ID=MI0019306;Alias=MI0019306;Name=hsa-mir-5699
chr10	.	miRNA	641699	641720	.	-	.	ID=MIMAT0022492;Alias=MIMAT0022492;Name=hsa-miR-5699-3p;Derives_from=MI0019306
chr10	.	miRNA	641748	641769	.	-	.	ID=MIMAT0027103;Alias=MIMAT0027103;Name=hsa-miR-5699-5p;Derives_from=MI0019306
chr10	.	miRNA_primary_transcript	2076019	2076089	.	-	.	ID=MI0020349;Alias=MI0020349;Name=hsa-mir-6072
chr10	.	miRNA	2076031	2076052	.	-	.	ID=MIMAT0023697;Alias=MIMAT0023697;Name=hsa-miR-6072;Derives_from=MI0020349
chr10	.	miRNA_primary_transcript	3991160	3991259	.	+	.	ID=MI0020355;Alias=MI0020355;Name=hsa-mir-6078
chr10	.	miRNA	3991178	3991196	.	+	.	ID=MIMAT0023703;Alias=MIMAT0023703;Name=hsa-miR-6078;Derives_from=MI0020355
chr10	.	miRNA_primary_transcript	6152196	6152277	.	+	.	ID=MI0014183;Alias=MI0014183;Name=hsa-mir-3155a
chr10	.	miRNA	6152247	6152267	.	+	.	ID=MIMAT0015029;Alias=MIMAT0015029;Name=hsa-miR-3155a;Derives_from=MI0014183
chr10	.	miRNA_primary_transcript	6152207	6152262	.	-	.	ID=MI0016839;Alias=MI0016839;Name=hsa-mir-3155b
chr10	.	miRNA	6152209	6152226	.	-	.	ID=MIMAT0019012;Alias=MIMAT0019012;Name=hsa-miR-3155b;Derives_from=MI0016839
chr10	.	miRNA_primary_transcript	12130760	12130816	.	-	.	ID=MI0016840;Alias=MI0016840;Name=hsa-mir-548ak
chr10	.	miRNA	12130792	12130812	.	-	.	ID=MIMAT0019013;Alias=MIMAT0019013;Name=hsa-miR-548ak;Derives_from=MI0016840
chr10	.	miRNA_primary_transcript	12578753	12578823	.	+	.	ID=MI0016841;Alias=MI0016841;Name=hsa-mir-4480
chr10	.	miRNA	12578796	12578816	.	+	.	ID=MIMAT0019014;Alias=MIMAT0019014;Name=hsa-miR-4480;Derives_from=MI0016841
chr10	.	miRNA_primary_transcript	12653138	12653197	.	-	.	ID=MI0016842;Alias=MI0016842;Name=hsa-mir-4481
chr10	.	miRNA	12653181	12653197	.	-	.	ID=MIMAT0019015;Alias=MIMAT0019015;Name=hsa-miR-4481;Derives_from=MI0016842
chr10	.	miRNA_primary_transcript	12725254	12725353	.	-	.	ID=MI0010637;Alias=MI0010637;Name=hsa-mir-548q
chr10	.	miRNA	12725325	12725346	.	-	.	ID=MIMAT0011163;Alias=MIMAT0011163;Name=hsa-miR-548q;Derives_from=MI0010637
chr10	.	miRNA_primary_transcript	14383200	14383277	.	-	.	ID=MI0015826;Alias=MI0015826;Name=hsa-mir-4293
chr10	.	miRNA	14383210	14383226	.	-	.	ID=MIMAT0016848;Alias=MIMAT0016848;Name=hsa-miR-4293;Derives_from=MI0015826
chr10	.	miRNA_primary_transcript	14436576	14436661	.	+	.	ID=MI0006401;Alias=MI0006401;Name=hsa-mir-1265
chr10	.	miRNA	14436589	14436610	.	+	.	ID=MIMAT0005918;Alias=MIMAT0005918;Name=hsa-miR-1265;Derives_from=MI0006401
chr10	.	miRNA_primary_transcript	17845107	17845193	.	+	.	ID=MI0003127;Alias=MI0003127;Name=hsa-mir-511
chr10	.	miRNA	17845122	17845142	.	+	.	ID=MIMAT0002808;Alias=MIMAT0002808;Name=hsa-miR-511-5p;Derives_from=MI0003127
chr10	.	miRNA	17845160	17845179	.	+	.	ID=MIMAT0026606;Alias=MIMAT0026606;Name=hsa-miR-511-3p;Derives_from=MI0003127
chr10	.	miRNA_primary_transcript	20551970	20552046	.	+	.	ID=MI0017306;Alias=MI0017306;Name=hsa-mir-4675
chr10	.	miRNA	20552015	20552036	.	+	.	ID=MIMAT0019757;Alias=MIMAT0019757;Name=hsa-miR-4675;Derives_from=MI0017306
chr10	.	miRNA_primary_transcript	21496562	21496641	.	-	.	ID=MI0008336;Alias=MI0008336;Name=hsa-mir-1915
chr10	.	miRNA	21496609	21496630	.	-	.	ID=MIMAT0007891;Alias=MIMAT0007891;Name=hsa-miR-1915-5p;Derives_from=MI0008336
chr10	.	miRNA	21496576	21496595	.	-	.	ID=MIMAT0007892;Alias=MIMAT0007892;Name=hsa-miR-1915-3p;Derives_from=MI0008336
chr10	.	miRNA_primary_transcript	24275685	24275781	.	+	.	ID=MI0003616;Alias=MI0003616;Name=hsa-mir-603
chr10	.	miRNA	24275745	24275766	.	+	.	ID=MIMAT0003271;Alias=MIMAT0003271;Name=hsa-miR-603;Derives_from=MI0003616
chr10	.	miRNA_primary_transcript	28289258	28289350	.	-	.	ID=MI0025922;Alias=MI0025922;Name=hsa-mir-8086
chr10	.	miRNA	28289319	28289340	.	-	.	ID=MIMAT0031013;Alias=MIMAT0031013;Name=hsa-miR-8086;Derives_from=MI0025922
chr10	.	miRNA_primary_transcript	29545004	29545097	.	-	.	ID=MI0003617;Alias=MI0003617;Name=hsa-mir-604
chr10	.	miRNA	29545019	29545037	.	-	.	ID=MIMAT0003272;Alias=MIMAT0003272;Name=hsa-miR-604;Derives_from=MI0003617
chr10	.	miRNA_primary_transcript	29602264	29602346	.	-	.	ID=MI0005760;Alias=MI0005760;Name=hsa-mir-938
chr10	.	miRNA	29602311	29602332	.	-	.	ID=MIMAT0004981;Alias=MIMAT0004981;Name=hsa-miR-938;Derives_from=MI0005760
chr10	.	miRNA_primary_transcript	30368597	30368665	.	-	.	ID=MI0023623;Alias=MI0023623;Name=hsa-mir-7162
chr10	.	miRNA	30368648	30368665	.	-	.	ID=MIMAT0028234;Alias=MIMAT0028234;Name=hsa-miR-7162-5p;Derives_from=MI0023623
chr10	.	miRNA	30368597	30368615	.	-	.	ID=MIMAT0028235;Alias=MIMAT0028235;Name=hsa-miR-7162-3p;Derives_from=MI0023623
chr10	.	miRNA_primary_transcript	35079598	35079680	.	-	.	ID=MI0016001;Alias=MI0016001;Name=hsa-mir-3611
chr10	.	miRNA	35079609	35079629	.	-	.	ID=MIMAT0017988;Alias=MIMAT0017988;Name=hsa-miR-3611;Derives_from=MI0016001
chr10	.	miRNA_primary_transcript	35641172	35641252	.	-	.	ID=MI0017315;Alias=MI0017315;Name=hsa-mir-4683
chr10	.	miRNA	35641181	35641203	.	-	.	ID=MIMAT0019768;Alias=MIMAT0019768;Name=hsa-miR-4683;Derives_from=MI0017315
chr10	.	miRNA_primary_transcript	42997563	42997681	.	+	.	ID=MI0019116;Alias=MI0019116;Name=hsa-mir-5100
chr10	.	miRNA	42997630	42997651	.	+	.	ID=MIMAT0022259;Alias=MIMAT0022259;Name=hsa-miR-5100;Derives_from=MI0019116
chr10	.	miRNA_primary_transcript	45164014	45164088	.	+	.	ID=MI0014184;Alias=MI0014184;Name=hsa-mir-3156-1
chr10	.	miRNA	45164021	45164042	.	+	.	ID=MIMAT0015030;Alias=MIMAT0015030;Name=hsa-miR-3156-5p;Derives_from=MI0014184
chr10	.	miRNA	45164062	45164082	.	+	.	ID=MIMAT0019209;Alias=MIMAT0019209;Name=hsa-miR-3156-3p;Derives_from=MI0014184
chr10	.	miRNA_primary_transcript	48985512	48985587	.	-	.	ID=MI0015827;Alias=MI0015827;Name=hsa-mir-4294
chr10	.	miRNA	48985561	48985577	.	-	.	ID=MIMAT0016849;Alias=MIMAT0016849;Name=hsa-miR-4294;Derives_from=MI0015827
chr10	.	miRNA_primary_transcript	51299573	51299655	.	+	.	ID=MI0003618;Alias=MI0003618;Name=hsa-mir-605
chr10	.	miRNA	51299588	51299610	.	+	.	ID=MIMAT0003273;Alias=MIMAT0003273;Name=hsa-miR-605-5p;Derives_from=MI0003618
chr10	.	miRNA	51299623	51299644	.	+	.	ID=MIMAT0026621;Alias=MIMAT0026621;Name=hsa-miR-605-3p;Derives_from=MI0003618
chr10	.	miRNA_primary_transcript	54607874	54607957	.	-	.	ID=MI0006374;Alias=MI0006374;Name=hsa-mir-548f-1
chr10	.	miRNA	54607889	54607907	.	-	.	ID=MIMAT0005895;Alias=MIMAT0005895;Name=hsa-miR-548f-3p;Derives_from=MI0006374
chr10	.	miRNA	54607926	54607947	.	-	.	ID=MIMAT0026739;Alias=MIMAT0026739;Name=hsa-miR-548f-5p;Derives_from=MI0006374
chr10	.	miRNA_primary_transcript	57304479	57304559	.	-	.	ID=MI0016432;Alias=MI0016432;Name=hsa-mir-3924
chr10	.	miRNA	57304489	57304510	.	-	.	ID=MIMAT0018199;Alias=MIMAT0018199;Name=hsa-miR-3924;Derives_from=MI0016432
chr10	.	miRNA_primary_transcript	63372957	63373048	.	-	.	ID=MI0003780;Alias=MI0003780;Name=hsa-mir-1296
chr10	.	miRNA	63373012	63373033	.	-	.	ID=MIMAT0005794;Alias=MIMAT0005794;Name=hsa-miR-1296-5p;Derives_from=MI0003780
chr10	.	miRNA	63372969	63372990	.	-	.	ID=MIMAT0026637;Alias=MIMAT0026637;Name=hsa-miR-1296-3p;Derives_from=MI0003780
chr10	.	miRNA_primary_transcript	67403351	67403410	.	-	.	ID=MI0023611;Alias=MI0023611;Name=hsa-mir-7151
chr10	.	miRNA	67403388	67403410	.	-	.	ID=MIMAT0028212;Alias=MIMAT0028212;Name=hsa-miR-7151-5p;Derives_from=MI0023611
chr10	.	miRNA	67403351	67403371	.	-	.	ID=MIMAT0028213;Alias=MIMAT0028213;Name=hsa-miR-7151-3p;Derives_from=MI0023611
chr10	.	miRNA_primary_transcript	71790747	71790800	.	+	.	ID=MI0023612;Alias=MI0023612;Name=hsa-mir-7152
chr10	.	miRNA	71790747	71790768	.	+	.	ID=MIMAT0028214;Alias=MIMAT0028214;Name=hsa-miR-7152-5p;Derives_from=MI0023612
chr10	.	miRNA	71790781	71790800	.	+	.	ID=MIMAT0028215;Alias=MIMAT0028215;Name=hsa-miR-7152-3p;Derives_from=MI0023612
chr10	.	miRNA_primary_transcript	72721029	72721100	.	+	.	ID=MI0017307;Alias=MI0017307;Name=hsa-mir-4676
chr10	.	miRNA	72721038	72721058	.	+	.	ID=MIMAT0019758;Alias=MIMAT0019758;Name=hsa-miR-4676-5p;Derives_from=MI0017307
chr10	.	miRNA	72721072	72721093	.	+	.	ID=MIMAT0019759;Alias=MIMAT0019759;Name=hsa-miR-4676-3p;Derives_from=MI0017307
chr10	.	miRNA_primary_transcript	75552458	75552553	.	+	.	ID=MI0003619;Alias=MI0003619;Name=hsa-mir-606
chr10	.	miRNA	75552518	75552538	.	+	.	ID=MIMAT0003274;Alias=MIMAT0003274;Name=hsa-miR-606;Derives_from=MI0003619
chr10	.	miRNA_primary_transcript	86264694	86264788	.	-	.	ID=MI0000826;Alias=MI0000826;Name=hsa-mir-346
chr10	.	miRNA	86264747	86264769	.	-	.	ID=MIMAT0000773;Alias=MIMAT0000773;Name=hsa-miR-346;Derives_from=MI0000826
chr10	.	miRNA_primary_transcript	87503881	87503954	.	+	.	ID=MI0017309;Alias=MI0017309;Name=hsa-mir-4678
chr10	.	miRNA	87503890	87503911	.	+	.	ID=MIMAT0019762;Alias=MIMAT0019762;Name=hsa-miR-4678;Derives_from=MI0017309
chr10	.	miRNA_primary_transcript	89063335	89063411	.	-	.	ID=MI0017311;Alias=MI0017311;Name=hsa-mir-4679-2
chr10	.	miRNA	89063381	89063402	.	-	.	ID=MIMAT0019763;Alias=MIMAT0019763;Name=hsa-miR-4679;Derives_from=MI0017311
chr10	.	miRNA_primary_transcript	89063336	89063410	.	+	.	ID=MI0017310;Alias=MI0017310;Name=hsa-mir-4679-1
chr10	.	miRNA	89063344	89063365	.	+	.	ID=MIMAT0019763_1;Alias=MIMAT0019763;Name=hsa-miR-4679;Derives_from=MI0017310
chr10	.	miRNA_primary_transcript	89592747	89592827	.	-	.	ID=MI0000114;Alias=MI0000114;Name=hsa-mir-107
chr10	.	miRNA	89592756	89592778	.	-	.	ID=MIMAT0000104;Alias=MIMAT0000104;Name=hsa-miR-107;Derives_from=MI0000114
chr10	.	miRNA_primary_transcript	96064315	96064399	.	-	.	ID=MI0014185;Alias=MI0014185;Name=hsa-mir-3157
chr10	.	miRNA	96064369	96064390	.	-	.	ID=MIMAT0015031;Alias=MIMAT0015031;Name=hsa-miR-3157-5p;Derives_from=MI0014185
chr10	.	miRNA	96064321	96064342	.	-	.	ID=MIMAT0019210;Alias=MIMAT0019210;Name=hsa-miR-3157-3p;Derives_from=MI0014185
chr10	.	miRNA_primary_transcript	96828669	96828764	.	-	.	ID=MI0003620;Alias=MI0003620;Name=hsa-mir-607
chr10	.	miRNA	96828684	96828704	.	-	.	ID=MIMAT0003275;Alias=MIMAT0003275;Name=hsa-miR-607;Derives_from=MI0003620
chr10	.	miRNA_primary_transcript	97875813	97875897	.	-	.	ID=MI0039500;Alias=MI0039500;Name=hsa-mir-3085
chr10	.	miRNA	97875860	97875884	.	-	.	ID=MIMAT0048635;Alias=MIMAT0048635;Name=hsa-miR-3085-5p;Derives_from=MI0039500
chr10	.	miRNA	97875824	97875844	.	-	.	ID=MIMAT0048636;Alias=MIMAT0048636;Name=hsa-miR-3085-3p;Derives_from=MI0039500
chr10	.	miRNA_primary_transcript	98395218	98395307	.	-	.	ID=MI0006349;Alias=MI0006349;Name=hsa-mir-1287
chr10	.	miRNA	98395271	98395292	.	-	.	ID=MIMAT0005878;Alias=MIMAT0005878;Name=hsa-miR-1287-5p;Derives_from=MI0006349
chr10	.	miRNA	98395232	98395253	.	-	.	ID=MIMAT0026738;Alias=MIMAT0026738;Name=hsa-miR-1287-3p;Derives_from=MI0006349
chr10	.	miRNA_primary_transcript	98431292	98431360	.	-	.	ID=MI0017317;Alias=MI0017317;Name=hsa-mir-4685
chr10	.	miRNA	98431332	98431357	.	-	.	ID=MIMAT0019771;Alias=MIMAT0019771;Name=hsa-miR-4685-5p;Derives_from=MI0017317
chr10	.	miRNA	98431292	98431313	.	-	.	ID=MIMAT0019772;Alias=MIMAT0019772;Name=hsa-miR-4685-3p;Derives_from=MI0017317
chr10	.	miRNA_primary_transcript	98924499	98924568	.	-	.	ID=MI0022219;Alias=MI0022219;Name=hsa-mir-6507
chr10	.	miRNA	98924543	98924563	.	-	.	ID=MIMAT0025470;Alias=MIMAT0025470;Name=hsa-miR-6507-5p;Derives_from=MI0022219
chr10	.	miRNA	98924502	98924523	.	-	.	ID=MIMAT0025471;Alias=MIMAT0025471;Name=hsa-miR-6507-3p;Derives_from=MI0022219
chr10	.	miRNA_primary_transcript	100974985	100975084	.	+	.	ID=MI0003621;Alias=MI0003621;Name=hsa-mir-608
chr10	.	miRNA	100975000	100975024	.	+	.	ID=MIMAT0003276;Alias=MIMAT0003276;Name=hsa-miR-608;Derives_from=MI0003621
chr10	.	miRNA_primary_transcript	101601417	101601497	.	+	.	ID=MI0014186;Alias=MI0014186;Name=hsa-mir-3158-1
chr10	.	miRNA	101601466	101601487	.	+	.	ID=MIMAT0015032;Alias=MIMAT0015032;Name=hsa-miR-3158-3p;Derives_from=MI0014186
chr10	.	miRNA	101601429	101601449	.	+	.	ID=MIMAT0019211;Alias=MIMAT0019211;Name=hsa-miR-3158-5p;Derives_from=MI0014186
chr10	.	miRNA_primary_transcript	101601417	101601497	.	-	.	ID=MI0014187;Alias=MI0014187;Name=hsa-mir-3158-2
chr10	.	miRNA	101601427	101601448	.	-	.	ID=MIMAT0015032_1;Alias=MIMAT0015032;Name=hsa-miR-3158-3p;Derives_from=MI0014187
chr10	.	miRNA	101601465	101601485	.	-	.	ID=MIMAT0019211_1;Alias=MIMAT0019211;Name=hsa-miR-3158-5p;Derives_from=MI0014187
chr10	.	miRNA_primary_transcript	102436512	102436584	.	+	.	ID=MI0003129;Alias=MI0003129;Name=hsa-mir-146b
chr10	.	miRNA	102436520	102436542	.	+	.	ID=MIMAT0002809;Alias=MIMAT0002809;Name=hsa-miR-146b-5p;Derives_from=MI0003129
chr10	.	miRNA	102436557	102436578	.	+	.	ID=MIMAT0004766;Alias=MIMAT0004766;Name=hsa-miR-146b-3p;Derives_from=MI0003129
chr10	.	miRNA_primary_transcript	103394253	103394401	.	-	.	ID=MI0006444;Alias=MI0006444;Name=hsa-mir-1307
chr10	.	miRNA	103394301	103394322	.	-	.	ID=MIMAT0005951;Alias=MIMAT0005951;Name=hsa-miR-1307-3p;Derives_from=MI0006444
chr10	.	miRNA	103394341	103394361	.	-	.	ID=MIMAT0022727;Alias=MIMAT0022727;Name=hsa-miR-1307-5p;Derives_from=MI0006444
chr10	.	miRNA_primary_transcript	104048089	104048186	.	-	.	ID=MI0005758;Alias=MI0005758;Name=hsa-mir-936
chr10	.	miRNA	104048151	104048172	.	-	.	ID=MIMAT0004979;Alias=MIMAT0004979;Name=hsa-miR-936;Derives_from=MI0005758
chr10	.	miRNA_primary_transcript	104218789	104218883	.	-	.	ID=MI0003622;Alias=MI0003622;Name=hsa-mir-609
chr10	.	miRNA	104218849	104218868	.	-	.	ID=MIMAT0003277;Alias=MIMAT0003277;Name=hsa-miR-609;Derives_from=MI0003622
chr10	.	miRNA_primary_transcript	104268336	104268405	.	-	.	ID=MI0016843;Alias=MI0016843;Name=hsa-mir-4482
chr10	.	miRNA	104268341	104268362	.	-	.	ID=MIMAT0020958;Alias=MIMAT0020958;Name=hsa-miR-4482-3p;Derives_from=MI0016843
chr10	.	miRNA	104268377	104268398	.	-	.	ID=MIMAT0019016;Alias=MIMAT0019016;Name=hsa-miR-4482-5p;Derives_from=MI0016843
chr10	.	miRNA_primary_transcript	110898090	110898155	.	+	.	ID=MI0017312;Alias=MI0017312;Name=hsa-mir-4680
chr10	.	miRNA	110898094	110898116	.	+	.	ID=MIMAT0019764;Alias=MIMAT0019764;Name=hsa-miR-4680-5p;Derives_from=MI0017312
chr10	.	miRNA	110898131	110898151	.	+	.	ID=MIMAT0019765;Alias=MIMAT0019765;Name=hsa-miR-4680-3p;Derives_from=MI0017312
chr10	.	miRNA_primary_transcript	110988926	110989013	.	+	.	ID=MI0006344;Alias=MI0006344;Name=hsa-mir-548e
chr10	.	miRNA	110988978	110988999	.	+	.	ID=MIMAT0005874;Alias=MIMAT0005874;Name=hsa-miR-548e-3p;Derives_from=MI0006344
chr10	.	miRNA	110988940	110988961	.	+	.	ID=MIMAT0026736;Alias=MIMAT0026736;Name=hsa-miR-548e-5p;Derives_from=MI0006344
chr10	.	miRNA_primary_transcript	112299612	112299688	.	-	.	ID=MI0022549;Alias=MI0022549;Name=hsa-mir-6715b
chr10	.	miRNA	112299658	112299678	.	-	.	ID=MIMAT0025842;Alias=MIMAT0025842;Name=hsa-miR-6715b-5p;Derives_from=MI0022549
chr10	.	miRNA	112299622	112299643	.	-	.	ID=MIMAT0025843;Alias=MIMAT0025843;Name=hsa-miR-6715b-3p;Derives_from=MI0022549
chr10	.	miRNA_primary_transcript	112299612	112299690	.	+	.	ID=MI0022548;Alias=MI0022548;Name=hsa-mir-6715a
chr10	.	miRNA	112299660	112299680	.	+	.	ID=MIMAT0025841;Alias=MIMAT0025841;Name=hsa-miR-6715a-3p;Derives_from=MI0022548
chr10	.	miRNA_primary_transcript	112634170	112634254	.	+	.	ID=MI0015822;Alias=MI0015822;Name=hsa-mir-4295
chr10	.	miRNA	112634180	112634197	.	+	.	ID=MIMAT0016844;Alias=MIMAT0016844;Name=hsa-miR-4295;Derives_from=MI0015822
chr10	.	miRNA_primary_transcript	113777993	113778054	.	-	.	ID=MI0016844;Alias=MI0016844;Name=hsa-mir-4483
chr10	.	miRNA	113778000	113778016	.	-	.	ID=MIMAT0019017;Alias=MIMAT0019017;Name=hsa-miR-4483;Derives_from=MI0016844
chr10	.	miRNA_primary_transcript	114174105	114174179	.	-	.	ID=MI0010629;Alias=MI0010629;Name=hsa-mir-2110
chr10	.	miRNA	114174151	114174172	.	-	.	ID=MIMAT0010133;Alias=MIMAT0010133;Name=hsa-miR-2110;Derives_from=MI0010629
chr10	.	miRNA_primary_transcript	116827488	116827568	.	-	.	ID=MI0039502;Alias=MI0039502;Name=hsa-mir-9851
chr10	.	miRNA	116827534	116827555	.	-	.	ID=MIMAT0048639;Alias=MIMAT0048639;Name=hsa-miR-9851-5p;Derives_from=MI0039502
chr10	.	miRNA	116827499	116827520	.	-	.	ID=MIMAT0048640;Alias=MIMAT0048640;Name=hsa-miR-9851-3p;Derives_from=MI0039502
chr10	.	miRNA_primary_transcript	117167678	117167774	.	-	.	ID=MI0016064;Alias=MI0016064;Name=hsa-mir-3663
chr10	.	miRNA	117167734	117167754	.	-	.	ID=MIMAT0018084;Alias=MIMAT0018084;Name=hsa-miR-3663-5p;Derives_from=MI0016064
chr10	.	miRNA	117167695	117167717	.	-	.	ID=MIMAT0018085;Alias=MIMAT0018085;Name=hsa-miR-3663-3p;Derives_from=MI0016064
chr10	.	miRNA_primary_transcript	119377972	119378043	.	+	.	ID=MI0017313;Alias=MI0017313;Name=hsa-mir-4681
chr10	.	miRNA	119377975	119377996	.	+	.	ID=MIMAT0019766;Alias=MIMAT0019766;Name=hsa-miR-4681;Derives_from=MI0017313
chr10	.	miRNA_primary_transcript	119958513	119958592	.	+	.	ID=MI0017314;Alias=MI0017314;Name=hsa-mir-4682
chr10	.	miRNA	119958522	119958544	.	+	.	ID=MIMAT0019767;Alias=MIMAT0019767;Name=hsa-miR-4682;Derives_from=MI0017314
chr10	.	miRNA_primary_transcript	122416965	122417067	.	+	.	ID=MI0016598;Alias=MI0016598;Name=hsa-mir-3941
chr10	.	miRNA	122417024	122417045	.	+	.	ID=MIMAT0018357;Alias=MIMAT0018357;Name=hsa-miR-3941;Derives_from=MI0016598
chr10	.	miRNA_primary_transcript	125032783	125032870	.	-	.	ID=MI0015823;Alias=MI0015823;Name=hsa-mir-4296
chr10	.	miRNA	125032844	125032860	.	-	.	ID=MIMAT0016845;Alias=MIMAT0016845;Name=hsa-miR-4296;Derives_from=MI0015823
chr10	.	miRNA_primary_transcript	125819740	125819822	.	+	.	ID=MI0016845;Alias=MI0016845;Name=hsa-mir-4484
chr10	.	miRNA	125819803	125819822	.	+	.	ID=MIMAT0019018;Alias=MIMAT0019018;Name=hsa-miR-4484;Derives_from=MI0016845
chr10	.	miRNA_primary_transcript	129843299	129843374	.	-	.	ID=MI0015824;Alias=MI0015824;Name=hsa-mir-4297
chr10	.	miRNA	129843349	129843364	.	-	.	ID=MIMAT0016846;Alias=MIMAT0016846;Name=hsa-miR-4297;Derives_from=MI0015824
chr10	.	miRNA_primary_transcript	130962588	130962668	.	-	.	ID=MI0015825;Alias=MI0015825;Name=hsa-mir-378c
chr10	.	miRNA	130962634	130962658	.	-	.	ID=MIMAT0016847;Alias=MIMAT0016847;Name=hsa-miR-378c;Derives_from=MI0015825
chr10	.	miRNA_primary_transcript	133247511	133247620	.	-	.	ID=MI0003130;Alias=MI0003130;Name=hsa-mir-202
chr10	.	miRNA	133247572	133247593	.	-	.	ID=MIMAT0002810;Alias=MIMAT0002810;Name=hsa-miR-202-5p;Derives_from=MI0003130
chr10	.	miRNA	133247538	133247557	.	-	.	ID=MIMAT0002811;Alias=MIMAT0002811;Name=hsa-miR-202-3p;Derives_from=MI0003130
chr10	.	miRNA_primary_transcript	133371556	133371663	.	-	.	ID=MI0016601;Alias=MI0016601;Name=hsa-mir-3944
chr10	.	miRNA	133371579	133371601	.	-	.	ID=MIMAT0018360;Alias=MIMAT0018360;Name=hsa-miR-3944-3p;Derives_from=MI0016601
chr10	.	miRNA	133371621	133371641	.	-	.	ID=MIMAT0019231;Alias=MIMAT0019231;Name=hsa-miR-3944-5p;Derives_from=MI0016601
chr11	.	miRNA_primary_transcript	209336	209406	.	+	.	ID=MI0022588;Alias=MI0022588;Name=hsa-mir-6743
chr11	.	miRNA	209341	209362	.	+	.	ID=MIMAT0027387;Alias=MIMAT0027387;Name=hsa-miR-6743-5p;Derives_from=MI0022588
chr11	.	miRNA	209383	209405	.	+	.	ID=MIMAT0027388;Alias=MIMAT0027388;Name=hsa-miR-6743-3p;Derives_from=MI0022588
chr11	.	miRNA_primary_transcript	568089	568198	.	-	.	ID=MI0000286;Alias=MI0000286;Name=hsa-mir-210
chr11	.	miRNA	568112	568133	.	-	.	ID=MIMAT0000267;Alias=MIMAT0000267;Name=hsa-miR-210-3p;Derives_from=MI0000286
chr11	.	miRNA	568150	568171	.	-	.	ID=MIMAT0026475;Alias=MIMAT0026475;Name=hsa-miR-210-5p;Derives_from=MI0000286
chr11	.	miRNA_primary_transcript	1256605	1256670	.	+	.	ID=MI0022589;Alias=MI0022589;Name=hsa-mir-6744
chr11	.	miRNA	1256610	1256628	.	+	.	ID=MIMAT0027389;Alias=MIMAT0027389;Name=hsa-miR-6744-5p;Derives_from=MI0022589
chr11	.	miRNA	1256648	1256670	.	+	.	ID=MIMAT0027390;Alias=MIMAT0027390;Name=hsa-miR-6744-3p;Derives_from=MI0022589
chr11	.	miRNA_primary_transcript	1859464	1859536	.	-	.	ID=MI0015830;Alias=MI0015830;Name=hsa-mir-4298
chr11	.	miRNA	1859505	1859526	.	-	.	ID=MIMAT0016852;Alias=MIMAT0016852;Name=hsa-miR-4298;Derives_from=MI0015830
chr11	.	miRNA_primary_transcript	1880045	1880147	.	+	.	ID=MI0025517;Alias=MI0025517;Name=hsa-mir-7847
chr11	.	miRNA	1880105	1880125	.	+	.	ID=MIMAT0030422;Alias=MIMAT0030422;Name=hsa-miR-7847-3p;Derives_from=MI0025517
chr11	.	miRNA_primary_transcript	1996759	1996831	.	-	.	ID=MI0005416;Alias=MI0005416;Name=hsa-mir-675
chr11	.	miRNA	1996800	1996822	.	-	.	ID=MIMAT0004284;Alias=MIMAT0004284;Name=hsa-miR-675-5p;Derives_from=MI0005416
chr11	.	miRNA	1996768	1996787	.	-	.	ID=MIMAT0006790;Alias=MIMAT0006790;Name=hsa-miR-675-3p;Derives_from=MI0005416
chr11	.	miRNA_primary_transcript	2134134	2134209	.	-	.	ID=MI0002467;Alias=MI0002467;Name=hsa-mir-483
chr11	.	miRNA	2134181	2134202	.	-	.	ID=MIMAT0004761;Alias=MIMAT0004761;Name=hsa-miR-483-5p;Derives_from=MI0002467
chr11	.	miRNA	2134142	2134162	.	-	.	ID=MIMAT0002173;Alias=MIMAT0002173;Name=hsa-miR-483-3p;Derives_from=MI0002467
chr11	.	miRNA_primary_transcript	2173063	2173138	.	+	.	ID=MI0017318;Alias=MI0017318;Name=hsa-mir-4686
chr11	.	miRNA	2173072	2173094	.	+	.	ID=MIMAT0019773;Alias=MIMAT0019773;Name=hsa-miR-4686;Derives_from=MI0017318
chr11	.	miRNA_primary_transcript	3856062	3856141	.	+	.	ID=MI0017319;Alias=MI0017319;Name=hsa-mir-4687
chr11	.	miRNA	3856073	3856094	.	+	.	ID=MIMAT0019774;Alias=MIMAT0019774;Name=hsa-miR-4687-5p;Derives_from=MI0017319
chr11	.	miRNA	3856113	3856133	.	+	.	ID=MIMAT0019775;Alias=MIMAT0019775;Name=hsa-miR-4687-3p;Derives_from=MI0017319
chr11	.	miRNA_primary_transcript	7234766	7234837	.	+	.	ID=MI0006417;Alias=MI0006417;Name=hsa-mir-302e
chr11	.	miRNA	7234771	7234787	.	+	.	ID=MIMAT0005931;Alias=MIMAT0005931;Name=hsa-miR-302e;Derives_from=MI0006417
chr11	.	miRNA_primary_transcript	9090312	9090379	.	-	.	ID=MI0019296;Alias=MI0019296;Name=hsa-mir-5691
chr11	.	miRNA	9090350	9090371	.	-	.	ID=MIMAT0022483;Alias=MIMAT0022483;Name=hsa-miR-5691;Derives_from=MI0019296
chr11	.	miRNA_primary_transcript	10508270	10508326	.	-	.	ID=MI0016846;Alias=MI0016846;Name=hsa-mir-4485
chr11	.	miRNA	10508277	10508296	.	-	.	ID=MIMAT0019019;Alias=MIMAT0019019;Name=hsa-miR-4485-3p;Derives_from=MI0016846
chr11	.	miRNA	10508305	10508320	.	-	.	ID=MIMAT0032116;Alias=MIMAT0032116;Name=hsa-miR-4485-5p;Derives_from=MI0016846
chr11	.	miRNA_primary_transcript	11656651	11656722	.	-	.	ID=MI0015829;Alias=MI0015829;Name=hsa-mir-4299
chr11	.	miRNA	11656661	11656678	.	-	.	ID=MIMAT0016851;Alias=MIMAT0016851;Name=hsa-miR-4299;Derives_from=MI0015829
chr11	.	miRNA_primary_transcript	11783135	11783222	.	-	.	ID=MI0025906;Alias=MI0025906;Name=hsa-mir-8070
chr11	.	miRNA	11783191	11783212	.	-	.	ID=MIMAT0030997;Alias=MIMAT0030997;Name=hsa-miR-8070;Derives_from=MI0025906
chr11	.	miRNA_primary_transcript	12163683	12163767	.	+	.	ID=MI0021258;Alias=MI0021258;Name=hsa-mir-6124
chr11	.	miRNA	12163692	12163711	.	+	.	ID=MIMAT0024597;Alias=MIMAT0024597;Name=hsa-miR-6124;Derives_from=MI0021258
chr11	.	miRNA_primary_transcript	15969533	15969621	.	-	.	ID=MI0020350;Alias=MI0020350;Name=hsa-mir-6073
chr11	.	miRNA	15969555	15969574	.	-	.	ID=MIMAT0023698;Alias=MIMAT0023698;Name=hsa-miR-6073;Derives_from=MI0020350
chr11	.	miRNA_primary_transcript	18387787	18387860	.	+	.	ID=MI0014188;Alias=MI0014188;Name=hsa-mir-3159
chr11	.	miRNA	18387796	18387817	.	+	.	ID=MIMAT0015033;Alias=MIMAT0015033;Name=hsa-miR-3159;Derives_from=MI0014188
chr11	.	miRNA_primary_transcript	19575310	19575372	.	+	.	ID=MI0016847;Alias=MI0016847;Name=hsa-mir-4486
chr11	.	miRNA	19575314	19575330	.	+	.	ID=MIMAT0019020;Alias=MIMAT0019020;Name=hsa-miR-4486;Derives_from=MI0016847
chr11	.	miRNA_primary_transcript	19760004	19760083	.	-	.	ID=MI0017327;Alias=MI0017327;Name=hsa-mir-4694
chr11	.	miRNA	19760053	19760074	.	-	.	ID=MIMAT0019786;Alias=MIMAT0019786;Name=hsa-miR-4694-5p;Derives_from=MI0017327
chr11	.	miRNA	19760013	19760033	.	-	.	ID=MIMAT0019787;Alias=MIMAT0019787;Name=hsa-miR-4694-3p;Derives_from=MI0017327
chr11	.	miRNA_primary_transcript	23419105	23419190	.	-	.	ID=MI0025890;Alias=MI0025890;Name=hsa-mir-8054
chr11	.	miRNA	23419160	23419180	.	-	.	ID=MIMAT0030981;Alias=MIMAT0030981;Name=hsa-miR-8054;Derives_from=MI0025890
chr11	.	miRNA_primary_transcript	27514970	27515047	.	-	.	ID=MI0025923;Alias=MI0025923;Name=hsa-mir-8087
chr11	.	miRNA	27515015	27515037	.	-	.	ID=MIMAT0031014;Alias=MIMAT0031014;Name=hsa-miR-8087;Derives_from=MI0025923
chr11	.	miRNA_primary_transcript	28056815	28056910	.	+	.	ID=MI0003623;Alias=MI0003623;Name=hsa-mir-610
chr11	.	miRNA	28056830	28056850	.	+	.	ID=MIMAT0003278;Alias=MIMAT0003278;Name=hsa-miR-610;Derives_from=MI0003623
chr11	.	miRNA_primary_transcript	28477481	28477548	.	-	.	ID=MI0025904;Alias=MI0025904;Name=hsa-mir-8068
chr11	.	miRNA	28477517	28477538	.	-	.	ID=MIMAT0030995;Alias=MIMAT0030995;Name=hsa-miR-8068;Derives_from=MI0025904
chr11	.	miRNA_primary_transcript	34941837	34941920	.	+	.	ID=MI0017320;Alias=MI0017320;Name=hsa-mir-1343
chr11	.	miRNA	34941888	34941909	.	+	.	ID=MIMAT0019776;Alias=MIMAT0019776;Name=hsa-miR-1343-3p;Derives_from=MI0017320
chr11	.	miRNA	34941851	34941872	.	+	.	ID=MIMAT0027038;Alias=MIMAT0027038;Name=hsa-miR-1343-5p;Derives_from=MI0017320
chr11	.	miRNA_primary_transcript	36010098	36010204	.	+	.	ID=MI0016991;Alias=MI0016991;Name=hsa-mir-3973
chr11	.	miRNA	36010181	36010203	.	+	.	ID=MIMAT0019358;Alias=MIMAT0019358;Name=hsa-miR-3973;Derives_from=MI0016991
chr11	.	miRNA_primary_transcript	43559656	43559753	.	+	.	ID=MI0003933;Alias=MI0003933;Name=hsa-mir-670
chr11	.	miRNA	43559675	43559694	.	+	.	ID=MIMAT0010357;Alias=MIMAT0010357;Name=hsa-miR-670-5p;Derives_from=MI0003933
chr11	.	miRNA	43559714	43559734	.	+	.	ID=MIMAT0026640;Alias=MIMAT0026640;Name=hsa-miR-670-3p;Derives_from=MI0003933
chr11	.	miRNA_primary_transcript	43581394	43581483	.	+	.	ID=MI0000473;Alias=MI0000473;Name=hsa-mir-129-2
chr11	.	miRNA	43581408	43581428	.	+	.	ID=MIMAT0000242;Alias=MIMAT0000242;Name=hsa-miR-129-5p;Derives_from=MI0000473
chr11	.	miRNA	43581450	43581471	.	+	.	ID=MIMAT0004605;Alias=MIMAT0004605;Name=hsa-miR-129-2-3p;Derives_from=MI0000473
chr11	.	miRNA_primary_transcript	45691704	45691776	.	-	.	ID=MI0023614;Alias=MI0023614;Name=hsa-mir-7154
chr11	.	miRNA	45691754	45691776	.	-	.	ID=MIMAT0028218;Alias=MIMAT0028218;Name=hsa-miR-7154-5p;Derives_from=MI0023614
chr11	.	miRNA	45691704	45691723	.	-	.	ID=MIMAT0028219;Alias=MIMAT0028219;Name=hsa-miR-7154-3p;Derives_from=MI0023614
chr11	.	miRNA_primary_transcript	46376402	46376484	.	+	.	ID=MI0017321;Alias=MI0017321;Name=hsa-mir-4688
chr11	.	miRNA	46376456	46376477	.	+	.	ID=MIMAT0019777;Alias=MIMAT0019777;Name=hsa-miR-4688;Derives_from=MI0017321
chr11	.	miRNA_primary_transcript	46451805	46451889	.	-	.	ID=MI0014189;Alias=MI0014189;Name=hsa-mir-3160-1
chr11	.	miRNA	46451815	46451836	.	-	.	ID=MIMAT0015034;Alias=MIMAT0015034;Name=hsa-miR-3160-3p;Derives_from=MI0014189
chr11	.	miRNA	46451856	46451877	.	-	.	ID=MIMAT0019212;Alias=MIMAT0019212;Name=hsa-miR-3160-5p;Derives_from=MI0014189
chr11	.	miRNA_primary_transcript	46451807	46451887	.	+	.	ID=MI0014190;Alias=MI0014190;Name=hsa-mir-3160-2
chr11	.	miRNA	46451817	46451838	.	+	.	ID=MIMAT0019212_1;Alias=MIMAT0019212;Name=hsa-miR-3160-5p;Derives_from=MI0014190
chr11	.	miRNA	46451858	46451879	.	+	.	ID=MIMAT0015034_1;Alias=MIMAT0015034;Name=hsa-miR-3160-3p;Derives_from=MI0014190
chr11	.	miRNA_primary_transcript	46753125	46753192	.	-	.	ID=MI0019138;Alias=MI0019138;Name=hsa-mir-5582
chr11	.	miRNA	46753171	46753192	.	-	.	ID=MIMAT0022279;Alias=MIMAT0022279;Name=hsa-miR-5582-5p;Derives_from=MI0019138
chr11	.	miRNA	46753125	46753146	.	-	.	ID=MIMAT0022280;Alias=MIMAT0022280;Name=hsa-miR-5582-3p;Derives_from=MI0019138
chr11	.	miRNA_primary_transcript	47179611	47179737	.	-	.	ID=MI0022590;Alias=MI0022590;Name=hsa-mir-6745
chr11	.	miRNA	47179615	47179635	.	-	.	ID=MIMAT0027391;Alias=MIMAT0027391;Name=hsa-miR-6745;Derives_from=MI0022590
chr11	.	miRNA_primary_transcript	47400970	47401042	.	+	.	ID=MI0016848;Alias=MI0016848;Name=hsa-mir-4487
chr11	.	miRNA	47401023	47401041	.	+	.	ID=MIMAT0019021;Alias=MIMAT0019021;Name=hsa-miR-4487;Derives_from=MI0016848
chr11	.	miRNA_primary_transcript	48096782	48096858	.	+	.	ID=MI0014191;Alias=MI0014191;Name=hsa-mir-3161
chr11	.	miRNA	48096791	48096813	.	+	.	ID=MIMAT0015035;Alias=MIMAT0015035;Name=hsa-miR-3161;Derives_from=MI0014191
chr11	.	miRNA_primary_transcript	56743873	56743981	.	+	.	ID=MI0021272;Alias=MI0021272;Name=hsa-mir-6128
chr11	.	miRNA	56743943	56743961	.	+	.	ID=MIMAT0024611;Alias=MIMAT0024611;Name=hsa-miR-6128;Derives_from=MI0021272
chr11	.	miRNA_primary_transcript	57641198	57641286	.	+	.	ID=MI0000448;Alias=MI0000448;Name=hsa-mir-130a
chr11	.	miRNA	57641212	57641233	.	+	.	ID=MIMAT0004593;Alias=MIMAT0004593;Name=hsa-miR-130a-5p;Derives_from=MI0000448
chr11	.	miRNA	57641252	57641273	.	+	.	ID=MIMAT0000425;Alias=MIMAT0000425;Name=hsa-miR-130a-3p;Derives_from=MI0000448
chr11	.	miRNA_primary_transcript	59595077	59595158	.	-	.	ID=MI0014192;Alias=MI0014192;Name=hsa-mir-3162
chr11	.	miRNA	59595127	59595149	.	-	.	ID=MIMAT0015036;Alias=MIMAT0015036;Name=hsa-miR-3162-5p;Derives_from=MI0014192
chr11	.	miRNA	59595087	59595107	.	-	.	ID=MIMAT0019213;Alias=MIMAT0019213;Name=hsa-miR-3162-3p;Derives_from=MI0014192
chr11	.	miRNA_primary_transcript	60209071	60209156	.	-	.	ID=MI0022215;Alias=MI0022215;Name=hsa-mir-6503
chr11	.	miRNA	60209118	60209140	.	-	.	ID=MIMAT0025462;Alias=MIMAT0025462;Name=hsa-miR-6503-5p;Derives_from=MI0022215
chr11	.	miRNA	60209084	60209104	.	-	.	ID=MIMAT0025463;Alias=MIMAT0025463;Name=hsa-miR-6503-3p;Derives_from=MI0022215
chr11	.	miRNA_primary_transcript	61508596	61508657	.	+	.	ID=MI0016849;Alias=MI0016849;Name=hsa-mir-4488
chr11	.	miRNA	61508599	61508616	.	+	.	ID=MIMAT0019022;Alias=MIMAT0019022;Name=hsa-miR-4488;Derives_from=MI0016849
chr11	.	miRNA_primary_transcript	61792495	61792561	.	-	.	ID=MI0003624;Alias=MI0003624;Name=hsa-mir-611
chr11	.	miRNA	61792500	61792522	.	-	.	ID=MIMAT0003279;Alias=MIMAT0003279;Name=hsa-miR-611;Derives_from=MI0003624
chr11	.	miRNA_primary_transcript	61815161	61815240	.	-	.	ID=MI0008329;Alias=MI0008329;Name=hsa-mir-1908
chr11	.	miRNA	61815209	61815229	.	-	.	ID=MIMAT0007881;Alias=MIMAT0007881;Name=hsa-miR-1908-5p;Derives_from=MI0008329
chr11	.	miRNA	61815172	61815192	.	-	.	ID=MIMAT0026916;Alias=MIMAT0026916;Name=hsa-miR-1908-3p;Derives_from=MI0008329
chr11	.	miRNA_primary_transcript	61878216	61878278	.	-	.	ID=MI0022591;Alias=MI0022591;Name=hsa-mir-6746
chr11	.	miRNA	61878252	61878273	.	-	.	ID=MIMAT0027392;Alias=MIMAT0027392;Name=hsa-miR-6746-5p;Derives_from=MI0022591
chr11	.	miRNA	61878216	61878237	.	-	.	ID=MIMAT0027393;Alias=MIMAT0027393;Name=hsa-miR-6746-3p;Derives_from=MI0022591
chr11	.	miRNA_primary_transcript	62567011	62567071	.	-	.	ID=MI0022592;Alias=MI0022592;Name=hsa-mir-6747
chr11	.	miRNA	62567043	62567066	.	-	.	ID=MIMAT0027394;Alias=MIMAT0027394;Name=hsa-miR-6747-5p;Derives_from=MI0022592
chr11	.	miRNA	62567011	62567031	.	-	.	ID=MIMAT0027395;Alias=MIMAT0027395;Name=hsa-miR-6747-3p;Derives_from=MI0022592
chr11	.	miRNA_primary_transcript	62789815	62789885	.	+	.	ID=MI0022593;Alias=MI0022593;Name=hsa-mir-6748
chr11	.	miRNA	62789820	62789841	.	+	.	ID=MIMAT0027396;Alias=MIMAT0027396;Name=hsa-miR-6748-5p;Derives_from=MI0022593
chr11	.	miRNA	62789865	62789885	.	+	.	ID=MIMAT0027397;Alias=MIMAT0027397;Name=hsa-miR-6748-3p;Derives_from=MI0022593
chr11	.	miRNA_primary_transcript	62792702	62792771	.	-	.	ID=MI0022226;Alias=MI0022226;Name=hsa-mir-6514
chr11	.	miRNA	62792749	62792771	.	-	.	ID=MIMAT0025484;Alias=MIMAT0025484;Name=hsa-miR-6514-5p;Derives_from=MI0022226
chr11	.	miRNA	62792702	62792722	.	-	.	ID=MIMAT0025485;Alias=MIMAT0025485;Name=hsa-miR-6514-3p;Derives_from=MI0022226
chr11	.	miRNA_primary_transcript	64341849	64341904	.	-	.	ID=MI0023615;Alias=MI0023615;Name=hsa-mir-7155
chr11	.	miRNA	64341886	64341904	.	-	.	ID=MIMAT0028220;Alias=MIMAT0028220;Name=hsa-miR-7155-5p;Derives_from=MI0023615
chr11	.	miRNA	64341849	64341867	.	-	.	ID=MIMAT0028221;Alias=MIMAT0028221;Name=hsa-miR-7155-3p;Derives_from=MI0023615
chr11	.	miRNA_primary_transcript	64368602	64368703	.	+	.	ID=MI0006327;Alias=MI0006327;Name=hsa-mir-1237
chr11	.	miRNA	64368683	64368703	.	+	.	ID=MIMAT0005592;Alias=MIMAT0005592;Name=hsa-miR-1237-3p;Derives_from=MI0006327
chr11	.	miRNA	64368651	64368671	.	+	.	ID=MIMAT0022946;Alias=MIMAT0022946;Name=hsa-miR-1237-5p;Derives_from=MI0006327
chr11	.	miRNA_primary_transcript	64878523	64878609	.	-	.	ID=MI0033416;Alias=MI0033416;Name=hsa-mir-10392
chr11	.	miRNA	64878587	64878609	.	-	.	ID=MIMAT0041615;Alias=MIMAT0041615;Name=hsa-miR-10392-5p;Derives_from=MI0033416
chr11	.	miRNA	64878523	64878546	.	-	.	ID=MIMAT0041616;Alias=MIMAT0041616;Name=hsa-miR-10392-3p;Derives_from=MI0033416
chr11	.	miRNA_primary_transcript	64891137	64891246	.	-	.	ID=MI0000234;Alias=MI0000234;Name=hsa-mir-192
chr11	.	miRNA	64891203	64891223	.	-	.	ID=MIMAT0000222;Alias=MIMAT0000222;Name=hsa-miR-192-5p;Derives_from=MI0000234
chr11	.	miRNA	64891159	64891180	.	-	.	ID=MIMAT0004543;Alias=MIMAT0004543;Name=hsa-miR-192-3p;Derives_from=MI0000234
chr11	.	miRNA_primary_transcript	64891355	64891439	.	-	.	ID=MI0000732;Alias=MI0000732;Name=hsa-mir-194-2
chr11	.	miRNA	64891404	64891425	.	-	.	ID=MIMAT0000460_1;Alias=MIMAT0000460;Name=hsa-miR-194-5p;Derives_from=MI0000732
chr11	.	miRNA	64891368	64891389	.	-	.	ID=MIMAT0004671;Alias=MIMAT0004671;Name=hsa-miR-194-3p;Derives_from=MI0000732
chr11	.	miRNA_primary_transcript	64898363	64898437	.	-	.	ID=MI0022595;Alias=MI0022595;Name=hsa-mir-6750
chr11	.	miRNA	64898409	64898432	.	-	.	ID=MIMAT0027400;Alias=MIMAT0027400;Name=hsa-miR-6750-5p;Derives_from=MI0022595
chr11	.	miRNA	64898363	64898383	.	-	.	ID=MIMAT0027401;Alias=MIMAT0027401;Name=hsa-miR-6750-3p;Derives_from=MI0022595
chr11	.	miRNA_primary_transcript	64902387	64902455	.	-	.	ID=MI0022594;Alias=MI0022594;Name=hsa-mir-6749
chr11	.	miRNA	64902429	64902450	.	-	.	ID=MIMAT0027398;Alias=MIMAT0027398;Name=hsa-miR-6749-5p;Derives_from=MI0022594
chr11	.	miRNA	64902387	64902407	.	-	.	ID=MIMAT0027399;Alias=MIMAT0027399;Name=hsa-miR-6749-3p;Derives_from=MI0022594
chr11	.	miRNA_primary_transcript	65018505	65018570	.	+	.	ID=MI0022726;Alias=MI0022726;Name=hsa-mir-6879
chr11	.	miRNA	65018510	65018531	.	+	.	ID=MIMAT0027658;Alias=MIMAT0027658;Name=hsa-miR-6879-5p;Derives_from=MI0022726
chr11	.	miRNA	65018550	65018570	.	+	.	ID=MIMAT0027659;Alias=MIMAT0027659;Name=hsa-miR-6879-3p;Derives_from=MI0022726
chr11	.	miRNA_primary_transcript	65129916	65129978	.	-	.	ID=MI0022596;Alias=MI0022596;Name=hsa-mir-6751
chr11	.	miRNA	65129951	65129973	.	-	.	ID=MIMAT0027402;Alias=MIMAT0027402;Name=hsa-miR-6751-5p;Derives_from=MI0022596
chr11	.	miRNA	65129916	65129936	.	-	.	ID=MIMAT0027403;Alias=MIMAT0027403;Name=hsa-miR-6751-3p;Derives_from=MI0022596
chr11	.	miRNA_primary_transcript	65444458	65444557	.	+	.	ID=MI0003625;Alias=MI0003625;Name=hsa-mir-612
chr11	.	miRNA	65444473	65444497	.	+	.	ID=MIMAT0003280;Alias=MIMAT0003280;Name=hsa-miR-612;Derives_from=MI0003625
chr11	.	miRNA_primary_transcript	65636310	65636369	.	+	.	ID=MI0017323;Alias=MI0017323;Name=hsa-mir-4690
chr11	.	miRNA	65636310	65636331	.	+	.	ID=MIMAT0019779;Alias=MIMAT0019779;Name=hsa-miR-4690-5p;Derives_from=MI0017323
chr11	.	miRNA	65636348	65636368	.	+	.	ID=MIMAT0019780;Alias=MIMAT0019780;Name=hsa-miR-4690-3p;Derives_from=MI0017323
chr11	.	miRNA_primary_transcript	65649192	65649253	.	+	.	ID=MI0016850;Alias=MI0016850;Name=hsa-mir-4489
chr11	.	miRNA	65649197	65649217	.	+	.	ID=MIMAT0019023;Alias=MIMAT0019023;Name=hsa-miR-4489;Derives_from=MI0016850
chr11	.	miRNA_primary_transcript	66934434	66934506	.	-	.	ID=MI0014193;Alias=MI0014193;Name=hsa-mir-3163
chr11	.	miRNA	66934476	66934497	.	-	.	ID=MIMAT0015037;Alias=MIMAT0015037;Name=hsa-miR-3163;Derives_from=MI0014193
chr11	.	miRNA_primary_transcript	67045643	67045708	.	+	.	ID=MI0022707;Alias=MI0022707;Name=hsa-mir-6860
chr11	.	miRNA	67045683	67045704	.	+	.	ID=MIMAT0027622;Alias=MIMAT0027622;Name=hsa-miR-6860;Derives_from=MI0022707
chr11	.	miRNA_primary_transcript	67490245	67490315	.	+	.	ID=MI0022597;Alias=MI0022597;Name=hsa-mir-6752
chr11	.	miRNA	67490250	67490271	.	+	.	ID=MIMAT0027404;Alias=MIMAT0027404;Name=hsa-miR-6752-5p;Derives_from=MI0022597
chr11	.	miRNA	67490295	67490315	.	+	.	ID=MIMAT0027405;Alias=MIMAT0027405;Name=hsa-miR-6752-3p;Derives_from=MI0022597
chr11	.	miRNA_primary_transcript	68032864	68032922	.	+	.	ID=MI0022964;Alias=MI0022964;Name=hsa-mir-7113
chr11	.	miRNA	68032865	68032885	.	+	.	ID=MIMAT0028123;Alias=MIMAT0028123;Name=hsa-miR-7113-5p;Derives_from=MI0022964
chr11	.	miRNA	68032900	68032922	.	+	.	ID=MIMAT0028124;Alias=MIMAT0028124;Name=hsa-miR-7113-3p;Derives_from=MI0022964
chr11	.	miRNA_primary_transcript	68033897	68033981	.	+	.	ID=MI0017324;Alias=MI0017324;Name=hsa-mir-4691
chr11	.	miRNA	68033910	68033932	.	+	.	ID=MIMAT0019781;Alias=MIMAT0019781;Name=hsa-miR-4691-5p;Derives_from=MI0017324
chr11	.	miRNA	68033949	68033971	.	+	.	ID=MIMAT0019782;Alias=MIMAT0019782;Name=hsa-miR-4691-3p;Derives_from=MI0017324
chr11	.	miRNA_primary_transcript	68044794	68044957	.	+	.	ID=MI0022598;Alias=MI0022598;Name=hsa-mir-6753
chr11	.	miRNA	68044794	68044815	.	+	.	ID=MIMAT0027406;Alias=MIMAT0027406;Name=hsa-miR-6753-5p;Derives_from=MI0022598
chr11	.	miRNA	68044932	68044953	.	+	.	ID=MIMAT0027407;Alias=MIMAT0027407;Name=hsa-miR-6753-3p;Derives_from=MI0022598
chr11	.	miRNA_primary_transcript	69083176	69083258	.	+	.	ID=MI0014194;Alias=MI0014194;Name=hsa-mir-3164
chr11	.	miRNA	69083185	69083206	.	+	.	ID=MIMAT0015038;Alias=MIMAT0015038;Name=hsa-miR-3164;Derives_from=MI0014194
chr11	.	miRNA_primary_transcript	70283955	70284070	.	+	.	ID=MI0006354;Alias=MI0006354;Name=hsa-mir-548k
chr11	.	miRNA	70283986	70284007	.	+	.	ID=MIMAT0005882;Alias=MIMAT0005882;Name=hsa-miR-548k;Derives_from=MI0006354
chr11	.	miRNA_primary_transcript	70872270	70872368	.	-	.	ID=MI0016065;Alias=MI0016065;Name=hsa-mir-3664
chr11	.	miRNA	70872327	70872348	.	-	.	ID=MIMAT0018086;Alias=MIMAT0018086;Name=hsa-miR-3664-5p;Derives_from=MI0016065
chr11	.	miRNA	70872289	70872310	.	-	.	ID=MIMAT0019220;Alias=MIMAT0019220;Name=hsa-miR-3664-3p;Derives_from=MI0016065
chr11	.	miRNA_primary_transcript	71473503	71473568	.	+	.	ID=MI0022599;Alias=MI0022599;Name=hsa-mir-6754
chr11	.	miRNA	71473508	71473529	.	+	.	ID=MIMAT0027408;Alias=MIMAT0027408;Name=hsa-miR-6754-5p;Derives_from=MI0022599
chr11	.	miRNA	71473546	71473567	.	+	.	ID=MIMAT0027409;Alias=MIMAT0027409;Name=hsa-miR-6754-3p;Derives_from=MI0022599
chr11	.	miRNA_primary_transcript	72072228	72072302	.	-	.	ID=MI0014195;Alias=MI0014195;Name=hsa-mir-3165
chr11	.	miRNA	72072272	72072293	.	-	.	ID=MIMAT0015039;Alias=MIMAT0015039;Name=hsa-miR-3165;Derives_from=MI0014195
chr11	.	miRNA_primary_transcript	72615063	72615130	.	-	.	ID=MI0000261;Alias=MI0000261;Name=hsa-mir-139
chr11	.	miRNA	72615102	72615124	.	-	.	ID=MIMAT0000250;Alias=MIMAT0000250;Name=hsa-miR-139-5p;Derives_from=MI0000261
chr11	.	miRNA	72615066	72615088	.	-	.	ID=MIMAT0004552;Alias=MIMAT0004552;Name=hsa-miR-139-3p;Derives_from=MI0000261
chr11	.	miRNA_primary_transcript	72783530	72783592	.	+	.	ID=MI0017325;Alias=MI0017325;Name=hsa-mir-4692
chr11	.	miRNA	72783566	72783587	.	+	.	ID=MIMAT0019783;Alias=MIMAT0019783;Name=hsa-miR-4692;Derives_from=MI0017325
chr11	.	miRNA_primary_transcript	74399237	74399333	.	+	.	ID=MI0016851;Alias=MI0016851;Name=hsa-mir-548al
chr11	.	miRNA	74399301	74399322	.	+	.	ID=MIMAT0019024;Alias=MIMAT0019024;Name=hsa-miR-548al;Derives_from=MI0016851
chr11	.	miRNA_primary_transcript	74720268	74720337	.	-	.	ID=MI0017329;Alias=MI0017329;Name=hsa-mir-4696
chr11	.	miRNA	74720307	74720328	.	-	.	ID=MIMAT0019790;Alias=MIMAT0019790;Name=hsa-miR-4696;Derives_from=MI0017329
chr11	.	miRNA_primary_transcript	75335092	75335186	.	-	.	ID=MI0000808;Alias=MI0000808;Name=hsa-mir-326
chr11	.	miRNA	75335108	75335127	.	-	.	ID=MIMAT0000756;Alias=MIMAT0000756;Name=hsa-miR-326;Derives_from=MI0000808
chr11	.	miRNA_primary_transcript	79402022	79402109	.	-	.	ID=MI0005543;Alias=MI0005543;Name=hsa-mir-708
chr11	.	miRNA	79402077	79402099	.	-	.	ID=MIMAT0004926;Alias=MIMAT0004926;Name=hsa-miR-708-5p;Derives_from=MI0005543
chr11	.	miRNA	79402032	79402053	.	-	.	ID=MIMAT0004927;Alias=MIMAT0004927;Name=hsa-miR-708-3p;Derives_from=MI0005543
chr11	.	miRNA_primary_transcript	79422169	79422226	.	-	.	ID=MI0019133;Alias=MI0019133;Name=hsa-mir-5579
chr11	.	miRNA	79422206	79422226	.	-	.	ID=MIMAT0022269;Alias=MIMAT0022269;Name=hsa-miR-5579-5p;Derives_from=MI0019133
chr11	.	miRNA	79422169	79422190	.	-	.	ID=MIMAT0022270;Alias=MIMAT0022270;Name=hsa-miR-5579-3p;Derives_from=MI0019133
chr11	.	miRNA_primary_transcript	81890741	81890836	.	-	.	ID=MI0015831;Alias=MI0015831;Name=hsa-mir-4300
chr11	.	miRNA	81890751	81890768	.	-	.	ID=MIMAT0016853;Alias=MIMAT0016853;Name=hsa-miR-4300;Derives_from=MI0015831
chr11	.	miRNA_primary_transcript	86278333	86278398	.	+	.	ID=MI0022600;Alias=MI0022600;Name=hsa-mir-6755
chr11	.	miRNA	86278338	86278359	.	+	.	ID=MIMAT0027410;Alias=MIMAT0027410;Name=hsa-miR-6755-5p;Derives_from=MI0022600
chr11	.	miRNA	86278377	86278398	.	+	.	ID=MIMAT0027411;Alias=MIMAT0027411;Name=hsa-miR-6755-3p;Derives_from=MI0022600
chr11	.	miRNA_primary_transcript	88176502	88176593	.	+	.	ID=MI0014196;Alias=MI0014196;Name=hsa-mir-3166
chr11	.	miRNA	88176561	88176583	.	+	.	ID=MIMAT0015040;Alias=MIMAT0015040;Name=hsa-miR-3166;Derives_from=MI0014196
chr11	.	miRNA_primary_transcript	90555774	90555857	.	-	.	ID=MI0016852;Alias=MI0016852;Name=hsa-mir-4490
chr11	.	miRNA	90555785	90555806	.	-	.	ID=MIMAT0019025;Alias=MIMAT0019025;Name=hsa-miR-4490;Derives_from=MI0016852
chr11	.	miRNA_primary_transcript	90869121	90869202	.	-	.	ID=MI0006396;Alias=MI0006396;Name=hsa-mir-1261
chr11	.	miRNA	90869180	90869198	.	-	.	ID=MIMAT0005913;Alias=MIMAT0005913;Name=hsa-miR-1261;Derives_from=MI0006396
chr11	.	miRNA_primary_transcript	93733674	93733764	.	-	.	ID=MI0006371;Alias=MI0006371;Name=hsa-mir-1304
chr11	.	miRNA	93733724	93733745	.	-	.	ID=MIMAT0005892;Alias=MIMAT0005892;Name=hsa-miR-1304-5p;Derives_from=MI0006371
chr11	.	miRNA	93733691	93733712	.	-	.	ID=MIMAT0022720;Alias=MIMAT0022720;Name=hsa-miR-1304-3p;Derives_from=MI0006371
chr11	.	miRNA_primary_transcript	94466495	94466580	.	-	.	ID=MI0006361;Alias=MI0006361;Name=hsa-mir-548l
chr11	.	miRNA	94466545	94466566	.	-	.	ID=MIMAT0005889;Alias=MIMAT0005889;Name=hsa-miR-548l;Derives_from=MI0006361
chr11	.	miRNA_primary_transcript	96341438	96341526	.	+	.	ID=MI0014197;Alias=MI0014197;Name=hsa-mir-1260b
chr11	.	miRNA	96341447	96341465	.	+	.	ID=MIMAT0015041;Alias=MIMAT0015041;Name=hsa-miR-1260b;Derives_from=MI0014197
chr11	.	miRNA_primary_transcript	101519820	101519905	.	-	.	ID=MI0016427;Alias=MI0016427;Name=hsa-mir-3920
chr11	.	miRNA	101519834	101519855	.	-	.	ID=MIMAT0018195;Alias=MIMAT0018195;Name=hsa-miR-3920;Derives_from=MI0016427
chr11	.	miRNA_primary_transcript	103849906	103849980	.	+	.	ID=MI0017326;Alias=MI0017326;Name=hsa-mir-4693
chr11	.	miRNA	103849915	103849937	.	+	.	ID=MIMAT0019784;Alias=MIMAT0019784;Name=hsa-miR-4693-5p;Derives_from=MI0017326
chr11	.	miRNA	103849951	103849973	.	+	.	ID=MIMAT0019785;Alias=MIMAT0019785;Name=hsa-miR-4693-3p;Derives_from=MI0017326
chr11	.	miRNA_primary_transcript	111347757	111347824	.	+	.	ID=MI0016853;Alias=MI0016853;Name=hsa-mir-4491
chr11	.	miRNA	111347802	111347823	.	+	.	ID=MIMAT0019026;Alias=MIMAT0019026;Name=hsa-miR-4491;Derives_from=MI0016853
chr11	.	miRNA_primary_transcript	111512938	111513021	.	+	.	ID=MI0000742;Alias=MI0000742;Name=hsa-mir-34b
chr11	.	miRNA	111512950	111512972	.	+	.	ID=MIMAT0000685;Alias=MIMAT0000685;Name=hsa-miR-34b-5p;Derives_from=MI0000742
chr11	.	miRNA	111512987	111513008	.	+	.	ID=MIMAT0004676;Alias=MIMAT0004676;Name=hsa-miR-34b-3p;Derives_from=MI0000742
chr11	.	miRNA_primary_transcript	111513439	111513515	.	+	.	ID=MI0000743;Alias=MI0000743;Name=hsa-mir-34c
chr11	.	miRNA	111513451	111513473	.	+	.	ID=MIMAT0000686;Alias=MIMAT0000686;Name=hsa-miR-34c-5p;Derives_from=MI0000743
chr11	.	miRNA	111513484	111513505	.	+	.	ID=MIMAT0004677;Alias=MIMAT0004677;Name=hsa-miR-34c-3p;Derives_from=MI0000743
chr11	.	miRNA_primary_transcript	113450023	113450088	.	-	.	ID=MI0015828;Alias=MI0015828;Name=hsa-mir-4301
chr11	.	miRNA	113450059	113450078	.	-	.	ID=MIMAT0016850;Alias=MIMAT0016850;Name=hsa-miR-4301;Derives_from=MI0015828
chr11	.	miRNA_primary_transcript	118644000	118644079	.	+	.	ID=MI0022550;Alias=MI0022550;Name=hsa-mir-6716
chr11	.	miRNA	118644015	118644034	.	+	.	ID=MIMAT0025844;Alias=MIMAT0025844;Name=hsa-miR-6716-5p;Derives_from=MI0022550
chr11	.	miRNA	118644048	118644069	.	+	.	ID=MIMAT0025845;Alias=MIMAT0025845;Name=hsa-miR-6716-3p;Derives_from=MI0022550
chr11	.	miRNA_primary_transcript	118910708	118910787	.	+	.	ID=MI0016854;Alias=MI0016854;Name=hsa-mir-4492
chr11	.	miRNA	118910765	118910781	.	+	.	ID=MIMAT0019027;Alias=MIMAT0019027;Name=hsa-miR-4492;Derives_from=MI0016854
chr11	.	miRNA_primary_transcript	119312950	119313012	.	-	.	ID=MI0022601;Alias=MI0022601;Name=hsa-mir-6756
chr11	.	miRNA	119312985	119313007	.	-	.	ID=MIMAT0027412;Alias=MIMAT0027412;Name=hsa-miR-6756-5p;Derives_from=MI0022601
chr11	.	miRNA	119312950	119312969	.	-	.	ID=MIMAT0027413;Alias=MIMAT0027413;Name=hsa-miR-6756-3p;Derives_from=MI0022601
chr11	.	miRNA_primary_transcript	122099757	122099844	.	-	.	ID=MI0000446;Alias=MI0000446;Name=hsa-mir-125b-1
chr11	.	miRNA	122099809	122099830	.	-	.	ID=MIMAT0000423;Alias=MIMAT0000423;Name=hsa-miR-125b-5p;Derives_from=MI0000446
chr11	.	miRNA	122099769	122099790	.	-	.	ID=MIMAT0004592;Alias=MIMAT0004592;Name=hsa-miR-125b-1-3p;Derives_from=MI0000446
chr11	.	miRNA_primary_transcript	122146522	122146593	.	-	.	ID=MI0000061;Alias=MI0000061;Name=hsa-let-7a-2
chr11	.	miRNA	122146568	122146589	.	-	.	ID=MIMAT0000062;Alias=MIMAT0000062;Name=hsa-let-7a-5p;Derives_from=MI0000061
chr11	.	miRNA	122146523	122146544	.	-	.	ID=MIMAT0010195;Alias=MIMAT0010195;Name=hsa-let-7a-2-3p;Derives_from=MI0000061
chr11	.	miRNA_primary_transcript	122152103	122152156	.	-	.	ID=MI0033673;Alias=MI0033673;Name=hsa-mir-10526
chr11	.	miRNA	122152103	122152122	.	-	.	ID=MIMAT0041996;Alias=MIMAT0041996;Name=hsa-miR-10526-3p;Derives_from=MI0033673
chr11	.	miRNA_primary_transcript	122152229	122152308	.	-	.	ID=MI0000102;Alias=MI0000102;Name=hsa-mir-100
chr11	.	miRNA	122152275	122152296	.	-	.	ID=MIMAT0000098;Alias=MIMAT0000098;Name=hsa-miR-100-5p;Derives_from=MI0000102
chr11	.	miRNA	122152240	122152261	.	-	.	ID=MIMAT0004512;Alias=MIMAT0004512;Name=hsa-miR-100-3p;Derives_from=MI0000102
chr11	.	miRNA_primary_transcript	123381440	123381512	.	-	.	ID=MI0016855;Alias=MI0016855;Name=hsa-mir-4493
chr11	.	miRNA	123381441	123381461	.	-	.	ID=MIMAT0019028;Alias=MIMAT0019028;Name=hsa-miR-4493;Derives_from=MI0016855
chr11	.	miRNA_primary_transcript	126988458	126988542	.	-	.	ID=MI0014198;Alias=MI0014198;Name=hsa-mir-3167
chr11	.	miRNA	126988468	126988489	.	-	.	ID=MIMAT0015042;Alias=MIMAT0015042;Name=hsa-miR-3167;Derives_from=MI0014198
chr11	.	miRNA_primary_transcript	128522390	128522449	.	+	.	ID=MI0020367;Alias=MI0020367;Name=hsa-mir-6090
chr11	.	miRNA	128522430	128522448	.	+	.	ID=MIMAT0023715;Alias=MIMAT0023715;Name=hsa-miR-6090;Derives_from=MI0020367
chr11	.	miRNA_primary_transcript	130666735	130666803	.	+	.	ID=MI0025888;Alias=MI0025888;Name=hsa-mir-8052
chr11	.	miRNA	130666745	130666766	.	+	.	ID=MIMAT0030979;Alias=MIMAT0030979;Name=hsa-miR-8052;Derives_from=MI0025888
chr11	.	miRNA_primary_transcript	133898504	133898581	.	-	.	ID=MI0017330;Alias=MI0017330;Name=hsa-mir-4697
chr11	.	miRNA	133898551	133898572	.	-	.	ID=MIMAT0019791;Alias=MIMAT0019791;Name=hsa-miR-4697-5p;Derives_from=MI0017330
chr11	.	miRNA	133898506	133898529	.	-	.	ID=MIMAT0019792;Alias=MIMAT0019792;Name=hsa-miR-4697-3p;Derives_from=MI0017330
chr12	.	miRNA_primary_transcript	1660315	1660380	.	-	.	ID=MI0016049;Alias=MI0016049;Name=hsa-mir-3649
chr12	.	miRNA	1660316	1660334	.	-	.	ID=MIMAT0018069;Alias=MIMAT0018069;Name=hsa-miR-3649;Derives_from=MI0016049
chr12	.	miRNA_primary_transcript	6963699	6963766	.	+	.	ID=MI0000650;Alias=MI0000650;Name=hsa-mir-200c
chr12	.	miRNA	6963703	6963724	.	+	.	ID=MIMAT0004657;Alias=MIMAT0004657;Name=hsa-miR-200c-5p;Derives_from=MI0000650
chr12	.	miRNA	6963742	6963764	.	+	.	ID=MIMAT0000617;Alias=MIMAT0000617;Name=hsa-miR-200c-3p;Derives_from=MI0000650
chr12	.	miRNA_primary_transcript	6964097	6964191	.	+	.	ID=MI0000457;Alias=MI0000457;Name=hsa-mir-141
chr12	.	miRNA	6964113	6964134	.	+	.	ID=MIMAT0004598;Alias=MIMAT0004598;Name=hsa-miR-141-5p;Derives_from=MI0000457
chr12	.	miRNA	6964155	6964176	.	+	.	ID=MIMAT0000432;Alias=MIMAT0000432;Name=hsa-miR-141-3p;Derives_from=MI0000457
chr12	.	miRNA_primary_transcript	9239467	9239551	.	-	.	ID=MI0015975;Alias=MI0015975;Name=hsa-mir-1244-3
chr12	.	miRNA	9239472	9239497	.	-	.	ID=MIMAT0005896;Alias=MIMAT0005896;Name=hsa-miR-1244;Derives_from=MI0015975
chr12	.	miRNA_primary_transcript	12111952	12112036	.	+	.	ID=MI0031511;Alias=MI0031511;Name=hsa-mir-1244-4
chr12	.	miRNA	12112006	12112031	.	+	.	ID=MIMAT0005896_1;Alias=MIMAT0005896;Name=hsa-miR-1244;Derives_from=MI0031511
chr12	.	miRNA_primary_transcript	12764649	12764743	.	+	.	ID=MI0003626;Alias=MI0003626;Name=hsa-mir-613
chr12	.	miRNA	12764709	12764728	.	+	.	ID=MIMAT0003281;Alias=MIMAT0003281;Name=hsa-miR-613;Derives_from=MI0003626
chr12	.	miRNA_primary_transcript	12915829	12915918	.	+	.	ID=MI0003627;Alias=MI0003627;Name=hsa-mir-614
chr12	.	miRNA	12915882	12915904	.	+	.	ID=MIMAT0003282;Alias=MIMAT0003282;Name=hsa-miR-614;Derives_from=MI0003627
chr12	.	miRNA_primary_transcript	17673299	17673394	.	+	.	ID=MI0016992;Alias=MI0016992;Name=hsa-mir-3974
chr12	.	miRNA	17673308	17673330	.	+	.	ID=MIMAT0019359;Alias=MIMAT0019359;Name=hsa-miR-3974;Derives_from=MI0016992
chr12	.	miRNA_primary_transcript	24212421	24212495	.	+	.	ID=MI0005712;Alias=MI0005712;Name=hsa-mir-920
chr12	.	miRNA	24212471	24212490	.	+	.	ID=MIMAT0004970;Alias=MIMAT0004970;Name=hsa-miR-920;Derives_from=MI0005712
chr12	.	miRNA_primary_transcript	25874020	25874079	.	-	.	ID=MI0015833;Alias=MI0015833;Name=hsa-mir-4302
chr12	.	miRNA	25874052	25874069	.	-	.	ID=MIMAT0016855;Alias=MIMAT0016855;Name=hsa-miR-4302;Derives_from=MI0015833
chr12	.	miRNA_primary_transcript	42323700	42323859	.	-	.	ID=MI0025521;Alias=MI0025521;Name=hsa-mir-7851
chr12	.	miRNA	42323740	42323761	.	-	.	ID=MIMAT0030426;Alias=MIMAT0030426;Name=hsa-miR-7851-3p;Derives_from=MI0025521
chr12	.	miRNA_primary_transcript	47187812	47187891	.	+	.	ID=MI0017331;Alias=MI0017331;Name=hsa-mir-4698
chr12	.	miRNA	47187860	47187882	.	+	.	ID=MIMAT0019793;Alias=MIMAT0019793;Name=hsa-miR-4698;Derives_from=MI0017331
chr12	.	miRNA_primary_transcript	47364186	47364269	.	-	.	ID=MI0016856;Alias=MI0016856;Name=hsa-mir-4494
chr12	.	miRNA	47364197	47364218	.	-	.	ID=MIMAT0019029;Alias=MIMAT0019029;Name=hsa-miR-4494;Derives_from=MI0016856
chr12	.	miRNA_primary_transcript	48132797	48132867	.	+	.	ID=MI0022217;Alias=MI0022217;Name=hsa-mir-6505
chr12	.	miRNA	48132800	48132821	.	+	.	ID=MIMAT0025466;Alias=MIMAT0025466;Name=hsa-miR-6505-5p;Derives_from=MI0022217
chr12	.	miRNA	48132847	48132867	.	+	.	ID=MIMAT0025467;Alias=MIMAT0025467;Name=hsa-miR-6505-3p;Derives_from=MI0022217
chr12	.	miRNA_primary_transcript	48654444	48654530	.	-	.	ID=MI0006353;Alias=MI0006353;Name=hsa-mir-1291
chr12	.	miRNA	48654494	48654517	.	-	.	ID=MIMAT0005881;Alias=MIMAT0005881;Name=hsa-miR-1291;Derives_from=MI0006353
chr12	.	miRNA_primary_transcript	48771975	48772037	.	-	.	ID=MI0017334;Alias=MI0017334;Name=hsa-mir-4701
chr12	.	miRNA	48772014	48772035	.	-	.	ID=MIMAT0019798;Alias=MIMAT0019798;Name=hsa-miR-4701-5p;Derives_from=MI0017334
chr12	.	miRNA	48771980	48771999	.	-	.	ID=MIMAT0019799;Alias=MIMAT0019799;Name=hsa-miR-4701-3p;Derives_from=MI0017334
chr12	.	miRNA_primary_transcript	50234142	50234212	.	-	.	ID=MI0006355;Alias=MI0006355;Name=hsa-mir-1293
chr12	.	miRNA	50234182	50234203	.	-	.	ID=MIMAT0005883;Alias=MIMAT0005883;Name=hsa-miR-1293;Derives_from=MI0006355
chr12	.	miRNA_primary_transcript	52898889	52898984	.	-	.	ID=MI0031826;Alias=MI0031826;Name=hsa-mir-9898
chr12	.	miRNA	52898903	52898924	.	-	.	ID=MIMAT0039318;Alias=MIMAT0039318;Name=hsa-miR-9898;Derives_from=MI0031826
chr12	.	miRNA_primary_transcript	53056944	53057012	.	+	.	ID=MI0022602;Alias=MI0022602;Name=hsa-mir-6757
chr12	.	miRNA	53056949	53056970	.	+	.	ID=MIMAT0027414;Alias=MIMAT0027414;Name=hsa-miR-6757-5p;Derives_from=MI0022602
chr12	.	miRNA	53056990	53057011	.	+	.	ID=MIMAT0027415;Alias=MIMAT0027415;Name=hsa-miR-6757-3p;Derives_from=MI0022602
chr12	.	miRNA_primary_transcript	53991738	53991847	.	+	.	ID=MI0000279;Alias=MI0000279;Name=hsa-mir-196a-2
chr12	.	miRNA	53991762	53991783	.	+	.	ID=MIMAT0000226;Alias=MIMAT0000226;Name=hsa-miR-196a-5p;Derives_from=MI0000279
chr12	.	miRNA	53991799	53991820	.	+	.	ID=MIMAT0004562;Alias=MIMAT0004562;Name=hsa-miR-196a-3p;Derives_from=MI0000279
chr12	.	miRNA_primary_transcript	54033950	54034045	.	+	.	ID=MI0003628;Alias=MI0003628;Name=hsa-mir-615
chr12	.	miRNA	54033967	54033988	.	+	.	ID=MIMAT0004804;Alias=MIMAT0004804;Name=hsa-miR-615-5p;Derives_from=MI0003628
chr12	.	miRNA	54034010	54034031	.	+	.	ID=MIMAT0003283;Alias=MIMAT0003283;Name=hsa-miR-615-3p;Derives_from=MI0003628
chr12	.	miRNA_primary_transcript	54231397	54231476	.	-	.	ID=MI0017335;Alias=MI0017335;Name=hsa-mir-3198-2
chr12	.	miRNA	54231407	54231428	.	-	.	ID=MIMAT0015083;Alias=MIMAT0015083;Name=hsa-miR-3198;Derives_from=MI0017335
chr12	.	miRNA_primary_transcript	54337216	54337314	.	+	.	ID=MI0000811;Alias=MI0000811;Name=hsa-mir-148b
chr12	.	miRNA	54337240	54337261	.	+	.	ID=MIMAT0004699;Alias=MIMAT0004699;Name=hsa-miR-148b-5p;Derives_from=MI0000811
chr12	.	miRNA	54337278	54337299	.	+	.	ID=MIMAT0000759;Alias=MIMAT0000759;Name=hsa-miR-148b-3p;Derives_from=MI0000811
chr12	.	miRNA_primary_transcript	57194504	57194576	.	+	.	ID=MI0006318;Alias=MI0006318;Name=hsa-mir-1228
chr12	.	miRNA	57194504	57194524	.	+	.	ID=MIMAT0005582;Alias=MIMAT0005582;Name=hsa-miR-1228-5p;Derives_from=MI0006318
chr12	.	miRNA	57194555	57194574	.	+	.	ID=MIMAT0005583;Alias=MIMAT0005583;Name=hsa-miR-1228-3p;Derives_from=MI0006318
chr12	.	miRNA_primary_transcript	57512688	57512750	.	+	.	ID=MI0022603;Alias=MI0022603;Name=hsa-mir-6758
chr12	.	miRNA	57512693	57512715	.	+	.	ID=MIMAT0027416;Alias=MIMAT0027416;Name=hsa-miR-6758-5p;Derives_from=MI0022603
chr12	.	miRNA	57512731	57512750	.	+	.	ID=MIMAT0027417;Alias=MIMAT0027417;Name=hsa-miR-6758-3p;Derives_from=MI0022603
chr12	.	miRNA_primary_transcript	57519163	57519259	.	-	.	ID=MI0003629;Alias=MI0003629;Name=hsa-mir-616
chr12	.	miRNA	57519223	57519244	.	-	.	ID=MIMAT0003284;Alias=MIMAT0003284;Name=hsa-miR-616-5p;Derives_from=MI0003629
chr12	.	miRNA	57519183	57519204	.	-	.	ID=MIMAT0004805;Alias=MIMAT0004805;Name=hsa-miR-616-3p;Derives_from=MI0003629
chr12	.	miRNA_primary_transcript	57748618	57748682	.	-	.	ID=MI0022604;Alias=MI0022604;Name=hsa-mir-6759
chr12	.	miRNA	57748656	57748677	.	-	.	ID=MIMAT0027418;Alias=MIMAT0027418;Name=hsa-miR-6759-5p;Derives_from=MI0022604
chr12	.	miRNA	57748618	57748639	.	-	.	ID=MIMAT0027419;Alias=MIMAT0027419;Name=hsa-miR-6759-3p;Derives_from=MI0022604
chr12	.	miRNA_primary_transcript	57824609	57824692	.	-	.	ID=MI0000750;Alias=MI0000750;Name=hsa-mir-26a-2
chr12	.	miRNA	57824658	57824679	.	-	.	ID=MIMAT0000082;Alias=MIMAT0000082;Name=hsa-miR-26a-5p;Derives_from=MI0000750
chr12	.	miRNA	57824620	57824641	.	-	.	ID=MIMAT0004681;Alias=MIMAT0004681;Name=hsa-miR-26a-2-3p;Derives_from=MI0000750
chr12	.	miRNA_primary_transcript	62260359	62260454	.	+	.	ID=MI0021259;Alias=MI0021259;Name=hsa-mir-6125
chr12	.	miRNA	62260418	62260437	.	+	.	ID=MIMAT0024598;Alias=MIMAT0024598;Name=hsa-miR-6125;Derives_from=MI0021259
chr12	.	miRNA_primary_transcript	62603686	62603769	.	+	.	ID=MI0000434;Alias=MI0000434;Name=hsa-let-7i
chr12	.	miRNA	62603691	62603712	.	+	.	ID=MIMAT0000415;Alias=MIMAT0000415;Name=hsa-let-7i-5p;Derives_from=MI0000434
chr12	.	miRNA	62603747	62603768	.	+	.	ID=MIMAT0004585;Alias=MIMAT0004585;Name=hsa-let-7i-3p;Derives_from=MI0000434
chr12	.	miRNA_primary_transcript	63823663	63823727	.	+	.	ID=MI0033674;Alias=MI0033674;Name=hsa-mir-10527
chr12	.	miRNA	63823663	63823685	.	+	.	ID=MIMAT0041997;Alias=MIMAT0041997;Name=hsa-miR-10527-5p;Derives_from=MI0033674
chr12	.	miRNA_primary_transcript	64622509	64622605	.	+	.	ID=MI0003630;Alias=MI0003630;Name=hsa-mir-548c
chr12	.	miRNA	64622533	64622554	.	+	.	ID=MIMAT0004806;Alias=MIMAT0004806;Name=hsa-miR-548c-5p;Derives_from=MI0003630
chr12	.	miRNA	64622569	64622590	.	+	.	ID=MIMAT0003285;Alias=MIMAT0003285;Name=hsa-miR-548c-3p;Derives_from=MI0003630
chr12	.	miRNA_primary_transcript	64622509	64622605	.	-	.	ID=MI0016688;Alias=MI0016688;Name=hsa-mir-548z
chr12	.	miRNA	64622530	64622552	.	-	.	ID=MIMAT0018446;Alias=MIMAT0018446;Name=hsa-miR-548z;Derives_from=MI0016688
chr12	.	miRNA_primary_transcript	66023620	66023726	.	-	.	ID=MI0020351;Alias=MI0020351;Name=hsa-mir-6074
chr12	.	miRNA	66023650	66023669	.	-	.	ID=MIMAT0023699;Alias=MIMAT0023699;Name=hsa-miR-6074;Derives_from=MI0020351
chr12	.	miRNA_primary_transcript	66251082	66251157	.	+	.	ID=MI0022214;Alias=MI0022214;Name=hsa-mir-6502
chr12	.	miRNA	66251091	66251112	.	+	.	ID=MIMAT0025460;Alias=MIMAT0025460;Name=hsa-miR-6502-5p;Derives_from=MI0022214
chr12	.	miRNA	66251128	66251148	.	+	.	ID=MIMAT0025461;Alias=MIMAT0025461;Name=hsa-miR-6502-3p;Derives_from=MI0022214
chr12	.	miRNA_primary_transcript	69273157	69273218	.	-	.	ID=MI0006426;Alias=MI0006426;Name=hsa-mir-1279
chr12	.	miRNA	69273188	69273204	.	-	.	ID=MIMAT0005937;Alias=MIMAT0005937;Name=hsa-miR-1279;Derives_from=MI0006426
chr12	.	miRNA_primary_transcript	69584722	69584823	.	-	.	ID=MI0016417;Alias=MI0016417;Name=hsa-mir-3913-1
chr12	.	miRNA	69584780	69584801	.	-	.	ID=MIMAT0018187;Alias=MIMAT0018187;Name=hsa-miR-3913-5p;Derives_from=MI0016417
chr12	.	miRNA	69584744	69584765	.	-	.	ID=MIMAT0019225;Alias=MIMAT0019225;Name=hsa-miR-3913-3p;Derives_from=MI0016417
chr12	.	miRNA_primary_transcript	69584723	69584822	.	+	.	ID=MI0016418;Alias=MI0016418;Name=hsa-mir-3913-2
chr12	.	miRNA	69584744	69584765	.	+	.	ID=MIMAT0018187_1;Alias=MIMAT0018187;Name=hsa-miR-3913-5p;Derives_from=MI0016418
chr12	.	miRNA	69584780	69584801	.	+	.	ID=MIMAT0019225_1;Alias=MIMAT0019225;Name=hsa-miR-3913-3p;Derives_from=MI0016418
chr12	.	miRNA_primary_transcript	79419257	79419321	.	+	.	ID=MI0006434;Alias=MI0006434;Name=hsa-mir-1252
chr12	.	miRNA	79419261	79419282	.	+	.	ID=MIMAT0005944;Alias=MIMAT0005944;Name=hsa-miR-1252-5p;Derives_from=MI0006434
chr12	.	miRNA	79419296	79419317	.	+	.	ID=MIMAT0026744;Alias=MIMAT0026744;Name=hsa-miR-1252-3p;Derives_from=MI0006434
chr12	.	miRNA_primary_transcript	80832533	80832629	.	-	.	ID=MI0003631;Alias=MI0003631;Name=hsa-mir-617
chr12	.	miRNA	80832593	80832614	.	-	.	ID=MIMAT0003286;Alias=MIMAT0003286;Name=hsa-miR-617;Derives_from=MI0003631
chr12	.	miRNA_primary_transcript	80935736	80935833	.	-	.	ID=MI0003632;Alias=MI0003632;Name=hsa-mir-618
chr12	.	miRNA	80935796	80935818	.	-	.	ID=MIMAT0003287;Alias=MIMAT0003287;Name=hsa-miR-618;Derives_from=MI0003632
chr12	.	miRNA_primary_transcript	81158388	81158461	.	+	.	ID=MI0017332;Alias=MI0017332;Name=hsa-mir-4699
chr12	.	miRNA	81158397	81158418	.	+	.	ID=MIMAT0019794;Alias=MIMAT0019794;Name=hsa-miR-4699-5p;Derives_from=MI0017332
chr12	.	miRNA	81158433	81158454	.	+	.	ID=MIMAT0019795;Alias=MIMAT0019795;Name=hsa-miR-4699-3p;Derives_from=MI0017332
chr12	.	miRNA_primary_transcript	86745068	86745149	.	-	.	ID=MI0039499;Alias=MI0039499;Name=hsa-mir-3059
chr12	.	miRNA	86745113	86745136	.	-	.	ID=MIMAT0048633;Alias=MIMAT0048633;Name=hsa-miR-3059-5p;Derives_from=MI0039499
chr12	.	miRNA	86745079	86745100	.	-	.	ID=MIMAT0048634;Alias=MIMAT0048634;Name=hsa-miR-3059-3p;Derives_from=MI0039499
chr12	.	miRNA_primary_transcript	94561789	94561859	.	+	.	ID=MI0019307;Alias=MI0019307;Name=hsa-mir-5700
chr12	.	miRNA	94561794	94561815	.	+	.	ID=MIMAT0022493;Alias=MIMAT0022493;Name=hsa-miR-5700;Derives_from=MI0019307
chr12	.	miRNA_primary_transcript	94571231	94571352	.	-	.	ID=MI0025514;Alias=MI0025514;Name=hsa-mir-7844
chr12	.	miRNA	94571306	94571327	.	-	.	ID=MIMAT0030419;Alias=MIMAT0030419;Name=hsa-miR-7844-5p;Derives_from=MI0025514
chr12	.	miRNA_primary_transcript	94834398	94834513	.	+	.	ID=MI0003131;Alias=MI0003131;Name=hsa-mir-492
chr12	.	miRNA	94834427	94834449	.	+	.	ID=MIMAT0002812;Alias=MIMAT0002812;Name=hsa-miR-492;Derives_from=MI0003131
chr12	.	miRNA_primary_transcript	95308420	95308513	.	+	.	ID=MI0000812;Alias=MI0000812;Name=hsa-mir-331
chr12	.	miRNA	95308445	95308466	.	+	.	ID=MIMAT0004700;Alias=MIMAT0004700;Name=hsa-miR-331-5p;Derives_from=MI0000812
chr12	.	miRNA	95308480	95308500	.	+	.	ID=MIMAT0000760;Alias=MIMAT0000760;Name=hsa-miR-331-3p;Derives_from=MI0000812
chr12	.	miRNA_primary_transcript	95309923	95309984	.	+	.	ID=MI0016086;Alias=MI0016086;Name=hsa-mir-3685
chr12	.	miRNA	95309928	95309949	.	+	.	ID=MIMAT0018113;Alias=MIMAT0018113;Name=hsa-miR-3685;Derives_from=MI0016086
chr12	.	miRNA_primary_transcript	97491909	97491978	.	+	.	ID=MI0006386;Alias=MI0006386;Name=hsa-mir-1251
chr12	.	miRNA	97491913	97491933	.	+	.	ID=MIMAT0005903;Alias=MIMAT0005903;Name=hsa-miR-1251-5p;Derives_from=MI0006386
chr12	.	miRNA	97491951	97491971	.	+	.	ID=MIMAT0026741;Alias=MIMAT0026741;Name=hsa-miR-1251-3p;Derives_from=MI0006386
chr12	.	miRNA_primary_transcript	97563812	97563911	.	+	.	ID=MI0000453;Alias=MI0000453;Name=hsa-mir-135a-2
chr12	.	miRNA	97563834	97563856	.	+	.	ID=MIMAT0000428;Alias=MIMAT0000428;Name=hsa-miR-135a-5p;Derives_from=MI0000453
chr12	.	miRNA	97563872	97563893	.	+	.	ID=MIMAT0037309;Alias=MIMAT0037309;Name=hsa-miR-135a-2-3p;Derives_from=MI0000453
chr12	.	miRNA_primary_transcript	97939056	97939121	.	-	.	ID=MI0016857;Alias=MI0016857;Name=hsa-mir-4495
chr12	.	miRNA	97939097	97939117	.	-	.	ID=MIMAT0019030;Alias=MIMAT0019030;Name=hsa-miR-4495;Derives_from=MI0016857
chr12	.	miRNA_primary_transcript	97995383	97995448	.	-	.	ID=MI0015834;Alias=MI0015834;Name=hsa-mir-4303
chr12	.	miRNA	97995422	97995438	.	-	.	ID=MIMAT0016856;Alias=MIMAT0016856;Name=hsa-miR-4303;Derives_from=MI0015834
chr12	.	miRNA_primary_transcript	100189884	100189949	.	+	.	ID=MI0008195;Alias=MI0008195;Name=hsa-mir-1827
chr12	.	miRNA	100189932	100189949	.	+	.	ID=MIMAT0006767;Alias=MIMAT0006767;Name=hsa-miR-1827;Derives_from=MI0008195
chr12	.	miRNA_primary_transcript	103930425	103930555	.	+	.	ID=MI0016052;Alias=MI0016052;Name=hsa-mir-3652
chr12	.	miRNA	103930425	103930442	.	+	.	ID=MIMAT0018072;Alias=MIMAT0018072;Name=hsa-miR-3652;Derives_from=MI0016052
chr12	.	miRNA_primary_transcript	104591633	104591716	.	+	.	ID=MI0016429;Alias=MI0016429;Name=hsa-mir-3922
chr12	.	miRNA	104591694	104591715	.	+	.	ID=MIMAT0018197;Alias=MIMAT0018197;Name=hsa-miR-3922-3p;Derives_from=MI0016429
chr12	.	miRNA	104591645	104591667	.	+	.	ID=MIMAT0019227;Alias=MIMAT0019227;Name=hsa-miR-3922-5p;Derives_from=MI0016429
chr12	.	miRNA_primary_transcript	108635810	108635870	.	+	.	ID=MI0016858;Alias=MI0016858;Name=hsa-mir-4496
chr12	.	miRNA	108635849	108635870	.	+	.	ID=MIMAT0019031;Alias=MIMAT0019031;Name=hsa-miR-4496;Derives_from=MI0016858
chr12	.	miRNA_primary_transcript	108836908	108837006	.	-	.	ID=MI0003633;Alias=MI0003633;Name=hsa-mir-619
chr12	.	miRNA	108836923	108836946	.	-	.	ID=MIMAT0003288;Alias=MIMAT0003288;Name=hsa-miR-619-3p;Derives_from=MI0003633
chr12	.	miRNA	108836962	108836983	.	-	.	ID=MIMAT0026622;Alias=MIMAT0026622;Name=hsa-miR-619-5p;Derives_from=MI0003633
chr12	.	miRNA_primary_transcript	109833348	109833436	.	+	.	ID=MI0016859;Alias=MI0016859;Name=hsa-mir-4497
chr12	.	miRNA	109833350	109833366	.	+	.	ID=MIMAT0019032;Alias=MIMAT0019032;Name=hsa-miR-4497;Derives_from=MI0016859
chr12	.	miRNA_primary_transcript	111304142	111304209	.	+	.	ID=MI0022605;Alias=MI0022605;Name=hsa-mir-6760
chr12	.	miRNA	111304147	111304169	.	+	.	ID=MIMAT0027420;Alias=MIMAT0027420;Name=hsa-miR-6760-5p;Derives_from=MI0022605
chr12	.	miRNA	111304189	111304209	.	+	.	ID=MIMAT0027421;Alias=MIMAT0027421;Name=hsa-miR-6760-3p;Derives_from=MI0022605
chr12	.	miRNA_primary_transcript	111799834	111799905	.	+	.	ID=MI0022606;Alias=MI0022606;Name=hsa-mir-6761
chr12	.	miRNA	111799839	111799859	.	+	.	ID=MIMAT0027422;Alias=MIMAT0027422;Name=hsa-miR-6761-5p;Derives_from=MI0022606
chr12	.	miRNA	111799882	111799903	.	+	.	ID=MIMAT0027423;Alias=MIMAT0027423;Name=hsa-miR-6761-3p;Derives_from=MI0022606
chr12	.	miRNA_primary_transcript	112037599	112037715	.	-	.	ID=MI0016057;Alias=MI0016057;Name=hsa-mir-3657
chr12	.	miRNA	112037627	112037647	.	-	.	ID=MIMAT0018077;Alias=MIMAT0018077;Name=hsa-miR-3657;Derives_from=MI0016057
chr12	.	miRNA_primary_transcript	112163258	112163321	.	-	.	ID=MI0022708;Alias=MI0022708;Name=hsa-mir-6861
chr12	.	miRNA	112163295	112163316	.	-	.	ID=MIMAT0027623;Alias=MIMAT0027623;Name=hsa-miR-6861-5p;Derives_from=MI0022708
chr12	.	miRNA	112163265	112163282	.	-	.	ID=MIMAT0027624;Alias=MIMAT0027624;Name=hsa-miR-6861-3p;Derives_from=MI0022708
chr12	.	miRNA_primary_transcript	112695034	112695176	.	-	.	ID=MI0006362;Alias=MI0006362;Name=hsa-mir-1302-1
chr12	.	miRNA	112695082	112695102	.	-	.	ID=MIMAT0005890_1;Alias=MIMAT0005890;Name=hsa-miR-1302;Derives_from=MI0006362
chr12	.	miRNA_primary_transcript	113159113	113159177	.	-	.	ID=MI0022957;Alias=MI0022957;Name=hsa-mir-7106
chr12	.	miRNA	113159153	113159172	.	-	.	ID=MIMAT0028109;Alias=MIMAT0028109;Name=hsa-miR-7106-5p;Derives_from=MI0022957
chr12	.	miRNA	113159113	113159135	.	-	.	ID=MIMAT0028110;Alias=MIMAT0028110;Name=hsa-miR-7106-3p;Derives_from=MI0022957
chr12	.	miRNA_primary_transcript	113291523	113291608	.	+	.	ID=MI0022607;Alias=MI0022607;Name=hsa-mir-6762
chr12	.	miRNA	113291528	113291550	.	+	.	ID=MIMAT0027424;Alias=MIMAT0027424;Name=hsa-miR-6762-5p;Derives_from=MI0022607
chr12	.	miRNA	113291586	113291608	.	+	.	ID=MIMAT0027425;Alias=MIMAT0027425;Name=hsa-miR-6762-3p;Derives_from=MI0022607
chr12	.	miRNA_primary_transcript	116148560	116148654	.	-	.	ID=MI0003634;Alias=MI0003634;Name=hsa-mir-620
chr12	.	miRNA	116148575	116148594	.	-	.	ID=MIMAT0003289;Alias=MIMAT0003289;Name=hsa-miR-620;Derives_from=MI0003634
chr12	.	miRNA_primary_transcript	116428252	116428318	.	-	.	ID=MI0016824;Alias=MI0016824;Name=hsa-mir-4472-2
chr12	.	miRNA	116428294	116428311	.	-	.	ID=MIMAT0018999;Alias=MIMAT0018999;Name=hsa-miR-4472;Derives_from=MI0016824
chr12	.	miRNA_primary_transcript	119713634	119713724	.	-	.	ID=MI0006271;Alias=MI0006271;Name=hsa-mir-1178
chr12	.	miRNA	119713649	119713669	.	-	.	ID=MIMAT0005823;Alias=MIMAT0005823;Name=hsa-miR-1178-3p;Derives_from=MI0006271
chr12	.	miRNA	119713678	119713695	.	-	.	ID=MIMAT0022940;Alias=MIMAT0022940;Name=hsa-miR-1178-5p;Derives_from=MI0006271
chr12	.	miRNA_primary_transcript	120155434	120155499	.	-	.	ID=MI0016860;Alias=MI0016860;Name=hsa-mir-4498
chr12	.	miRNA	120155473	120155494	.	-	.	ID=MIMAT0019033;Alias=MIMAT0019033;Name=hsa-miR-4498;Derives_from=MI0016860
chr12	.	miRNA_primary_transcript	120723193	120723266	.	+	.	ID=MI0017333;Alias=MI0017333;Name=hsa-mir-4700
chr12	.	miRNA	120723202	120723223	.	+	.	ID=MIMAT0019796;Alias=MIMAT0019796;Name=hsa-miR-4700-5p;Derives_from=MI0017333
chr12	.	miRNA	120723233	120723258	.	+	.	ID=MIMAT0019797;Alias=MIMAT0019797;Name=hsa-miR-4700-3p;Derives_from=MI0017333
chr12	.	miRNA_primary_transcript	121444273	121444352	.	-	.	ID=MI0022958;Alias=MI0022958;Name=hsa-mir-7107
chr12	.	miRNA	121444326	121444347	.	-	.	ID=MIMAT0028111;Alias=MIMAT0028111;Name=hsa-miR-7107-5p;Derives_from=MI0022958
chr12	.	miRNA	121444279	121444305	.	-	.	ID=MIMAT0028112;Alias=MIMAT0028112;Name=hsa-miR-7107-3p;Derives_from=MI0022958
chr12	.	miRNA_primary_transcript	122695907	122695999	.	-	.	ID=MI0031830;Alias=MI0031830;Name=hsa-mir-9902-1
chr12	.	miRNA	122695964	122695985	.	-	.	ID=MIMAT0039322;Alias=MIMAT0039322;Name=hsa-miR-9902;Derives_from=MI0031830
chr12	.	miRNA_primary_transcript	122709332	122709424	.	-	.	ID=MI0041071;Alias=MI0041071;Name=hsa-mir-9902-2
chr12	.	miRNA	122709389	122709410	.	-	.	ID=MIMAT0039322_1;Alias=MIMAT0039322;Name=hsa-miR-9902;Derives_from=MI0041071
chr12	.	miRNA_primary_transcript	123010667	123010728	.	-	.	ID=MI0015832;Alias=MI0015832;Name=hsa-mir-4304
chr12	.	miRNA	123010702	123010718	.	-	.	ID=MIMAT0016854;Alias=MIMAT0016854;Name=hsa-miR-4304;Derives_from=MI0015832
chr12	.	miRNA_primary_transcript	123364764	123364843	.	-	.	ID=MI0025908;Alias=MI0025908;Name=hsa-mir-8072
chr12	.	miRNA	123364814	123364833	.	-	.	ID=MIMAT0030999;Alias=MIMAT0030999;Name=hsa-miR-8072;Derives_from=MI0025908
chr12	.	miRNA_primary_transcript	123536409	123536534	.	+	.	ID=MI0016412;Alias=MI0016412;Name=hsa-mir-3908
chr12	.	miRNA	123536413	123536434	.	+	.	ID=MIMAT0018182;Alias=MIMAT0018182;Name=hsa-miR-3908;Derives_from=MI0016412
chr12	.	miRNA_primary_transcript	124337181	124337242	.	-	.	ID=MI0022727;Alias=MI0022727;Name=hsa-mir-6880
chr12	.	miRNA	124337216	124337237	.	-	.	ID=MIMAT0027660;Alias=MIMAT0027660;Name=hsa-miR-6880-5p;Derives_from=MI0022727
chr12	.	miRNA	124337181	124337201	.	-	.	ID=MIMAT0027661;Alias=MIMAT0027661;Name=hsa-miR-6880-3p;Derives_from=MI0022727
chr12	.	miRNA_primary_transcript	124915547	124915659	.	+	.	ID=MI0018167;Alias=MI0018167;Name=hsa-mir-5188
chr12	.	miRNA	124915610	124915632	.	+	.	ID=MIMAT0021119;Alias=MIMAT0021119;Name=hsa-miR-5188;Derives_from=MI0018167
chr12	.	miRNA_primary_transcript	128294092	128294178	.	+	.	ID=MI0016002;Alias=MI0016002;Name=hsa-mir-3612
chr12	.	miRNA	128294105	128294126	.	+	.	ID=MIMAT0017989;Alias=MIMAT0017989;Name=hsa-miR-3612;Derives_from=MI0016002
chr12	.	miRNA_primary_transcript	132581997	132582061	.	+	.	ID=MI0022608;Alias=MI0022608;Name=hsa-mir-6763
chr12	.	miRNA	132582002	132582020	.	+	.	ID=MIMAT0027426;Alias=MIMAT0027426;Name=hsa-miR-6763-5p;Derives_from=MI0022608
chr12	.	miRNA	132582041	132582061	.	+	.	ID=MIMAT0027427;Alias=MIMAT0027427;Name=hsa-miR-6763-3p;Derives_from=MI0022608
chr13	.	miRNA_primary_transcript	20433778	20433846	.	-	.	ID=MI0016862;Alias=MI0016862;Name=hsa-mir-4499
chr13	.	miRNA	20433830	20433846	.	-	.	ID=MIMAT0019035;Alias=MIMAT0019035;Name=hsa-miR-4499;Derives_from=MI0016862
chr13	.	miRNA_primary_transcript	24162416	24162504	.	+	.	ID=MI0011282;Alias=MI0011282;Name=hsa-mir-2276
chr13	.	miRNA	24162469	24162490	.	+	.	ID=MIMAT0011775;Alias=MIMAT0011775;Name=hsa-miR-2276-3p;Derives_from=MI0011282
chr13	.	miRNA	24162431	24162452	.	+	.	ID=MIMAT0026921;Alias=MIMAT0026921;Name=hsa-miR-2276-5p;Derives_from=MI0011282
chr13	.	miRNA_primary_transcript	39664034	39664135	.	-	.	ID=MI0015835;Alias=MI0015835;Name=hsa-mir-4305
chr13	.	miRNA	39664108	39664125	.	-	.	ID=MIMAT0016857;Alias=MIMAT0016857;Name=hsa-miR-4305;Derives_from=MI0015835
chr13	.	miRNA_primary_transcript	40727816	40727887	.	-	.	ID=MI0008190;Alias=MI0008190;Name=hsa-mir-320d-1
chr13	.	miRNA	40727828	40727846	.	-	.	ID=MIMAT0006764;Alias=MIMAT0006764;Name=hsa-miR-320d;Derives_from=MI0008190
chr13	.	miRNA_primary_transcript	40810766	40810861	.	+	.	ID=MI0003635;Alias=MI0003635;Name=hsa-mir-621
chr13	.	miRNA	40810826	40810846	.	+	.	ID=MIMAT0003290;Alias=MIMAT0003290;Name=hsa-miR-621;Derives_from=MI0003635
chr13	.	miRNA_primary_transcript	41101019	41101100	.	-	.	ID=MI0014199;Alias=MI0014199;Name=hsa-mir-3168
chr13	.	miRNA	41101076	41101092	.	-	.	ID=MIMAT0015043;Alias=MIMAT0015043;Name=hsa-miR-3168;Derives_from=MI0014199
chr13	.	miRNA_primary_transcript	41568286	41568395	.	-	.	ID=MI0017873;Alias=MI0017873;Name=hsa-mir-5006
chr13	.	miRNA	41568355	41568375	.	-	.	ID=MIMAT0021033;Alias=MIMAT0021033;Name=hsa-miR-5006-5p;Derives_from=MI0017873
chr13	.	miRNA	41568306	41568326	.	-	.	ID=MIMAT0021034;Alias=MIMAT0021034;Name=hsa-miR-5006-3p;Derives_from=MI0017873
chr13	.	miRNA_primary_transcript	44196129	44196200	.	-	.	ID=MI0025915;Alias=MI0025915;Name=hsa-mir-8079
chr13	.	miRNA	44196171	44196190	.	-	.	ID=MIMAT0031006;Alias=MIMAT0031006;Name=hsa-miR-8079;Derives_from=MI0025915
chr13	.	miRNA_primary_transcript	49996415	49996501	.	-	.	ID=MI0016003;Alias=MI0016003;Name=hsa-mir-3613
chr13	.	miRNA	49996465	49996486	.	-	.	ID=MIMAT0017990;Alias=MIMAT0017990;Name=hsa-miR-3613-5p;Derives_from=MI0016003
chr13	.	miRNA	49996426	49996449	.	-	.	ID=MIMAT0017991;Alias=MIMAT0017991;Name=hsa-miR-3613-3p;Derives_from=MI0016003
chr13	.	miRNA_primary_transcript	50048973	50049061	.	-	.	ID=MI0000070;Alias=MI0000070;Name=hsa-mir-16-1
chr13	.	miRNA	50049027	50049048	.	-	.	ID=MIMAT0000069;Alias=MIMAT0000069;Name=hsa-miR-16-5p;Derives_from=MI0000070
chr13	.	miRNA	50048985	50049006	.	-	.	ID=MIMAT0004489;Alias=MIMAT0004489;Name=hsa-miR-16-1-3p;Derives_from=MI0000070
chr13	.	miRNA_primary_transcript	50049119	50049201	.	-	.	ID=MI0000069;Alias=MI0000069;Name=hsa-mir-15a
chr13	.	miRNA	50049167	50049188	.	-	.	ID=MIMAT0000068;Alias=MIMAT0000068;Name=hsa-miR-15a-5p;Derives_from=MI0000069
chr13	.	miRNA	50049130	50049151	.	-	.	ID=MIMAT0004488;Alias=MIMAT0004488;Name=hsa-miR-15a-3p;Derives_from=MI0000069
chr13	.	miRNA_primary_transcript	51348567	51348639	.	-	.	ID=MI0019300;Alias=MI0019300;Name=hsa-mir-5693
chr13	.	miRNA	51348576	51348597	.	-	.	ID=MIMAT0022486;Alias=MIMAT0022486;Name=hsa-miR-5693;Derives_from=MI0019300
chr13	.	miRNA_primary_transcript	51552589	51552667	.	+	.	ID=MI0017336;Alias=MI0017336;Name=hsa-mir-4703
chr13	.	miRNA	51552599	51552621	.	+	.	ID=MIMAT0019801;Alias=MIMAT0019801;Name=hsa-miR-4703-5p;Derives_from=MI0017336
chr13	.	miRNA	51552637	51552658	.	+	.	ID=MIMAT0019802;Alias=MIMAT0019802;Name=hsa-miR-4703-3p;Derives_from=MI0017336
chr13	.	miRNA_primary_transcript	52810050	52810140	.	+	.	ID=MI0004065;Alias=MI0004065;Name=hsa-mir-759
chr13	.	miRNA	52810073	52810094	.	+	.	ID=MIMAT0010497;Alias=MIMAT0010497;Name=hsa-miR-759;Derives_from=MI0004065
chr13	.	miRNA_primary_transcript	54311972	54312048	.	-	.	ID=MI0006358;Alias=MI0006358;Name=hsa-mir-1297
chr13	.	miRNA	54311981	54311997	.	-	.	ID=MIMAT0005886;Alias=MIMAT0005886;Name=hsa-miR-1297;Derives_from=MI0006358
chr13	.	miRNA_primary_transcript	55174454	55174548	.	+	.	ID=MI0017874;Alias=MI0017874;Name=hsa-mir-5007
chr13	.	miRNA	55174474	55174495	.	+	.	ID=MIMAT0021035;Alias=MIMAT0021035;Name=hsa-miR-5007-5p;Derives_from=MI0017874
chr13	.	miRNA	55174509	55174530	.	+	.	ID=MIMAT0021036;Alias=MIMAT0021036;Name=hsa-miR-5007-3p;Derives_from=MI0017874
chr13	.	miRNA_primary_transcript	61199798	61199880	.	-	.	ID=MI0014200;Alias=MI0014200;Name=hsa-mir-3169
chr13	.	miRNA	61199848	61199869	.	-	.	ID=MIMAT0015044;Alias=MIMAT0015044;Name=hsa-miR-3169;Derives_from=MI0014200
chr13	.	miRNA_primary_transcript	65966330	65966429	.	-	.	ID=MI0016833;Alias=MI0016833;Name=hsa-mir-548x-2
chr13	.	miRNA	65966352	65966371	.	-	.	ID=MIMAT0015081;Alias=MIMAT0015081;Name=hsa-miR-548x-3p;Derives_from=MI0016833
chr13	.	miRNA_primary_transcript	66218250	66218324	.	+	.	ID=MI0017337;Alias=MI0017337;Name=hsa-mir-4704
chr13	.	miRNA	66218259	66218280	.	+	.	ID=MIMAT0019803;Alias=MIMAT0019803;Name=hsa-miR-4704-5p;Derives_from=MI0017337
chr13	.	miRNA	66218296	66218317	.	+	.	ID=MIMAT0019804;Alias=MIMAT0019804;Name=hsa-miR-4704-3p;Derives_from=MI0017337
chr13	.	miRNA_primary_transcript	77698012	77698116	.	-	.	ID=MI0016066;Alias=MI0016066;Name=hsa-mir-3665
chr13	.	miRNA	77698075	77698092	.	-	.	ID=MIMAT0018087;Alias=MIMAT0018087;Name=hsa-miR-3665;Derives_from=MI0016066
chr13	.	miRNA_primary_transcript	87618665	87618740	.	-	.	ID=MI0016863;Alias=MI0016863;Name=hsa-mir-4500
chr13	.	miRNA	87618671	87618687	.	-	.	ID=MIMAT0019036;Alias=MIMAT0019036;Name=hsa-miR-4500;Derives_from=MI0016863
chr13	.	miRNA_primary_transcript	90231182	90231277	.	+	.	ID=MI0003636;Alias=MI0003636;Name=hsa-mir-622
chr13	.	miRNA	90231242	90231262	.	+	.	ID=MIMAT0003291;Alias=MIMAT0003291;Name=hsa-miR-622;Derives_from=MI0003636
chr13	.	miRNA_primary_transcript	91350605	91350688	.	+	.	ID=MI0000071;Alias=MI0000071;Name=hsa-mir-17
chr13	.	miRNA	91350618	91350640	.	+	.	ID=MIMAT0000070;Alias=MIMAT0000070;Name=hsa-miR-17-5p;Derives_from=MI0000071
chr13	.	miRNA	91350655	91350676	.	+	.	ID=MIMAT0000071;Alias=MIMAT0000071;Name=hsa-miR-17-3p;Derives_from=MI0000071
chr13	.	miRNA_primary_transcript	91350751	91350821	.	+	.	ID=MI0000072;Alias=MI0000072;Name=hsa-mir-18a
chr13	.	miRNA	91350756	91350778	.	+	.	ID=MIMAT0000072;Alias=MIMAT0000072;Name=hsa-miR-18a-5p;Derives_from=MI0000072
chr13	.	miRNA	91350797	91350819	.	+	.	ID=MIMAT0002891;Alias=MIMAT0002891;Name=hsa-miR-18a-3p;Derives_from=MI0000072
chr13	.	miRNA_primary_transcript	91350891	91350972	.	+	.	ID=MI0000073;Alias=MI0000073;Name=hsa-mir-19a
chr13	.	miRNA	91350904	91350925	.	+	.	ID=MIMAT0004490;Alias=MIMAT0004490;Name=hsa-miR-19a-5p;Derives_from=MI0000073
chr13	.	miRNA	91350939	91350961	.	+	.	ID=MIMAT0000073;Alias=MIMAT0000073;Name=hsa-miR-19a-3p;Derives_from=MI0000073
chr13	.	miRNA_primary_transcript	91351065	91351135	.	+	.	ID=MI0000076;Alias=MI0000076;Name=hsa-mir-20a
chr13	.	miRNA	91351072	91351094	.	+	.	ID=MIMAT0000075;Alias=MIMAT0000075;Name=hsa-miR-20a-5p;Derives_from=MI0000076
chr13	.	miRNA	91351108	91351129	.	+	.	ID=MIMAT0004493;Alias=MIMAT0004493;Name=hsa-miR-20a-3p;Derives_from=MI0000076
chr13	.	miRNA_primary_transcript	91351192	91351278	.	+	.	ID=MI0000074;Alias=MI0000074;Name=hsa-mir-19b-1
chr13	.	miRNA	91351207	91351229	.	+	.	ID=MIMAT0004491;Alias=MIMAT0004491;Name=hsa-miR-19b-1-5p;Derives_from=MI0000074
chr13	.	miRNA	91351245	91351267	.	+	.	ID=MIMAT0000074;Alias=MIMAT0000074;Name=hsa-miR-19b-3p;Derives_from=MI0000074
chr13	.	miRNA_primary_transcript	91351314	91351391	.	+	.	ID=MI0000093;Alias=MI0000093;Name=hsa-mir-92a-1
chr13	.	miRNA	91351324	91351346	.	+	.	ID=MIMAT0004507;Alias=MIMAT0004507;Name=hsa-miR-92a-1-5p;Derives_from=MI0000093
chr13	.	miRNA	91351361	91351382	.	+	.	ID=MIMAT0000092;Alias=MIMAT0000092;Name=hsa-miR-92a-3p;Derives_from=MI0000093
chr13	.	miRNA_primary_transcript	92490163	92490220	.	+	.	ID=MI0019132;Alias=MI0019132;Name=hsa-mir-548as
chr13	.	miRNA	92490163	92490184	.	+	.	ID=MIMAT0022267;Alias=MIMAT0022267;Name=hsa-miR-548as-5p;Derives_from=MI0019132
chr13	.	miRNA	92490199	92490220	.	+	.	ID=MIMAT0022268;Alias=MIMAT0022268;Name=hsa-miR-548as-3p;Derives_from=MI0019132
chr13	.	miRNA_primary_transcript	96427229	96427292	.	+	.	ID=MI0016864;Alias=MI0016864;Name=hsa-mir-4501
chr13	.	miRNA	96427229	96427249	.	+	.	ID=MIMAT0019037;Alias=MIMAT0019037;Name=hsa-miR-4501;Derives_from=MI0016864
chr13	.	miRNA_primary_transcript	98208524	98208600	.	+	.	ID=MI0014201;Alias=MI0014201;Name=hsa-mir-3170
chr13	.	miRNA	98208533	98208554	.	+	.	ID=MIMAT0015045;Alias=MIMAT0015045;Name=hsa-miR-3170;Derives_from=MI0014201
chr13	.	miRNA_primary_transcript	99356131	99356228	.	+	.	ID=MI0003637;Alias=MI0003637;Name=hsa-mir-623
chr13	.	miRNA	99356146	99356168	.	+	.	ID=MIMAT0003292;Alias=MIMAT0003292;Name=hsa-miR-623;Derives_from=MI0003637
chr13	.	miRNA_primary_transcript	99643059	99643149	.	+	.	ID=MI0015836;Alias=MI0015836;Name=hsa-mir-4306
chr13	.	miRNA	99643123	99643139	.	+	.	ID=MIMAT0016858;Alias=MIMAT0016858;Name=hsa-miR-4306;Derives_from=MI0015836
chr13	.	miRNA_primary_transcript	101967642	101967746	.	-	.	ID=MI0012062;Alias=MI0012062;Name=hsa-mir-2681
chr13	.	miRNA	101967704	101967725	.	-	.	ID=MIMAT0013515;Alias=MIMAT0013515;Name=hsa-miR-2681-5p;Derives_from=MI0012062
chr13	.	miRNA	101967665	101967686	.	-	.	ID=MIMAT0013516;Alias=MIMAT0013516;Name=hsa-miR-2681-3p;Derives_from=MI0012062
chr13	.	miRNA_primary_transcript	102045934	102046004	.	-	.	ID=MI0017338;Alias=MI0017338;Name=hsa-mir-4705
chr13	.	miRNA	102045974	102045995	.	-	.	ID=MIMAT0019805;Alias=MIMAT0019805;Name=hsa-miR-4705;Derives_from=MI0017338
chr13	.	miRNA_primary_transcript	107531171	107531248	.	-	.	ID=MI0006404;Alias=MI0006404;Name=hsa-mir-1267
chr13	.	miRNA	107531217	107531237	.	-	.	ID=MIMAT0005921;Alias=MIMAT0005921;Name=hsa-miR-1267;Derives_from=MI0006404
chr13	.	miRNA_primary_transcript	110340958	110341029	.	+	.	ID=MI0025909;Alias=MI0025909;Name=hsa-mir-8073
chr13	.	miRNA	110340968	110340989	.	+	.	ID=MIMAT0031000;Alias=MIMAT0031000;Name=hsa-miR-8073;Derives_from=MI0025909
chr13	.	miRNA_primary_transcript	113262920	113262999	.	+	.	ID=MI0025911;Alias=MI0025911;Name=hsa-mir-8075
chr13	.	miRNA	113262966	113262989	.	+	.	ID=MIMAT0031002;Alias=MIMAT0031002;Name=hsa-miR-8075;Derives_from=MI0025911
chr13	.	miRNA_primary_transcript	114244505	114244561	.	+	.	ID=MI0019131;Alias=MI0019131;Name=hsa-mir-548ar
chr13	.	miRNA	114244505	114244525	.	+	.	ID=MIMAT0022265;Alias=MIMAT0022265;Name=hsa-miR-548ar-5p;Derives_from=MI0019131
chr13	.	miRNA	114244541	114244561	.	+	.	ID=MIMAT0022266;Alias=MIMAT0022266;Name=hsa-miR-548ar-3p;Derives_from=MI0019131
chr13	.	miRNA_primary_transcript	114273828	114273908	.	+	.	ID=MI0016865;Alias=MI0016865;Name=hsa-mir-4502
chr13	.	miRNA	114273885	114273906	.	+	.	ID=MIMAT0019038;Alias=MIMAT0019038;Name=hsa-miR-4502;Derives_from=MI0016865
chr14	.	miRNA_primary_transcript	21023314	21023386	.	-	.	ID=MI0022551;Alias=MI0022551;Name=hsa-mir-6717
chr14	.	miRNA	21023355	21023376	.	-	.	ID=MIMAT0025846;Alias=MIMAT0025846;Name=hsa-miR-6717-5p;Derives_from=MI0022551
chr14	.	miRNA_primary_transcript	22956950	22957029	.	-	.	ID=MI0017340;Alias=MI0017340;Name=hsa-mir-4707
chr14	.	miRNA	22956998	22957020	.	-	.	ID=MIMAT0019807;Alias=MIMAT0019807;Name=hsa-miR-4707-5p;Derives_from=MI0017340
chr14	.	miRNA	22956957	22956978	.	-	.	ID=MIMAT0019808;Alias=MIMAT0019808;Name=hsa-miR-4707-3p;Derives_from=MI0017340
chr14	.	miRNA_primary_transcript	23388596	23388666	.	-	.	ID=MI0000251;Alias=MI0000251;Name=hsa-mir-208a
chr14	.	miRNA	23388602	23388623	.	-	.	ID=MIMAT0000241;Alias=MIMAT0000241;Name=hsa-miR-208a-3p;Derives_from=MI0000251
chr14	.	miRNA	23388637	23388658	.	-	.	ID=MIMAT0026474;Alias=MIMAT0026474;Name=hsa-miR-208a-5p;Derives_from=MI0000251
chr14	.	miRNA_primary_transcript	23417987	23418063	.	-	.	ID=MI0005570;Alias=MI0005570;Name=hsa-mir-208b
chr14	.	miRNA	23417997	23418018	.	-	.	ID=MIMAT0004960;Alias=MIMAT0004960;Name=hsa-miR-208b-3p;Derives_from=MI0005570
chr14	.	miRNA	23418032	23418053	.	-	.	ID=MIMAT0026722;Alias=MIMAT0026722;Name=hsa-miR-208b-5p;Derives_from=MI0005570
chr14	.	miRNA_primary_transcript	24143489	24143565	.	-	.	ID=MI0025239;Alias=MI0025239;Name=hsa-mir-7703
chr14	.	miRNA	24143489	24143511	.	-	.	ID=MIMAT0030018;Alias=MIMAT0030018;Name=hsa-miR-7703;Derives_from=MI0025239
chr14	.	miRNA_primary_transcript	26908642	26908725	.	+	.	ID=MI0015838;Alias=MI0015838;Name=hsa-mir-4307
chr14	.	miRNA	26908697	26908715	.	+	.	ID=MIMAT0016860;Alias=MIMAT0016860;Name=hsa-miR-4307;Derives_from=MI0015838
chr14	.	miRNA_primary_transcript	27633205	27633278	.	-	.	ID=MI0014202;Alias=MI0014202;Name=hsa-mir-3171
chr14	.	miRNA	27633246	27633269	.	-	.	ID=MIMAT0015046;Alias=MIMAT0015046;Name=hsa-miR-3171;Derives_from=MI0014202
chr14	.	miRNA_primary_transcript	31014646	31014742	.	-	.	ID=MI0003638;Alias=MI0003638;Name=hsa-mir-624
chr14	.	miRNA	31014706	31014727	.	-	.	ID=MIMAT0003293;Alias=MIMAT0003293;Name=hsa-miR-624-5p;Derives_from=MI0003638
chr14	.	miRNA	31014669	31014689	.	-	.	ID=MIMAT0004807;Alias=MIMAT0004807;Name=hsa-miR-624-3p;Derives_from=MI0003638
chr14	.	miRNA_primary_transcript	36952309	36952391	.	-	.	ID=MI0016866;Alias=MI0016866;Name=hsa-mir-4503
chr14	.	miRNA	36952358	36952379	.	-	.	ID=MIMAT0019039;Alias=MIMAT0019039;Name=hsa-miR-4503;Derives_from=MI0016866
chr14	.	miRNA_primary_transcript	47760995	47761104	.	-	.	ID=MI0016595;Alias=MI0016595;Name=hsa-mir-548y
chr14	.	miRNA	47761061	47761082	.	-	.	ID=MIMAT0018354;Alias=MIMAT0018354;Name=hsa-miR-548y;Derives_from=MI0016595
chr14	.	miRNA_primary_transcript	49966399	49966511	.	+	.	ID=MI0020353;Alias=MI0020353;Name=hsa-mir-6076
chr14	.	miRNA	49966399	49966419	.	+	.	ID=MIMAT0023701;Alias=MIMAT0023701;Name=hsa-miR-6076;Derives_from=MI0020353
chr14	.	miRNA_primary_transcript	50299855	50299946	.	-	.	ID=MI0016867;Alias=MI0016867;Name=hsa-mir-4504
chr14	.	miRNA	50299871	50299892	.	-	.	ID=MIMAT0019040;Alias=MIMAT0019040;Name=hsa-miR-4504;Derives_from=MI0016867
chr14	.	miRNA_primary_transcript	53948427	53948484	.	-	.	ID=MI0019135;Alias=MI0019135;Name=hsa-mir-5580
chr14	.	miRNA	53948463	53948484	.	-	.	ID=MIMAT0022273;Alias=MIMAT0022273;Name=hsa-miR-5580-5p;Derives_from=MI0019135
chr14	.	miRNA	53948427	53948448	.	-	.	ID=MIMAT0022274;Alias=MIMAT0022274;Name=hsa-miR-5580-3p;Derives_from=MI0019135
chr14	.	miRNA_primary_transcript	54878113	54878193	.	-	.	ID=MI0015839;Alias=MI0015839;Name=hsa-mir-4308
chr14	.	miRNA	54878123	54878140	.	-	.	ID=MIMAT0016861;Alias=MIMAT0016861;Name=hsa-miR-4308;Derives_from=MI0015839
chr14	.	miRNA_primary_transcript	59646962	59647020	.	-	.	ID=MI0019143;Alias=MI0019143;Name=hsa-mir-5586
chr14	.	miRNA	59646999	59647020	.	-	.	ID=MIMAT0022287;Alias=MIMAT0022287;Name=hsa-miR-5586-5p;Derives_from=MI0019143
chr14	.	miRNA	59646962	59646983	.	-	.	ID=MIMAT0022288;Alias=MIMAT0022288;Name=hsa-miR-5586-3p;Derives_from=MI0019143
chr14	.	miRNA_primary_transcript	60648648	60648711	.	+	.	ID=MI0030983;Alias=MI0030983;Name=hsa-mir-9718
chr14	.	miRNA	60648681	60648700	.	+	.	ID=MIMAT0039310;Alias=MIMAT0039310;Name=hsa-miR-9718;Derives_from=MI0030983
chr14	.	miRNA_primary_transcript	64095024	64095125	.	-	.	ID=MI0006411;Alias=MI0006411;Name=hsa-mir-548h-1
chr14	.	miRNA	64095084	64095105	.	-	.	ID=MIMAT0005928;Alias=MIMAT0005928;Name=hsa-miR-548h-5p;Derives_from=MI0006411
chr14	.	miRNA_primary_transcript	64785626	64785686	.	-	.	ID=MI0025525;Alias=MI0025525;Name=hsa-mir-7855
chr14	.	miRNA	64785663	64785684	.	-	.	ID=MIMAT0030430;Alias=MIMAT0030430;Name=hsa-miR-7855-5p;Derives_from=MI0025525
chr14	.	miRNA_primary_transcript	65044688	65044769	.	+	.	ID=MI0017339;Alias=MI0017339;Name=hsa-mir-4706
chr14	.	miRNA	65044697	65044721	.	+	.	ID=MIMAT0019806;Alias=MIMAT0019806;Name=hsa-miR-4706;Derives_from=MI0017339
chr14	.	miRNA_primary_transcript	65335117	65335183	.	-	.	ID=MI0017341;Alias=MI0017341;Name=hsa-mir-4708
chr14	.	miRNA	65335155	65335175	.	-	.	ID=MIMAT0019809;Alias=MIMAT0019809;Name=hsa-miR-4708-5p;Derives_from=MI0017341
chr14	.	miRNA	65335123	65335144	.	-	.	ID=MIMAT0019810;Alias=MIMAT0019810;Name=hsa-miR-4708-3p;Derives_from=MI0017341
chr14	.	miRNA_primary_transcript	65471102	65471186	.	+	.	ID=MI0003639;Alias=MI0003639;Name=hsa-mir-625
chr14	.	miRNA	65471116	65471136	.	+	.	ID=MIMAT0003294;Alias=MIMAT0003294;Name=hsa-miR-625-5p;Derives_from=MI0003639
chr14	.	miRNA	65471153	65471174	.	+	.	ID=MIMAT0004808;Alias=MIMAT0004808;Name=hsa-miR-625-3p;Derives_from=MI0003639
chr14	.	miRNA_primary_transcript	67441855	67441930	.	-	.	ID=MI0019301;Alias=MI0019301;Name=hsa-mir-5694
chr14	.	miRNA	67441902	67441922	.	-	.	ID=MIMAT0022487;Alias=MIMAT0022487;Name=hsa-miR-5694;Derives_from=MI0019301
chr14	.	miRNA_primary_transcript	72516820	72516898	.	+	.	ID=MI0025510;Alias=MI0025510;Name=hsa-mir-7843
chr14	.	miRNA	72516831	72516852	.	+	.	ID=MIMAT0030411;Alias=MIMAT0030411;Name=hsa-miR-7843-5p;Derives_from=MI0025510
chr14	.	miRNA	72516866	72516887	.	+	.	ID=MIMAT0030412;Alias=MIMAT0030412;Name=hsa-miR-7843-3p;Derives_from=MI0025510
chr14	.	miRNA_primary_transcript	73758747	73758819	.	+	.	ID=MI0016868;Alias=MI0016868;Name=hsa-mir-4505
chr14	.	miRNA	73758749	73758766	.	+	.	ID=MIMAT0019041;Alias=MIMAT0019041;Name=hsa-miR-4505;Derives_from=MI0016868
chr14	.	miRNA_primary_transcript	74480133	74480204	.	-	.	ID=MI0017342;Alias=MI0017342;Name=hsa-mir-4709
chr14	.	miRNA	74480175	74480196	.	-	.	ID=MIMAT0019811;Alias=MIMAT0019811;Name=hsa-miR-4709-5p;Derives_from=MI0017342
chr14	.	miRNA	74480135	74480157	.	-	.	ID=MIMAT0019812;Alias=MIMAT0019812;Name=hsa-miR-4709-3p;Derives_from=MI0017342
chr14	.	miRNA_primary_transcript	77266218	77266290	.	+	.	ID=MI0006394;Alias=MI0006394;Name=hsa-mir-1260a
chr14	.	miRNA	77266231	77266248	.	+	.	ID=MIMAT0005911;Alias=MIMAT0005911;Name=hsa-miR-1260a;Derives_from=MI0006394
chr14	.	miRNA_primary_transcript	93948226	93948302	.	-	.	ID=MI0016869;Alias=MI0016869;Name=hsa-mir-4506
chr14	.	miRNA	93948233	93948252	.	-	.	ID=MIMAT0019042;Alias=MIMAT0019042;Name=hsa-miR-4506;Derives_from=MI0016869
chr14	.	miRNA_primary_transcript	95137919	95137986	.	-	.	ID=MI0014204;Alias=MI0014204;Name=hsa-mir-3173
chr14	.	miRNA	95137923	95137944	.	-	.	ID=MIMAT0015048;Alias=MIMAT0015048;Name=hsa-miR-3173-3p;Derives_from=MI0014204
chr14	.	miRNA	95137961	95137982	.	-	.	ID=MIMAT0019214;Alias=MIMAT0019214;Name=hsa-miR-3173-5p;Derives_from=MI0014204
chr14	.	miRNA_primary_transcript	100109419	100109514	.	-	.	ID=MI0003772;Alias=MI0003772;Name=hsa-mir-151b
chr14	.	miRNA	100109438	100109455	.	-	.	ID=MIMAT0010214;Alias=MIMAT0010214;Name=hsa-miR-151b;Derives_from=MI0003772
chr14	.	miRNA_primary_transcript	100109655	100109753	.	+	.	ID=MI0000805;Alias=MI0000805;Name=hsa-mir-342
chr14	.	miRNA	100109673	100109693	.	+	.	ID=MIMAT0004694;Alias=MIMAT0004694;Name=hsa-miR-342-5p;Derives_from=MI0000805
chr14	.	miRNA	100109715	100109737	.	+	.	ID=MIMAT0000753;Alias=MIMAT0000753;Name=hsa-miR-342-3p;Derives_from=MI0000805
chr14	.	miRNA_primary_transcript	100277357	100277417	.	+	.	ID=MI0022609;Alias=MI0022609;Name=hsa-mir-6764
chr14	.	miRNA	100277362	100277383	.	+	.	ID=MIMAT0027428;Alias=MIMAT0027428;Name=hsa-miR-6764-5p;Derives_from=MI0022609
chr14	.	miRNA	100277397	100277417	.	+	.	ID=MIMAT0027429;Alias=MIMAT0027429;Name=hsa-miR-6764-3p;Derives_from=MI0022609
chr14	.	miRNA_primary_transcript	100307859	100307956	.	+	.	ID=MI0000825;Alias=MI0000825;Name=hsa-mir-345
chr14	.	miRNA	100307876	100307897	.	+	.	ID=MIMAT0000772;Alias=MIMAT0000772;Name=hsa-miR-345-5p;Derives_from=MI0000825
chr14	.	miRNA	100307912	100307933	.	+	.	ID=MIMAT0022698;Alias=MIMAT0022698;Name=hsa-miR-345-3p;Derives_from=MI0000825
chr14	.	miRNA_primary_transcript	100814491	100814574	.	+	.	ID=MI0016870;Alias=MI0016870;Name=hsa-mir-2392
chr14	.	miRNA	100814551	100814570	.	+	.	ID=MIMAT0019043;Alias=MIMAT0019043;Name=hsa-miR-2392;Derives_from=MI0016870
chr14	.	miRNA_primary_transcript	100852390	100852487	.	+	.	ID=MI0005118;Alias=MI0005118;Name=hsa-mir-770
chr14	.	miRNA	100852409	100852431	.	+	.	ID=MIMAT0003948;Alias=MIMAT0003948;Name=hsa-miR-770-5p;Derives_from=MI0005118
chr14	.	miRNA_primary_transcript	100869060	100869148	.	+	.	ID=MI0003132;Alias=MI0003132;Name=hsa-mir-493
chr14	.	miRNA	100869075	100869096	.	+	.	ID=MIMAT0002813;Alias=MIMAT0002813;Name=hsa-miR-493-5p;Derives_from=MI0003132
chr14	.	miRNA	100869116	100869137	.	+	.	ID=MIMAT0003161;Alias=MIMAT0003161;Name=hsa-miR-493-3p;Derives_from=MI0003132
chr14	.	miRNA_primary_transcript	100874493	100874585	.	+	.	ID=MI0000806;Alias=MI0000806;Name=hsa-mir-337
chr14	.	miRNA	100874515	100874535	.	+	.	ID=MIMAT0004695;Alias=MIMAT0004695;Name=hsa-miR-337-5p;Derives_from=MI0000806
chr14	.	miRNA	100874553	100874574	.	+	.	ID=MIMAT0000754;Alias=MIMAT0000754;Name=hsa-miR-337-3p;Derives_from=MI0000806
chr14	.	miRNA_primary_transcript	100875033	100875104	.	+	.	ID=MI0005563;Alias=MI0005563;Name=hsa-mir-665
chr14	.	miRNA	100875075	100875094	.	+	.	ID=MIMAT0004952;Alias=MIMAT0004952;Name=hsa-miR-665;Derives_from=MI0005563
chr14	.	miRNA_primary_transcript	100881007	100881120	.	+	.	ID=MI0001721;Alias=MI0001721;Name=hsa-mir-431
chr14	.	miRNA	100881026	100881046	.	+	.	ID=MIMAT0001625;Alias=MIMAT0001625;Name=hsa-miR-431-5p;Derives_from=MI0001721
chr14	.	miRNA	100881069	100881090	.	+	.	ID=MIMAT0004757;Alias=MIMAT0004757;Name=hsa-miR-431-3p;Derives_from=MI0001721
chr14	.	miRNA_primary_transcript	100881886	100881978	.	+	.	ID=MI0001723;Alias=MI0001723;Name=hsa-mir-433
chr14	.	miRNA	100881949	100881970	.	+	.	ID=MIMAT0001627;Alias=MIMAT0001627;Name=hsa-miR-433-3p;Derives_from=MI0001723
chr14	.	miRNA	100881897	100881918	.	+	.	ID=MIMAT0026554;Alias=MIMAT0026554;Name=hsa-miR-433-5p;Derives_from=MI0001723
chr14	.	miRNA_primary_transcript	100882979	100883075	.	+	.	ID=MI0000472;Alias=MI0000472;Name=hsa-mir-127
chr14	.	miRNA	100883001	100883022	.	+	.	ID=MIMAT0004604;Alias=MIMAT0004604;Name=hsa-miR-127-5p;Derives_from=MI0000472
chr14	.	miRNA	100883035	100883056	.	+	.	ID=MIMAT0000446;Alias=MIMAT0000446;Name=hsa-miR-127-3p;Derives_from=MI0000472
chr14	.	miRNA_primary_transcript	100884483	100884576	.	+	.	ID=MI0003133;Alias=MI0003133;Name=hsa-mir-432
chr14	.	miRNA	100884496	100884518	.	+	.	ID=MIMAT0002814;Alias=MIMAT0002814;Name=hsa-miR-432-5p;Derives_from=MI0003133
chr14	.	miRNA	100884544	100884564	.	+	.	ID=MIMAT0002815;Alias=MIMAT0002815;Name=hsa-miR-432-3p;Derives_from=MI0003133
chr14	.	miRNA_primary_transcript	100884702	100884783	.	+	.	ID=MI0000475;Alias=MI0000475;Name=hsa-mir-136
chr14	.	miRNA	100884716	100884738	.	+	.	ID=MIMAT0000448;Alias=MIMAT0000448;Name=hsa-miR-136-5p;Derives_from=MI0000475
chr14	.	miRNA	100884750	100884771	.	+	.	ID=MIMAT0004606;Alias=MIMAT0004606;Name=hsa-miR-136-3p;Derives_from=MI0000475
chr14	.	miRNA_primary_transcript	100911139	100911213	.	+	.	ID=MI0000778;Alias=MI0000778;Name=hsa-mir-370
chr14	.	miRNA	100911186	100911207	.	+	.	ID=MIMAT0000722;Alias=MIMAT0000722;Name=hsa-miR-370-3p;Derives_from=MI0000778
chr14	.	miRNA	100911151	100911172	.	+	.	ID=MIMAT0026483;Alias=MIMAT0026483;Name=hsa-miR-370-5p;Derives_from=MI0000778
chr14	.	miRNA_primary_transcript	101022066	101022132	.	+	.	ID=MI0000787;Alias=MI0000787;Name=hsa-mir-379
chr14	.	miRNA	101022071	101022091	.	+	.	ID=MIMAT0000733;Alias=MIMAT0000733;Name=hsa-miR-379-5p;Derives_from=MI0000787
chr14	.	miRNA	101022109	101022130	.	+	.	ID=MIMAT0004690;Alias=MIMAT0004690;Name=hsa-miR-379-3p;Derives_from=MI0000787
chr14	.	miRNA_primary_transcript	101023325	101023420	.	+	.	ID=MI0003675;Alias=MI0003675;Name=hsa-mir-411
chr14	.	miRNA	101023340	101023360	.	+	.	ID=MIMAT0003329;Alias=MIMAT0003329;Name=hsa-miR-411-5p;Derives_from=MI0003675
chr14	.	miRNA	101023375	101023396	.	+	.	ID=MIMAT0004813;Alias=MIMAT0004813;Name=hsa-miR-411-3p;Derives_from=MI0003675
chr14	.	miRNA_primary_transcript	101023794	101023856	.	+	.	ID=MI0000744;Alias=MI0000744;Name=hsa-mir-299
chr14	.	miRNA	101023800	101023821	.	+	.	ID=MIMAT0002890;Alias=MIMAT0002890;Name=hsa-miR-299-5p;Derives_from=MI0000744
chr14	.	miRNA	101023832	101023853	.	+	.	ID=MIMAT0000687;Alias=MIMAT0000687;Name=hsa-miR-299-3p;Derives_from=MI0000744
chr14	.	miRNA_primary_transcript	101025017	101025077	.	+	.	ID=MI0000788;Alias=MI0000788;Name=hsa-mir-380
chr14	.	miRNA	101025021	101025042	.	+	.	ID=MIMAT0000734;Alias=MIMAT0000734;Name=hsa-miR-380-5p;Derives_from=MI0000788
chr14	.	miRNA	101025056	101025077	.	+	.	ID=MIMAT0000735;Alias=MIMAT0000735;Name=hsa-miR-380-3p;Derives_from=MI0000788
chr14	.	miRNA_primary_transcript	101025564	101025651	.	+	.	ID=MI0006656;Alias=MI0006656;Name=hsa-mir-1197
chr14	.	miRNA	101025620	101025640	.	+	.	ID=MIMAT0005955;Alias=MIMAT0005955;Name=hsa-miR-1197;Derives_from=MI0006656
chr14	.	miRNA_primary_transcript	101025732	101025817	.	+	.	ID=MI0000807;Alias=MI0000807;Name=hsa-mir-323a
chr14	.	miRNA	101025747	101025768	.	+	.	ID=MIMAT0004696;Alias=MIMAT0004696;Name=hsa-miR-323a-5p;Derives_from=MI0000807
chr14	.	miRNA	101025782	101025802	.	+	.	ID=MIMAT0000755;Alias=MIMAT0000755;Name=hsa-miR-323a-3p;Derives_from=MI0000807
chr14	.	miRNA_primary_transcript	101026020	101026107	.	+	.	ID=MI0003757;Alias=MI0003757;Name=hsa-mir-758
chr14	.	miRNA	101026071	101026092	.	+	.	ID=MIMAT0003879;Alias=MIMAT0003879;Name=hsa-miR-758-3p;Derives_from=MI0003757
chr14	.	miRNA	101026034	101026055	.	+	.	ID=MIMAT0022929;Alias=MIMAT0022929;Name=hsa-miR-758-5p;Derives_from=MI0003757
chr14	.	miRNA_primary_transcript	101026785	101026864	.	+	.	ID=MI0001725;Alias=MI0001725;Name=hsa-mir-329-1
chr14	.	miRNA	101026834	101026855	.	+	.	ID=MIMAT0001629;Alias=MIMAT0001629;Name=hsa-miR-329-3p;Derives_from=MI0001725
chr14	.	miRNA	101026797	101026819	.	+	.	ID=MIMAT0026555;Alias=MIMAT0026555;Name=hsa-miR-329-5p;Derives_from=MI0001725
chr14	.	miRNA_primary_transcript	101027100	101027183	.	+	.	ID=MI0001726;Alias=MI0001726;Name=hsa-mir-329-2
chr14	.	miRNA	101027151	101027172	.	+	.	ID=MIMAT0001629_1;Alias=MIMAT0001629;Name=hsa-miR-329-3p;Derives_from=MI0001726
chr14	.	miRNA	101027114	101027136	.	+	.	ID=MIMAT0026555_1;Alias=MIMAT0026555;Name=hsa-miR-329-5p;Derives_from=MI0001726
chr14	.	miRNA_primary_transcript	101029634	101029714	.	+	.	ID=MI0003134;Alias=MI0003134;Name=hsa-mir-494
chr14	.	miRNA	101029681	101029702	.	+	.	ID=MIMAT0002816;Alias=MIMAT0002816;Name=hsa-miR-494-3p;Derives_from=MI0003134
chr14	.	miRNA	101029648	101029670	.	+	.	ID=MIMAT0026607;Alias=MIMAT0026607;Name=hsa-miR-494-5p;Derives_from=MI0003134
chr14	.	miRNA_primary_transcript	101030052	101030129	.	+	.	ID=MI0014205;Alias=MI0014205;Name=hsa-mir-1193
chr14	.	miRNA	101030061	101030083	.	+	.	ID=MIMAT0015049;Alias=MIMAT0015049;Name=hsa-miR-1193;Derives_from=MI0014205
chr14	.	miRNA_primary_transcript	101031987	101032064	.	+	.	ID=MI0005565;Alias=MI0005565;Name=hsa-mir-543
chr14	.	miRNA	101032033	101032054	.	+	.	ID=MIMAT0004954;Alias=MIMAT0004954;Name=hsa-miR-543;Derives_from=MI0005565
chr14	.	miRNA_primary_transcript	101033755	101033836	.	+	.	ID=MI0003135;Alias=MI0003135;Name=hsa-mir-495
chr14	.	miRNA	101033804	101033825	.	+	.	ID=MIMAT0002817;Alias=MIMAT0002817;Name=hsa-miR-495-3p;Derives_from=MI0003135
chr14	.	miRNA	101033768	101033789	.	+	.	ID=MIMAT0022924;Alias=MIMAT0022924;Name=hsa-miR-495-5p;Derives_from=MI0003135
chr14	.	miRNA_primary_transcript	101039690	101039755	.	+	.	ID=MI0000776;Alias=MI0000776;Name=hsa-mir-376c
chr14	.	miRNA	101039732	101039752	.	+	.	ID=MIMAT0000720;Alias=MIMAT0000720;Name=hsa-miR-376c-3p;Derives_from=MI0000776
chr14	.	miRNA	101039694	101039714	.	+	.	ID=MIMAT0022861;Alias=MIMAT0022861;Name=hsa-miR-376c-5p;Derives_from=MI0000776
chr14	.	miRNA_primary_transcript	101040069	101040148	.	+	.	ID=MI0003529;Alias=MI0003529;Name=hsa-mir-376a-2
chr14	.	miRNA	101040118	101040138	.	+	.	ID=MIMAT0000729;Alias=MIMAT0000729;Name=hsa-miR-376a-3p;Derives_from=MI0003529
chr14	.	miRNA	101040080	101040100	.	+	.	ID=MIMAT0022928;Alias=MIMAT0022928;Name=hsa-miR-376a-2-5p;Derives_from=MI0003529
chr14	.	miRNA_primary_transcript	101040219	101040299	.	+	.	ID=MI0003676;Alias=MI0003676;Name=hsa-mir-654
chr14	.	miRNA	101040234	101040255	.	+	.	ID=MIMAT0003330;Alias=MIMAT0003330;Name=hsa-miR-654-5p;Derives_from=MI0003676
chr14	.	miRNA	101040269	101040290	.	+	.	ID=MIMAT0004814;Alias=MIMAT0004814;Name=hsa-miR-654-3p;Derives_from=MI0003676
chr14	.	miRNA_primary_transcript	101040436	101040535	.	+	.	ID=MI0002466;Alias=MI0002466;Name=hsa-mir-376b
chr14	.	miRNA	101040497	101040518	.	+	.	ID=MIMAT0002172;Alias=MIMAT0002172;Name=hsa-miR-376b-3p;Derives_from=MI0002466
chr14	.	miRNA	101040459	101040480	.	+	.	ID=MIMAT0022923;Alias=MIMAT0022923;Name=hsa-miR-376b-5p;Derives_from=MI0002466
chr14	.	miRNA_primary_transcript	101040782	101040849	.	+	.	ID=MI0000784;Alias=MI0000784;Name=hsa-mir-376a-1
chr14	.	miRNA	101040788	101040809	.	+	.	ID=MIMAT0003386;Alias=MIMAT0003386;Name=hsa-miR-376a-5p;Derives_from=MI0000784
chr14	.	miRNA	101040825	101040845	.	+	.	ID=MIMAT0000729_1;Alias=MIMAT0000729;Name=hsa-miR-376a-3p;Derives_from=MI0000784
chr14	.	miRNA_primary_transcript	101041363	101041445	.	+	.	ID=MI0005525;Alias=MI0005525;Name=hsa-mir-300
chr14	.	miRNA	101041414	101041435	.	+	.	ID=MIMAT0004903;Alias=MIMAT0004903;Name=hsa-miR-300;Derives_from=MI0005525
chr14	.	miRNA_primary_transcript	101042977	101043062	.	+	.	ID=MI0003844;Alias=MI0003844;Name=hsa-mir-1185-1
chr14	.	miRNA	101042991	101043011	.	+	.	ID=MIMAT0005798;Alias=MIMAT0005798;Name=hsa-miR-1185-5p;Derives_from=MI0003844
chr14	.	miRNA	101043029	101043050	.	+	.	ID=MIMAT0022838;Alias=MIMAT0022838;Name=hsa-miR-1185-1-3p;Derives_from=MI0003844
chr14	.	miRNA_primary_transcript	101044198	101044283	.	+	.	ID=MI0003821;Alias=MI0003821;Name=hsa-mir-1185-2
chr14	.	miRNA	101044212	101044232	.	+	.	ID=MIMAT0005798_1;Alias=MIMAT0005798;Name=hsa-miR-1185-5p;Derives_from=MI0003821
chr14	.	miRNA	101044250	101044271	.	+	.	ID=MIMAT0022713;Alias=MIMAT0022713;Name=hsa-miR-1185-2-3p;Derives_from=MI0003821
chr14	.	miRNA_primary_transcript	101045920	101045994	.	+	.	ID=MI0000789;Alias=MI0000789;Name=hsa-mir-381
chr14	.	miRNA	101045968	101045989	.	+	.	ID=MIMAT0000736;Alias=MIMAT0000736;Name=hsa-miR-381-3p;Derives_from=MI0000789
chr14	.	miRNA	101045927	101045948	.	+	.	ID=MIMAT0022862;Alias=MIMAT0022862;Name=hsa-miR-381-5p;Derives_from=MI0000789
chr14	.	miRNA_primary_transcript	101046455	101046538	.	+	.	ID=MI0003530;Alias=MI0003530;Name=hsa-mir-487b
chr14	.	miRNA	101046505	101046526	.	+	.	ID=MIMAT0003180;Alias=MIMAT0003180;Name=hsa-miR-487b-3p;Derives_from=MI0003530
chr14	.	miRNA	101046469	101046490	.	+	.	ID=MIMAT0026614;Alias=MIMAT0026614;Name=hsa-miR-487b-5p;Derives_from=MI0003530
chr14	.	miRNA_primary_transcript	101047321	101047398	.	+	.	ID=MI0003514;Alias=MI0003514;Name=hsa-mir-539
chr14	.	miRNA	101047329	101047350	.	+	.	ID=MIMAT0003163;Alias=MIMAT0003163;Name=hsa-miR-539-5p;Derives_from=MI0003514
chr14	.	miRNA	101047369	101047390	.	+	.	ID=MIMAT0022705;Alias=MIMAT0022705;Name=hsa-miR-539-3p;Derives_from=MI0003514
chr14	.	miRNA_primary_transcript	101047901	101047979	.	+	.	ID=MI0005540;Alias=MI0005540;Name=hsa-mir-889
chr14	.	miRNA	101047949	101047969	.	+	.	ID=MIMAT0004921;Alias=MIMAT0004921;Name=hsa-miR-889-3p;Derives_from=MI0005540
chr14	.	miRNA	101047911	101047932	.	+	.	ID=MIMAT0026719;Alias=MIMAT0026719;Name=hsa-miR-889-5p;Derives_from=MI0005540
chr14	.	miRNA_primary_transcript	101048658	101048748	.	+	.	ID=MI0003515;Alias=MI0003515;Name=hsa-mir-544a
chr14	.	miRNA	101048712	101048733	.	+	.	ID=MIMAT0003164;Alias=MIMAT0003164;Name=hsa-miR-544a;Derives_from=MI0003515
chr14	.	miRNA_primary_transcript	101049550	101049646	.	+	.	ID=MI0003677;Alias=MI0003677;Name=hsa-mir-655
chr14	.	miRNA	101049610	101049631	.	+	.	ID=MIMAT0003331;Alias=MIMAT0003331;Name=hsa-miR-655-3p;Derives_from=MI0003677
chr14	.	miRNA	101049572	101049593	.	+	.	ID=MIMAT0026626;Alias=MIMAT0026626;Name=hsa-miR-655-5p;Derives_from=MI0003677
chr14	.	miRNA_primary_transcript	101052446	101052525	.	+	.	ID=MI0002471;Alias=MI0002471;Name=hsa-mir-487a
chr14	.	miRNA	101052494	101052515	.	+	.	ID=MIMAT0002178;Alias=MIMAT0002178;Name=hsa-miR-487a-3p;Derives_from=MI0002471
chr14	.	miRNA	101052458	101052479	.	+	.	ID=MIMAT0026559;Alias=MIMAT0026559;Name=hsa-miR-487a-5p;Derives_from=MI0002471
chr14	.	miRNA_primary_transcript	101054306	101054381	.	+	.	ID=MI0000790;Alias=MI0000790;Name=hsa-mir-382
chr14	.	miRNA	101054316	101054337	.	+	.	ID=MIMAT0000737;Alias=MIMAT0000737;Name=hsa-miR-382-5p;Derives_from=MI0000790
chr14	.	miRNA	101054352	101054372	.	+	.	ID=MIMAT0022697;Alias=MIMAT0022697;Name=hsa-miR-382-3p;Derives_from=MI0000790
chr14	.	miRNA_primary_transcript	101054687	101054759	.	+	.	ID=MI0000474;Alias=MI0000474;Name=hsa-mir-134
chr14	.	miRNA	101054694	101054715	.	+	.	ID=MIMAT0000447;Alias=MIMAT0000447;Name=hsa-miR-134-5p;Derives_from=MI0000474
chr14	.	miRNA	101054732	101054754	.	+	.	ID=MIMAT0026481;Alias=MIMAT0026481;Name=hsa-miR-134-3p;Derives_from=MI0000474
chr14	.	miRNA_primary_transcript	101055258	101055323	.	+	.	ID=MI0003761;Alias=MI0003761;Name=hsa-mir-668
chr14	.	miRNA	101055300	101055322	.	+	.	ID=MIMAT0003881;Alias=MIMAT0003881;Name=hsa-miR-668-3p;Derives_from=MI0003761
chr14	.	miRNA	101055264	101055282	.	+	.	ID=MIMAT0026636;Alias=MIMAT0026636;Name=hsa-miR-668-5p;Derives_from=MI0003761
chr14	.	miRNA_primary_transcript	101055419	101055491	.	+	.	ID=MI0002469;Alias=MI0002469;Name=hsa-mir-485
chr14	.	miRNA	101055427	101055448	.	+	.	ID=MIMAT0002175;Alias=MIMAT0002175;Name=hsa-miR-485-5p;Derives_from=MI0002469
chr14	.	miRNA	101055464	101055485	.	+	.	ID=MIMAT0002176;Alias=MIMAT0002176;Name=hsa-miR-485-3p;Derives_from=MI0002469
chr14	.	miRNA_primary_transcript	101056219	101056300	.	+	.	ID=MI0014206;Alias=MI0014206;Name=hsa-mir-323b
chr14	.	miRNA	101056233	101056255	.	+	.	ID=MIMAT0001630;Alias=MIMAT0001630;Name=hsa-miR-323b-5p;Derives_from=MI0014206
chr14	.	miRNA	101056269	101056290	.	+	.	ID=MIMAT0015050;Alias=MIMAT0015050;Name=hsa-miR-323b-3p;Derives_from=MI0014206
chr14	.	miRNA_primary_transcript	101059755	101059838	.	+	.	ID=MI0000480;Alias=MI0000480;Name=hsa-mir-154
chr14	.	miRNA	101059769	101059790	.	+	.	ID=MIMAT0000452;Alias=MIMAT0000452;Name=hsa-miR-154-5p;Derives_from=MI0000480
chr14	.	miRNA	101059805	101059826	.	+	.	ID=MIMAT0000453;Alias=MIMAT0000453;Name=hsa-miR-154-3p;Derives_from=MI0000480
chr14	.	miRNA_primary_transcript	101060573	101060674	.	+	.	ID=MI0003136;Alias=MI0003136;Name=hsa-mir-496
chr14	.	miRNA	101060628	101060649	.	+	.	ID=MIMAT0002818;Alias=MIMAT0002818;Name=hsa-miR-496;Derives_from=MI0003136
chr14	.	miRNA_primary_transcript	101062050	101062118	.	+	.	ID=MI0000785;Alias=MI0000785;Name=hsa-mir-377
chr14	.	miRNA	101062056	101062077	.	+	.	ID=MIMAT0004689;Alias=MIMAT0004689;Name=hsa-miR-377-5p;Derives_from=MI0000785
chr14	.	miRNA	101062094	101062115	.	+	.	ID=MIMAT0000730;Alias=MIMAT0000730;Name=hsa-miR-377-3p;Derives_from=MI0000785
chr14	.	miRNA_primary_transcript	101064495	101064578	.	+	.	ID=MI0005539;Alias=MI0005539;Name=hsa-mir-541
chr14	.	miRNA	101064504	101064528	.	+	.	ID=MIMAT0004919;Alias=MIMAT0004919;Name=hsa-miR-541-5p;Derives_from=MI0005539
chr14	.	miRNA	101064548	101064569	.	+	.	ID=MIMAT0004920;Alias=MIMAT0004920;Name=hsa-miR-541-3p;Derives_from=MI0005539
chr14	.	miRNA_primary_transcript	101065300	101065378	.	+	.	ID=MI0001735;Alias=MI0001735;Name=hsa-mir-409
chr14	.	miRNA	101065314	101065336	.	+	.	ID=MIMAT0001638;Alias=MIMAT0001638;Name=hsa-miR-409-5p;Derives_from=MI0001735
chr14	.	miRNA	101065346	101065367	.	+	.	ID=MIMAT0001639;Alias=MIMAT0001639;Name=hsa-miR-409-3p;Derives_from=MI0001735
chr14	.	miRNA_primary_transcript	101065447	101065537	.	+	.	ID=MI0002464;Alias=MI0002464;Name=hsa-mir-412
chr14	.	miRNA	101065500	101065522	.	+	.	ID=MIMAT0002170;Alias=MIMAT0002170;Name=hsa-miR-412-3p;Derives_from=MI0002464
chr14	.	miRNA	101065465	101065487	.	+	.	ID=MIMAT0026557;Alias=MIMAT0026557;Name=hsa-miR-412-5p;Derives_from=MI0002464
chr14	.	miRNA_primary_transcript	101065598	101065667	.	+	.	ID=MI0000777;Alias=MI0000777;Name=hsa-mir-369
chr14	.	miRNA	101065606	101065627	.	+	.	ID=MIMAT0001621;Alias=MIMAT0001621;Name=hsa-miR-369-5p;Derives_from=MI0000777
chr14	.	miRNA	101065641	101065661	.	+	.	ID=MIMAT0000721;Alias=MIMAT0000721;Name=hsa-miR-369-3p;Derives_from=MI0000777
chr14	.	miRNA_primary_transcript	101065912	101065991	.	+	.	ID=MI0002465;Alias=MI0002465;Name=hsa-mir-410
chr14	.	miRNA	101065961	101065981	.	+	.	ID=MIMAT0002171;Alias=MIMAT0002171;Name=hsa-miR-410-3p;Derives_from=MI0002465
chr14	.	miRNA	101065925	101065945	.	+	.	ID=MIMAT0026558;Alias=MIMAT0026558;Name=hsa-miR-410-5p;Derives_from=MI0002465
chr14	.	miRNA_primary_transcript	101066724	101066801	.	+	.	ID=MI0003678;Alias=MI0003678;Name=hsa-mir-656
chr14	.	miRNA	101066766	101066786	.	+	.	ID=MIMAT0003332;Alias=MIMAT0003332;Name=hsa-miR-656-3p;Derives_from=MI0003678
chr14	.	miRNA	101066731	101066751	.	+	.	ID=MIMAT0026627;Alias=MIMAT0026627;Name=hsa-miR-656-5p;Derives_from=MI0003678
chr14	.	miRNA_primary_transcript	101560287	101560422	.	-	.	ID=MI0006382;Alias=MI0006382;Name=hsa-mir-1247
chr14	.	miRNA	101560362	101560383	.	-	.	ID=MIMAT0005899;Alias=MIMAT0005899;Name=hsa-miR-1247-5p;Derives_from=MI0006382
chr14	.	miRNA	101560326	101560349	.	-	.	ID=MIMAT0022721;Alias=MIMAT0022721;Name=hsa-miR-1247-3p;Derives_from=MI0006382
chr14	.	miRNA_primary_transcript	102539644	102539726	.	+	.	ID=MI0015837;Alias=MI0015837;Name=hsa-mir-4309
chr14	.	miRNA	102539654	102539671	.	+	.	ID=MIMAT0016859;Alias=MIMAT0016859;Name=hsa-miR-4309;Derives_from=MI0015837
chr14	.	miRNA_primary_transcript	104117405	104117514	.	+	.	ID=MI0000283;Alias=MI0000283;Name=hsa-mir-203a
chr14	.	miRNA	104117469	104117490	.	+	.	ID=MIMAT0000264;Alias=MIMAT0000264;Name=hsa-miR-203a-3p;Derives_from=MI0000283
chr14	.	miRNA	104117431	104117455	.	+	.	ID=MIMAT0031890;Alias=MIMAT0031890;Name=hsa-miR-203a-5p;Derives_from=MI0000283
chr14	.	miRNA_primary_transcript	104117418	104117503	.	-	.	ID=MI0017343;Alias=MI0017343;Name=hsa-mir-203b
chr14	.	miRNA	104117468	104117489	.	-	.	ID=MIMAT0019813;Alias=MIMAT0019813;Name=hsa-miR-203b-5p;Derives_from=MI0017343
chr14	.	miRNA	104117428	104117450	.	-	.	ID=MIMAT0019814;Alias=MIMAT0019814;Name=hsa-miR-203b-3p;Derives_from=MI0017343
chr14	.	miRNA_primary_transcript	104677694	104677749	.	-	.	ID=MI0017344;Alias=MI0017344;Name=hsa-mir-4710
chr14	.	miRNA	104677723	104677740	.	-	.	ID=MIMAT0019815;Alias=MIMAT0019815;Name=hsa-miR-4710;Derives_from=MI0017344
chr14	.	miRNA_primary_transcript	104865314	104865411	.	+	.	ID=MI0039723;Alias=MI0039723;Name=hsa-mir-12121
chr14	.	miRNA	104865329	104865349	.	+	.	ID=MIMAT0049015;Alias=MIMAT0049015;Name=hsa-miR-12121;Derives_from=MI0039723
chr14	.	miRNA_primary_transcript	105150778	105150864	.	-	.	ID=MI0022610;Alias=MI0022610;Name=hsa-mir-6765
chr14	.	miRNA	105150840	105150864	.	-	.	ID=MIMAT0027430;Alias=MIMAT0027430;Name=hsa-miR-6765-5p;Derives_from=MI0022610
chr14	.	miRNA	105150778	105150798	.	-	.	ID=MIMAT0027431;Alias=MIMAT0027431;Name=hsa-miR-6765-3p;Derives_from=MI0022610
chr14	.	miRNA_primary_transcript	105621116	105621180	.	+	.	ID=MI0025907;Alias=MI0025907;Name=hsa-mir-8071-1
chr14	.	miRNA	105621151	105621170	.	+	.	ID=MIMAT0030998;Alias=MIMAT0030998;Name=hsa-miR-8071;Derives_from=MI0025907
chr14	.	miRNA_primary_transcript	105640168	105640232	.	+	.	ID=MI0026417;Alias=MI0026417;Name=hsa-mir-8071-2
chr14	.	miRNA	105640203	105640222	.	+	.	ID=MIMAT0030998_1;Alias=MIMAT0030998;Name=hsa-miR-8071;Derives_from=MI0026417
chr14	.	miRNA_primary_transcript	105857513	105857572	.	-	.	ID=MI0016910;Alias=MI0016910;Name=hsa-mir-4539
chr14	.	miRNA	105857513	105857534	.	-	.	ID=MIMAT0019082;Alias=MIMAT0019082;Name=hsa-miR-4539;Derives_from=MI0016910
chr14	.	miRNA_primary_transcript	105858124	105858175	.	-	.	ID=MI0016871;Alias=MI0016871;Name=hsa-mir-4507
chr14	.	miRNA	105858125	105858144	.	-	.	ID=MIMAT0019044;Alias=MIMAT0019044;Name=hsa-miR-4507;Derives_from=MI0016871
chr14	.	miRNA_primary_transcript	105858165	105858242	.	-	.	ID=MI0016909;Alias=MI0016909;Name=hsa-mir-4538
chr14	.	miRNA	105858221	105858242	.	-	.	ID=MIMAT0019081;Alias=MIMAT0019081;Name=hsa-miR-4538;Derives_from=MI0016909
chr14	.	miRNA_primary_transcript	105859484	105859553	.	-	.	ID=MI0016908;Alias=MI0016908;Name=hsa-mir-4537
chr14	.	miRNA	105859532	105859553	.	-	.	ID=MIMAT0019080;Alias=MIMAT0019080;Name=hsa-miR-4537;Derives_from=MI0016908
chr14	.	miRNA_primary_transcript	106850885	106850999	.	-	.	ID=MI0018174;Alias=MI0018174;Name=hsa-mir-5195
chr14	.	miRNA	106850943	106850964	.	-	.	ID=MIMAT0021126;Alias=MIMAT0021126;Name=hsa-miR-5195-5p;Derives_from=MI0018174
chr14	.	miRNA	106850910	106850930	.	-	.	ID=MIMAT0021127;Alias=MIMAT0021127;Name=hsa-miR-5195-3p;Derives_from=MI0018174
chr15	.	miRNA_primary_transcript	20832795	20832869	.	+	.	ID=MI0014132;Alias=MI0014132;Name=hsa-mir-3118-2
chr15	.	miRNA	20832838	20832860	.	+	.	ID=MIMAT0014980;Alias=MIMAT0014980;Name=hsa-miR-3118;Derives_from=MI0014132
chr15	.	miRNA_primary_transcript	20940252	20940333	.	+	.	ID=MI0019308;Alias=MI0019308;Name=hsa-mir-5701-1
chr15	.	miRNA	20940261	20940279	.	+	.	ID=MIMAT0022494;Alias=MIMAT0022494;Name=hsa-miR-5701;Derives_from=MI0019308
chr15	.	miRNA_primary_transcript	21406385	21406459	.	+	.	ID=MI0014133;Alias=MI0014133;Name=hsa-mir-3118-3
chr15	.	miRNA	21406428	21406450	.	+	.	ID=MIMAT0014980_1;Alias=MIMAT0014980;Name=hsa-miR-3118;Derives_from=MI0014133
chr15	.	miRNA_primary_transcript	21513959	21514040	.	+	.	ID=MI0019593;Alias=MI0019593;Name=hsa-mir-5701-2
chr15	.	miRNA	21513968	21513986	.	+	.	ID=MIMAT0022494_1;Alias=MIMAT0022494;Name=hsa-miR-5701;Derives_from=MI0019593
chr15	.	miRNA_primary_transcript	21843750	21843824	.	+	.	ID=MI0014207;Alias=MI0014207;Name=hsa-mir-3118-4
chr15	.	miRNA	21843793	21843815	.	+	.	ID=MIMAT0014980_2;Alias=MIMAT0014980;Name=hsa-miR-3118;Derives_from=MI0014207
chr15	.	miRNA_primary_transcript	21951242	21951323	.	+	.	ID=MI0031522;Alias=MI0031522;Name=hsa-mir-5701-3
chr15	.	miRNA	21951251	21951269	.	+	.	ID=MIMAT0022494_2;Alias=MIMAT0022494;Name=hsa-miR-5701;Derives_from=MI0031522
chr15	.	miRNA_primary_transcript	22225278	22225329	.	-	.	ID=MI0006405;Alias=MI0006405;Name=hsa-mir-1268a
chr15	.	miRNA	22225308	22225325	.	-	.	ID=MIMAT0005922;Alias=MIMAT0005922;Name=hsa-miR-1268a;Derives_from=MI0006405
chr15	.	miRNA_primary_transcript	23197827	23197920	.	+	.	ID=MI0016873;Alias=MI0016873;Name=hsa-mir-4509-1
chr15	.	miRNA	23197844	23197865	.	+	.	ID=MIMAT0019046;Alias=MIMAT0019046;Name=hsa-miR-4509;Derives_from=MI0016873
chr15	.	miRNA_primary_transcript	23562062	23562131	.	-	.	ID=MI0016872;Alias=MI0016872;Name=hsa-mir-4508
chr15	.	miRNA	23562107	23562123	.	-	.	ID=MIMAT0019045;Alias=MIMAT0019045;Name=hsa-miR-4508;Derives_from=MI0016872
chr15	.	miRNA_primary_transcript	25848747	25848825	.	-	.	ID=MI0017349;Alias=MI0017349;Name=hsa-mir-4715
chr15	.	miRNA	25848795	25848816	.	-	.	ID=MIMAT0019824;Alias=MIMAT0019824;Name=hsa-miR-4715-5p;Derives_from=MI0017349
chr15	.	miRNA	25848758	25848780	.	-	.	ID=MIMAT0019825;Alias=MIMAT0019825;Name=hsa-miR-4715-3p;Derives_from=MI0017349
chr15	.	miRNA_primary_transcript	28426491	28426584	.	+	.	ID=MI0016874;Alias=MI0016874;Name=hsa-mir-4509-2
chr15	.	miRNA	28426508	28426529	.	+	.	ID=MIMAT0019046_1;Alias=MIMAT0019046;Name=hsa-miR-4509;Derives_from=MI0016874
chr15	.	miRNA_primary_transcript	28490752	28490845	.	-	.	ID=MI0016875;Alias=MI0016875;Name=hsa-mir-4509-3
chr15	.	miRNA	28490807	28490828	.	-	.	ID=MIMAT0019046_2;Alias=MIMAT0019046;Name=hsa-miR-4509;Derives_from=MI0016875
chr15	.	miRNA_primary_transcript	31065032	31065141	.	-	.	ID=MI0000287;Alias=MI0000287;Name=hsa-mir-211
chr15	.	miRNA	31065095	31065116	.	-	.	ID=MIMAT0000268;Alias=MIMAT0000268;Name=hsa-miR-211-5p;Derives_from=MI0000287
chr15	.	miRNA	31065059	31065079	.	-	.	ID=MIMAT0022694;Alias=MIMAT0022694;Name=hsa-miR-211-3p;Derives_from=MI0000287
chr15	.	miRNA_primary_transcript	34382069	34382150	.	-	.	ID=MI0006323;Alias=MI0006323;Name=hsa-mir-1233-1
chr15	.	miRNA	34382069	34382088	.	-	.	ID=MIMAT0005588;Alias=MIMAT0005588;Name=hsa-miR-1233-3p;Derives_from=MI0006323
chr15	.	miRNA	34382126	34382147	.	-	.	ID=MIMAT0022943;Alias=MIMAT0022943;Name=hsa-miR-1233-5p;Derives_from=MI0006323
chr15	.	miRNA_primary_transcript	34528290	34528371	.	-	.	ID=MI0015973;Alias=MI0015973;Name=hsa-mir-1233-2
chr15	.	miRNA	34528290	34528309	.	-	.	ID=MIMAT0005588_1;Alias=MIMAT0005588;Name=hsa-miR-1233-3p;Derives_from=MI0015973
chr15	.	miRNA	34528347	34528368	.	-	.	ID=MIMAT0022943_1;Alias=MIMAT0022943;Name=hsa-miR-1233-5p;Derives_from=MI0015973
chr15	.	miRNA_primary_transcript	35372256	35372364	.	-	.	ID=MI0016599;Alias=MI0016599;Name=hsa-mir-3942
chr15	.	miRNA	35372321	35372342	.	-	.	ID=MIMAT0018358;Alias=MIMAT0018358;Name=hsa-miR-3942-5p;Derives_from=MI0016599
chr15	.	miRNA	35372280	35372300	.	-	.	ID=MIMAT0019230;Alias=MIMAT0019230;Name=hsa-miR-3942-3p;Derives_from=MI0016599
chr15	.	miRNA_primary_transcript	35926856	35926923	.	+	.	ID=MI0016876;Alias=MI0016876;Name=hsa-mir-4510
chr15	.	miRNA	35926863	35926884	.	+	.	ID=MIMAT0019047;Alias=MIMAT0019047;Name=hsa-miR-4510;Derives_from=MI0016876
chr15	.	miRNA_primary_transcript	36972821	36972901	.	-	.	ID=MI0025899;Alias=MI0025899;Name=hsa-mir-8063
chr15	.	miRNA	36972831	36972852	.	-	.	ID=MIMAT0030990;Alias=MIMAT0030990;Name=hsa-miR-8063;Derives_from=MI0025899
chr15	.	miRNA_primary_transcript	41691585	41691678	.	+	.	ID=MI0003640;Alias=MI0003640;Name=hsa-mir-626
chr15	.	miRNA	41691645	41691663	.	+	.	ID=MIMAT0003295;Alias=MIMAT0003295;Name=hsa-miR-626;Derives_from=MI0003640
chr15	.	miRNA_primary_transcript	41866495	41866551	.	-	.	ID=MI0015840;Alias=MI0015840;Name=hsa-mir-4310
chr15	.	miRNA	41866505	41866520	.	-	.	ID=MIMAT0016862;Alias=MIMAT0016862;Name=hsa-miR-4310;Derives_from=MI0015840
chr15	.	miRNA_primary_transcript	42199570	42199666	.	-	.	ID=MI0003641;Alias=MI0003641;Name=hsa-mir-627
chr15	.	miRNA	42199630	42199651	.	-	.	ID=MIMAT0003296;Alias=MIMAT0003296;Name=hsa-miR-627-5p;Derives_from=MI0003641
chr15	.	miRNA	42199593	42199612	.	-	.	ID=MIMAT0026623;Alias=MIMAT0026623;Name=hsa-miR-627-3p;Derives_from=MI0003641
chr15	.	miRNA_primary_transcript	43793659	43793759	.	-	.	ID=MI0006429;Alias=MI0006429;Name=hsa-mir-1282
chr15	.	miRNA	43793732	43793751	.	-	.	ID=MIMAT0005940;Alias=MIMAT0005940;Name=hsa-miR-1282;Derives_from=MI0006429
chr15	.	miRNA_primary_transcript	44717844	44717893	.	+	.	ID=MI0033417;Alias=MI0033417;Name=hsa-mir-10393
chr15	.	miRNA	44717844	44717868	.	+	.	ID=MIMAT0041617;Alias=MIMAT0041617;Name=hsa-miR-10393-5p;Derives_from=MI0033417
chr15	.	miRNA	44717872	44717893	.	+	.	ID=MIMAT0041618;Alias=MIMAT0041618;Name=hsa-miR-10393-3p;Derives_from=MI0033417
chr15	.	miRNA_primary_transcript	45433050	45433129	.	+	.	ID=MI0005544;Alias=MI0005544;Name=hsa-mir-147b
chr15	.	miRNA	45433098	45433118	.	+	.	ID=MIMAT0004928;Alias=MIMAT0004928;Name=hsa-miR-147b-3p;Derives_from=MI0005544
chr15	.	miRNA	45433061	45433082	.	+	.	ID=MIMAT0037331;Alias=MIMAT0037331;Name=hsa-miR-147b-5p;Derives_from=MI0005544
chr15	.	miRNA_primary_transcript	49169070	49169153	.	-	.	ID=MI0017350;Alias=MI0017350;Name=hsa-mir-4716
chr15	.	miRNA	49169121	49169142	.	-	.	ID=MIMAT0019826;Alias=MIMAT0019826;Name=hsa-miR-4716-5p;Derives_from=MI0017350
chr15	.	miRNA	49169079	49169100	.	-	.	ID=MIMAT0019827;Alias=MIMAT0019827;Name=hsa-miR-4716-3p;Derives_from=MI0017350
chr15	.	miRNA_primary_transcript	50360329	50360410	.	+	.	ID=MI0017346;Alias=MI0017346;Name=hsa-mir-4712
chr15	.	miRNA	50360337	50360358	.	+	.	ID=MIMAT0019818;Alias=MIMAT0019818;Name=hsa-miR-4712-5p;Derives_from=MI0017346
chr15	.	miRNA	50360385	50360405	.	+	.	ID=MIMAT0019819;Alias=MIMAT0019819;Name=hsa-miR-4712-3p;Derives_from=MI0017346
chr15	.	miRNA_primary_transcript	51242190	51242264	.	+	.	ID=MI0017347;Alias=MI0017347;Name=hsa-mir-4713
chr15	.	miRNA	51242200	51242221	.	+	.	ID=MIMAT0019820;Alias=MIMAT0019820;Name=hsa-miR-4713-5p;Derives_from=MI0017347
chr15	.	miRNA	51242233	51242254	.	+	.	ID=MIMAT0019821;Alias=MIMAT0019821;Name=hsa-miR-4713-3p;Derives_from=MI0017347
chr15	.	miRNA_primary_transcript	51314032	51314107	.	-	.	ID=MI0025749;Alias=MI0025749;Name=hsa-mir-7973-2
chr15	.	miRNA	51314088	51314107	.	-	.	ID=MIMAT0031176;Alias=MIMAT0031176;Name=hsa-miR-7973;Derives_from=MI0025749
chr15	.	miRNA_primary_transcript	51314034	51314109	.	+	.	ID=MI0025748;Alias=MI0025748;Name=hsa-mir-7973-1
chr15	.	miRNA	51314034	51314053	.	+	.	ID=MIMAT0031176_1;Alias=MIMAT0031176;Name=hsa-miR-7973;Derives_from=MI0025748
chr15	.	miRNA_primary_transcript	52277117	52277200	.	-	.	ID=MI0006403;Alias=MI0006403;Name=hsa-mir-1266
chr15	.	miRNA	52277166	52277188	.	-	.	ID=MIMAT0005920;Alias=MIMAT0005920;Name=hsa-miR-1266-5p;Derives_from=MI0006403
chr15	.	miRNA	52277131	52277152	.	-	.	ID=MIMAT0026742;Alias=MIMAT0026742;Name=hsa-miR-1266-3p;Derives_from=MI0006403
chr15	.	miRNA_primary_transcript	55372940	55373034	.	-	.	ID=MI0003642;Alias=MI0003642;Name=hsa-mir-628
chr15	.	miRNA	55372991	55373012	.	-	.	ID=MIMAT0004809;Alias=MIMAT0004809;Name=hsa-miR-628-5p;Derives_from=MI0003642
chr15	.	miRNA	55372954	55372974	.	-	.	ID=MIMAT0003297;Alias=MIMAT0003297;Name=hsa-miR-628-3p;Derives_from=MI0003642
chr15	.	miRNA_primary_transcript	59171183	59171262	.	-	.	ID=MI0010635;Alias=MI0010635;Name=hsa-mir-2116
chr15	.	miRNA	59171229	59171249	.	-	.	ID=MIMAT0011160;Alias=MIMAT0011160;Name=hsa-miR-2116-5p;Derives_from=MI0010635
chr15	.	miRNA	59171192	59171212	.	-	.	ID=MIMAT0011161;Alias=MIMAT0011161;Name=hsa-miR-2116-3p;Derives_from=MI0010635
chr15	.	miRNA_primary_transcript	62304658	62304734	.	-	.	ID=MI0025903;Alias=MI0025903;Name=hsa-mir-8067
chr15	.	miRNA	62304703	62304724	.	-	.	ID=MIMAT0030994;Alias=MIMAT0030994;Name=hsa-miR-8067;Derives_from=MI0025903
chr15	.	miRNA_primary_transcript	62343029	62343138	.	+	.	ID=MI0020362;Alias=MI0020362;Name=hsa-mir-6085
chr15	.	miRNA	62343111	62343129	.	+	.	ID=MIMAT0023710;Alias=MIMAT0023710;Name=hsa-miR-6085;Derives_from=MI0020362
chr15	.	miRNA_primary_transcript	62823957	62824041	.	+	.	ID=MI0000486;Alias=MI0000486;Name=hsa-mir-190a
chr15	.	miRNA	62823971	62823992	.	+	.	ID=MIMAT0000458;Alias=MIMAT0000458;Name=hsa-miR-190a-5p;Derives_from=MI0000486
chr15	.	miRNA	62824008	62824028	.	+	.	ID=MIMAT0026482;Alias=MIMAT0026482;Name=hsa-miR-190a-3p;Derives_from=MI0000486
chr15	.	miRNA_primary_transcript	63870930	63871019	.	-	.	ID=MI0001444;Alias=MI0001444;Name=hsa-mir-422a
chr15	.	miRNA	63870989	63871010	.	-	.	ID=MIMAT0001339;Alias=MIMAT0001339;Name=hsa-miR-422a;Derives_from=MI0001444
chr15	.	miRNA_primary_transcript	64762387	64762515	.	-	.	ID=MI0006408;Alias=MI0006408;Name=hsa-mir-1272
chr15	.	miRNA	64762471	64762496	.	-	.	ID=MIMAT0005925;Alias=MIMAT0005925;Name=hsa-miR-1272;Derives_from=MI0006408
chr15	.	miRNA_primary_transcript	65719246	65719332	.	-	.	ID=MI0016877;Alias=MI0016877;Name=hsa-mir-4511
chr15	.	miRNA	65719297	65719318	.	-	.	ID=MIMAT0019048;Alias=MIMAT0019048;Name=hsa-miR-4511;Derives_from=MI0016877
chr15	.	miRNA_primary_transcript	66040233	66040332	.	+	.	ID=MI0015841;Alias=MI0015841;Name=hsa-mir-4311
chr15	.	miRNA	66040243	66040260	.	+	.	ID=MIMAT0016863;Alias=MIMAT0016863;Name=hsa-miR-4311;Derives_from=MI0015841
chr15	.	miRNA_primary_transcript	66496958	66497034	.	-	.	ID=MI0016878;Alias=MI0016878;Name=hsa-mir-4512
chr15	.	miRNA	66496965	66496986	.	-	.	ID=MIMAT0019049;Alias=MIMAT0019049;Name=hsa-miR-4512;Derives_from=MI0016878
chr15	.	miRNA_primary_transcript	68801850	68801925	.	-	.	ID=MI0015842;Alias=MI0015842;Name=hsa-mir-4312
chr15	.	miRNA	68801860	68801878	.	-	.	ID=MIMAT0016864;Alias=MIMAT0016864;Name=hsa-miR-4312;Derives_from=MI0015842
chr15	.	miRNA_primary_transcript	70079372	70079468	.	-	.	ID=MI0003643;Alias=MI0003643;Name=hsa-mir-629
chr15	.	miRNA	70079427	70079447	.	-	.	ID=MIMAT0004810;Alias=MIMAT0004810;Name=hsa-miR-629-5p;Derives_from=MI0003643
chr15	.	miRNA	70079387	70079408	.	-	.	ID=MIMAT0003298;Alias=MIMAT0003298;Name=hsa-miR-629-3p;Derives_from=MI0003643
chr15	.	miRNA_primary_transcript	72587217	72587313	.	+	.	ID=MI0003644;Alias=MI0003644;Name=hsa-mir-630
chr15	.	miRNA	72587277	72587298	.	+	.	ID=MIMAT0003299;Alias=MIMAT0003299;Name=hsa-miR-630;Derives_from=MI0003644
chr15	.	miRNA_primary_transcript	73299910	73299979	.	+	.	ID=MI0039739;Alias=MI0039739;Name=hsa-mir-12135
chr15	.	miRNA	73299962	73299979	.	+	.	ID=MIMAT0049031;Alias=MIMAT0049031;Name=hsa-miR-12135;Derives_from=MI0039739
chr15	.	miRNA_primary_transcript	74411357	74411432	.	-	.	ID=MI0022728;Alias=MI0022728;Name=hsa-mir-6881
chr15	.	miRNA	74411406	74411427	.	-	.	ID=MIMAT0027662;Alias=MIMAT0027662;Name=hsa-miR-6881-5p;Derives_from=MI0022728
chr15	.	miRNA	74411361	74411382	.	-	.	ID=MIMAT0027663;Alias=MIMAT0027663;Name=hsa-miR-6881-3p;Derives_from=MI0022728
chr15	.	miRNA_primary_transcript	74788672	74788757	.	-	.	ID=MI0016879;Alias=MI0016879;Name=hsa-mir-4513
chr15	.	miRNA	74788723	74788744	.	-	.	ID=MIMAT0019050;Alias=MIMAT0019050;Name=hsa-miR-4513;Derives_from=MI0016879
chr15	.	miRNA_primary_transcript	74840642	74840707	.	-	.	ID=MI0022729;Alias=MI0022729;Name=hsa-mir-6882
chr15	.	miRNA	74840681	74840702	.	-	.	ID=MIMAT0027664;Alias=MIMAT0027664;Name=hsa-miR-6882-5p;Derives_from=MI0022729
chr15	.	miRNA	74840642	74840665	.	-	.	ID=MIMAT0027665;Alias=MIMAT0027665;Name=hsa-miR-6882-3p;Derives_from=MI0022729
chr15	.	miRNA_primary_transcript	75353611	75353685	.	-	.	ID=MI0003645;Alias=MI0003645;Name=hsa-mir-631
chr15	.	miRNA	75353650	75353670	.	-	.	ID=MIMAT0003300;Alias=MIMAT0003300;Name=hsa-miR-631;Derives_from=MI0003645
chr15	.	miRNA_primary_transcript	75762215	75762315	.	-	.	ID=MI0015843;Alias=MI0015843;Name=hsa-mir-4313
chr15	.	miRNA	75762286	75762305	.	-	.	ID=MIMAT0016865;Alias=MIMAT0016865;Name=hsa-miR-4313;Derives_from=MI0015843
chr15	.	miRNA_primary_transcript	79209788	79209871	.	+	.	ID=MI0000481;Alias=MI0000481;Name=hsa-mir-184
chr15	.	miRNA	79209840	79209861	.	+	.	ID=MIMAT0000454;Alias=MIMAT0000454;Name=hsa-miR-184;Derives_from=MI0000481
chr15	.	miRNA_primary_transcript	80581103	80581239	.	+	.	ID=MI0019117;Alias=MI0019117;Name=hsa-mir-5572
chr15	.	miRNA	80581179	80581199	.	+	.	ID=MIMAT0022260;Alias=MIMAT0022260;Name=hsa-miR-5572;Derives_from=MI0019117
chr15	.	miRNA_primary_transcript	80841978	80842073	.	-	.	ID=MI0003679;Alias=MI0003679;Name=hsa-mir-549a
chr15	.	miRNA	80841993	80842013	.	-	.	ID=MIMAT0003333;Alias=MIMAT0003333;Name=hsa-miR-549a-3p;Derives_from=MI0003679
chr15	.	miRNA	80842025	80842046	.	-	.	ID=MIMAT0037328;Alias=MIMAT0037328;Name=hsa-miR-549a-5p;Derives_from=MI0003679
chr15	.	miRNA_primary_transcript	80997417	80997473	.	-	.	ID=MI0016880;Alias=MI0016880;Name=hsa-mir-4514
chr15	.	miRNA	80997450	80997467	.	-	.	ID=MIMAT0019051;Alias=MIMAT0019051;Name=hsa-miR-4514;Derives_from=MI0016880
chr15	.	miRNA_primary_transcript	83067335	83067415	.	+	.	ID=MI0016881;Alias=MI0016881;Name=hsa-mir-4515
chr15	.	miRNA	83067349	83067370	.	+	.	ID=MIMAT0019052;Alias=MIMAT0019052;Name=hsa-miR-4515;Derives_from=MI0016881
chr15	.	miRNA_primary_transcript	85380596	85380662	.	+	.	ID=MI0025242;Alias=MI0025242;Name=hsa-mir-7706
chr15	.	miRNA	85380639	85380662	.	+	.	ID=MIMAT0030021;Alias=MIMAT0030021;Name=hsa-miR-7706;Derives_from=MI0025242
chr15	.	miRNA_primary_transcript	85770496	85770578	.	-	.	ID=MI0006416;Alias=MI0006416;Name=hsa-mir-1276
chr15	.	miRNA	85770548	85770567	.	-	.	ID=MIMAT0005930;Alias=MIMAT0005930;Name=hsa-miR-1276;Derives_from=MI0006416
chr15	.	miRNA_primary_transcript	85825635	85825730	.	+	.	ID=MI0017875;Alias=MI0017875;Name=hsa-mir-548ap
chr15	.	miRNA	85825655	85825673	.	+	.	ID=MIMAT0021037;Alias=MIMAT0021037;Name=hsa-miR-548ap-5p;Derives_from=MI0017875
chr15	.	miRNA	85825692	85825710	.	+	.	ID=MIMAT0021038;Alias=MIMAT0021038;Name=hsa-miR-548ap-3p;Derives_from=MI0017875
chr15	.	miRNA_primary_transcript	87946206	87946268	.	-	.	ID=MI0035972;Alias=MI0035972;Name=hsa-mir-11181
chr15	.	miRNA	87946248	87946268	.	-	.	ID=MIMAT0043996;Alias=MIMAT0043996;Name=hsa-miR-11181-5p;Derives_from=MI0035972
chr15	.	miRNA	87946211	87946228	.	-	.	ID=MIMAT0043997;Alias=MIMAT0043997;Name=hsa-miR-11181-3p;Derives_from=MI0035972
chr15	.	miRNA_primary_transcript	88608107	88608197	.	+	.	ID=MI0006272;Alias=MI0006272;Name=hsa-mir-1179
chr15	.	miRNA	88608121	88608141	.	+	.	ID=MIMAT0005824;Alias=MIMAT0005824;Name=hsa-miR-1179;Derives_from=MI0006272
chr15	.	miRNA_primary_transcript	88611825	88611934	.	+	.	ID=MI0000264;Alias=MI0000264;Name=hsa-mir-7-2
chr15	.	miRNA	88611856	88611879	.	+	.	ID=MIMAT0000252;Alias=MIMAT0000252;Name=hsa-miR-7-5p;Derives_from=MI0000264
chr15	.	miRNA	88611896	88611917	.	+	.	ID=MIMAT0004554;Alias=MIMAT0004554;Name=hsa-miR-7-2-3p;Derives_from=MI0000264
chr15	.	miRNA_primary_transcript	88611847	88611924	.	-	.	ID=MI0017351;Alias=MI0017351;Name=hsa-mir-3529
chr15	.	miRNA	88611894	88611915	.	-	.	ID=MIMAT0019828;Alias=MIMAT0019828;Name=hsa-miR-3529-5p;Derives_from=MI0017351
chr15	.	miRNA	88611856	88611879	.	-	.	ID=MIMAT0022741;Alias=MIMAT0022741;Name=hsa-miR-3529-3p;Derives_from=MI0017351
chr15	.	miRNA_primary_transcript	89326739	89326810	.	-	.	ID=MI0022611;Alias=MI0022611;Name=hsa-mir-6766
chr15	.	miRNA	89326782	89326805	.	-	.	ID=MIMAT0027432;Alias=MIMAT0027432;Name=hsa-miR-6766-5p;Derives_from=MI0022611
chr15	.	miRNA	89326742	89326763	.	-	.	ID=MIMAT0027433;Alias=MIMAT0027433;Name=hsa-miR-6766-3p;Derives_from=MI0022611
chr15	.	miRNA_primary_transcript	89368017	89368106	.	+	.	ID=MI0000468;Alias=MI0000468;Name=hsa-mir-9-3
chr15	.	miRNA	89368032	89368054	.	+	.	ID=MIMAT0000441_1;Alias=MIMAT0000441;Name=hsa-miR-9-5p;Derives_from=MI0000468
chr15	.	miRNA	89368071	89368092	.	+	.	ID=MIMAT0000442_1;Alias=MIMAT0000442;Name=hsa-miR-9-3p;Derives_from=MI0000468
chr15	.	miRNA_primary_transcript	89850637	89850721	.	-	.	ID=MI0017983;Alias=MI0017983;Name=hsa-mir-5094
chr15	.	miRNA	89850690	89850711	.	-	.	ID=MIMAT0021086;Alias=MIMAT0021086;Name=hsa-miR-5094;Derives_from=MI0017983
chr15	.	miRNA_primary_transcript	89883931	89884030	.	-	.	ID=MI0017877;Alias=MI0017877;Name=hsa-mir-5009
chr15	.	miRNA	89883987	89884010	.	-	.	ID=MIMAT0021041;Alias=MIMAT0021041;Name=hsa-miR-5009-5p;Derives_from=MI0017877
chr15	.	miRNA	89883949	89883970	.	-	.	ID=MIMAT0021042;Alias=MIMAT0021042;Name=hsa-miR-5009-3p;Derives_from=MI0017877
chr15	.	miRNA_primary_transcript	90006755	90006841	.	+	.	ID=MI0014208;Alias=MI0014208;Name=hsa-mir-3174
chr15	.	miRNA	90006764	90006786	.	+	.	ID=MIMAT0015051;Alias=MIMAT0015051;Name=hsa-miR-3174;Derives_from=MI0014208
chr15	.	miRNA_primary_transcript	92904399	92904475	.	+	.	ID=MI0014209;Alias=MI0014209;Name=hsa-mir-3175
chr15	.	miRNA	92904408	92904429	.	+	.	ID=MIMAT0015052;Alias=MIMAT0015052;Name=hsa-miR-3175;Derives_from=MI0014209
chr15	.	miRNA_primary_transcript	96333261	96333307	.	+	.	ID=MI0007074;Alias=MI0007074;Name=hsa-mir-1469
chr15	.	miRNA	96333261	96333282	.	+	.	ID=MIMAT0007347;Alias=MIMAT0007347;Name=hsa-miR-1469;Derives_from=MI0007074
chr15	.	miRNA_primary_transcript	98784426	98784502	.	+	.	ID=MI0017348;Alias=MI0017348;Name=hsa-mir-4714
chr15	.	miRNA	98784435	98784456	.	+	.	ID=MIMAT0019822;Alias=MIMAT0019822;Name=hsa-miR-4714-5p;Derives_from=MI0017348
chr15	.	miRNA	98784473	98784494	.	+	.	ID=MIMAT0019823;Alias=MIMAT0019823;Name=hsa-miR-4714-3p;Derives_from=MI0017348
chr15	.	miRNA_primary_transcript	101960459	101960596	.	-	.	ID=MI0015979;Alias=MI0015979;Name=hsa-mir-1302-10
chr15	.	miRNA	101960504	101960524	.	-	.	ID=MIMAT0005890_2;Alias=MIMAT0005890;Name=hsa-miR-1302;Derives_from=MI0015979
chr15	.	miRNA_primary_transcript	101973524	101973591	.	+	.	ID=MI0026421;Alias=MI0026421;Name=hsa-mir-6859-3
chr15	.	miRNA	101973529	101973551	.	+	.	ID=MIMAT0027618_2;Alias=MIMAT0027618;Name=hsa-miR-6859-5p;Derives_from=MI0026421
chr15	.	miRNA	101973569	101973591	.	+	.	ID=MIMAT0027619_2;Alias=MIMAT0027619;Name=hsa-miR-6859-3p;Derives_from=MI0026421
chr16	.	miRNA_primary_transcript	17052	17119	.	-	.	ID=MI0031521;Alias=MI0031521;Name=hsa-mir-6859-4
chr16	.	miRNA	17092	17114	.	-	.	ID=MIMAT0027618_3;Alias=MIMAT0027618;Name=hsa-miR-6859-5p;Derives_from=MI0031521
chr16	.	miRNA	17052	17074	.	-	.	ID=MIMAT0027619_3;Alias=MIMAT0027619;Name=hsa-miR-6859-3p;Derives_from=MI0031521
chr16	.	miRNA_primary_transcript	535316	535368	.	+	.	ID=MI0019144;Alias=MI0019144;Name=hsa-mir-5587
chr16	.	miRNA	535316	535333	.	+	.	ID=MIMAT0022289;Alias=MIMAT0022289;Name=hsa-miR-5587-5p;Derives_from=MI0019144
chr16	.	miRNA	535348	535368	.	+	.	ID=MIMAT0022290;Alias=MIMAT0022290;Name=hsa-miR-5587-3p;Derives_from=MI0019144
chr16	.	miRNA_primary_transcript	543277	543366	.	+	.	ID=MI0014210;Alias=MI0014210;Name=hsa-mir-3176
chr16	.	miRNA	543336	543354	.	+	.	ID=MIMAT0015053;Alias=MIMAT0015053;Name=hsa-miR-3176;Derives_from=MI0014210
chr16	.	miRNA_primary_transcript	770183	770277	.	+	.	ID=MI0003670;Alias=MI0003670;Name=hsa-mir-662
chr16	.	miRNA	770243	770263	.	+	.	ID=MIMAT0003325;Alias=MIMAT0003325;Name=hsa-miR-662;Derives_from=MI0003670
chr16	.	miRNA_primary_transcript	1734985	1735066	.	+	.	ID=MI0014211;Alias=MI0014211;Name=hsa-mir-3177
chr16	.	miRNA	1735038	1735058	.	+	.	ID=MIMAT0015054;Alias=MIMAT0015054;Name=hsa-miR-3177-3p;Derives_from=MI0014211
chr16	.	miRNA	1734995	1735017	.	+	.	ID=MIMAT0019215;Alias=MIMAT0019215;Name=hsa-miR-3177-5p;Derives_from=MI0014211
chr16	.	miRNA_primary_transcript	2090195	2090284	.	-	.	ID=MI0006311;Alias=MI0006311;Name=hsa-mir-1225
chr16	.	miRNA	2090263	2090284	.	-	.	ID=MIMAT0005572;Alias=MIMAT0005572;Name=hsa-miR-1225-5p;Derives_from=MI0006311
chr16	.	miRNA	2090195	2090216	.	-	.	ID=MIMAT0005573;Alias=MIMAT0005573;Name=hsa-miR-1225-3p;Derives_from=MI0006311
chr16	.	miRNA_primary_transcript	2106669	2106753	.	-	.	ID=MI0022552;Alias=MI0022552;Name=hsa-mir-6511b-1
chr16	.	miRNA	2106720	2106743	.	-	.	ID=MIMAT0025847;Alias=MIMAT0025847;Name=hsa-miR-6511b-5p;Derives_from=MI0022552
chr16	.	miRNA	2106679	2106701	.	-	.	ID=MIMAT0025848;Alias=MIMAT0025848;Name=hsa-miR-6511b-3p;Derives_from=MI0022552
chr16	.	miRNA_primary_transcript	2133119	2133204	.	+	.	ID=MI0016882;Alias=MI0016882;Name=hsa-mir-4516
chr16	.	miRNA	2133120	2133136	.	+	.	ID=MIMAT0019053;Alias=MIMAT0019053;Name=hsa-miR-4516;Derives_from=MI0016882
chr16	.	miRNA_primary_transcript	2135977	2136129	.	-	.	ID=MI0016409;Alias=MI0016409;Name=hsa-mir-3180-5
chr16	.	miRNA	2136076	2136094	.	-	.	ID=MIMAT0018178;Alias=MIMAT0018178;Name=hsa-miR-3180;Derives_from=MI0016409
chr16	.	miRNA_primary_transcript	2270713	2270772	.	+	.	ID=MI0016078;Alias=MI0016078;Name=hsa-mir-3677
chr16	.	miRNA	2270751	2270772	.	+	.	ID=MIMAT0018101;Alias=MIMAT0018101;Name=hsa-miR-3677-3p;Derives_from=MI0016078
chr16	.	miRNA	2270715	2270736	.	+	.	ID=MIMAT0019221;Alias=MIMAT0019221;Name=hsa-miR-3677-5p;Derives_from=MI0016078
chr16	.	miRNA_primary_transcript	2271747	2271840	.	+	.	ID=MI0005762;Alias=MI0005762;Name=hsa-mir-940
chr16	.	miRNA	2271806	2271826	.	+	.	ID=MIMAT0004983;Alias=MIMAT0004983;Name=hsa-miR-940;Derives_from=MI0005762
chr16	.	miRNA_primary_transcript	2274620	2274691	.	+	.	ID=MI0017352;Alias=MI0017352;Name=hsa-mir-4717
chr16	.	miRNA	2274629	2274650	.	+	.	ID=MIMAT0019829;Alias=MIMAT0019829;Name=hsa-miR-4717-5p;Derives_from=MI0017352
chr16	.	miRNA	2274661	2274681	.	+	.	ID=MIMAT0019830;Alias=MIMAT0019830;Name=hsa-miR-4717-3p;Derives_from=MI0017352
chr16	.	miRNA_primary_transcript	2445392	2445457	.	+	.	ID=MI0022612;Alias=MI0022612;Name=hsa-mir-6767
chr16	.	miRNA	2445397	2445419	.	+	.	ID=MIMAT0027434;Alias=MIMAT0027434;Name=hsa-miR-6767-5p;Derives_from=MI0022612
chr16	.	miRNA	2445436	2445457	.	+	.	ID=MIMAT0027435;Alias=MIMAT0027435;Name=hsa-miR-6767-3p;Derives_from=MI0022612
chr16	.	miRNA_primary_transcript	2463967	2464038	.	+	.	ID=MI0022613;Alias=MI0022613;Name=hsa-mir-6768
chr16	.	miRNA	2463972	2463994	.	+	.	ID=MIMAT0027436;Alias=MIMAT0027436;Name=hsa-miR-6768-5p;Derives_from=MI0022613
chr16	.	miRNA	2464011	2464034	.	+	.	ID=MIMAT0027437;Alias=MIMAT0027437;Name=hsa-miR-6768-3p;Derives_from=MI0022613
chr16	.	miRNA_primary_transcript	2531922	2532005	.	-	.	ID=MI0014212;Alias=MI0014212;Name=hsa-mir-3178
chr16	.	miRNA	2531979	2531995	.	-	.	ID=MIMAT0015055;Alias=MIMAT0015055;Name=hsa-miR-3178;Derives_from=MI0014212
chr16	.	miRNA_primary_transcript	3485381	3485469	.	-	.	ID=MI0021260;Alias=MI0021260;Name=hsa-mir-6126
chr16	.	miRNA	3485422	3485439	.	-	.	ID=MIMAT0024599;Alias=MIMAT0024599;Name=hsa-miR-6126;Derives_from=MI0021260
chr16	.	miRNA_primary_transcript	4671318	4671390	.	+	.	ID=MI0022614;Alias=MI0022614;Name=hsa-mir-6769a
chr16	.	miRNA	4671323	4671343	.	+	.	ID=MIMAT0027438;Alias=MIMAT0027438;Name=hsa-miR-6769a-5p;Derives_from=MI0022614
chr16	.	miRNA	4671370	4671390	.	+	.	ID=MIMAT0027439;Alias=MIMAT0027439;Name=hsa-miR-6769a-3p;Derives_from=MI0022614
chr16	.	miRNA_primary_transcript	5632467	5632566	.	+	.	ID=MI0025901;Alias=MI0025901;Name=hsa-mir-8065
chr16	.	miRNA	5632533	5632556	.	+	.	ID=MIMAT0030992;Alias=MIMAT0030992;Name=hsa-miR-8065;Derives_from=MI0025901
chr16	.	miRNA_primary_transcript	11306440	11306527	.	-	.	ID=MI0006412;Alias=MI0006412;Name=hsa-mir-548h-2
chr16	.	miRNA	11306491	11306512	.	-	.	ID=MIMAT0005928_1;Alias=MIMAT0005928;Name=hsa-miR-548h-5p;Derives_from=MI0006412
chr16	.	miRNA_primary_transcript	12720321	12720371	.	+	.	ID=MI0017353;Alias=MI0017353;Name=hsa-mir-4718
chr16	.	miRNA	12720321	12720341	.	+	.	ID=MIMAT0019831;Alias=MIMAT0019831;Name=hsa-miR-4718;Derives_from=MI0017353
chr16	.	miRNA_primary_transcript	14303967	14304049	.	+	.	ID=MI0003137;Alias=MI0003137;Name=hsa-mir-193b
chr16	.	miRNA	14303980	14304001	.	+	.	ID=MIMAT0004767;Alias=MIMAT0004767;Name=hsa-miR-193b-5p;Derives_from=MI0003137
chr16	.	miRNA	14304017	14304038	.	+	.	ID=MIMAT0002819;Alias=MIMAT0002819;Name=hsa-miR-193b-3p;Derives_from=MI0003137
chr16	.	miRNA_primary_transcript	14309285	14309371	.	+	.	ID=MI0000767;Alias=MI0000767;Name=hsa-mir-365a
chr16	.	miRNA	14309340	14309361	.	+	.	ID=MIMAT0000710;Alias=MIMAT0000710;Name=hsa-miR-365a-3p;Derives_from=MI0000767
chr16	.	miRNA	14309300	14309322	.	+	.	ID=MIMAT0009199;Alias=MIMAT0009199;Name=hsa-miR-365a-5p;Derives_from=MI0000767
chr16	.	miRNA_primary_transcript	14901508	14901591	.	+	.	ID=MI0014213;Alias=MI0014213;Name=hsa-mir-3179-1
chr16	.	miRNA	14901559	14901580	.	+	.	ID=MIMAT0015056;Alias=MIMAT0015056;Name=hsa-miR-3179;Derives_from=MI0014213
chr16	.	miRNA_primary_transcript	14907717	14907781	.	+	.	ID=MI0016071;Alias=MI0016071;Name=hsa-mir-3670-1
chr16	.	miRNA	14907756	14907779	.	+	.	ID=MIMAT0018093;Alias=MIMAT0018093;Name=hsa-miR-3670;Derives_from=MI0016071
chr16	.	miRNA_primary_transcript	14911220	14911313	.	+	.	ID=MI0014214;Alias=MI0014214;Name=hsa-mir-3180-1
chr16	.	miRNA	14911237	14911261	.	+	.	ID=MIMAT0015057;Alias=MIMAT0015057;Name=hsa-miR-3180-5p;Derives_from=MI0014214
chr16	.	miRNA	14911281	14911302	.	+	.	ID=MIMAT0015058;Alias=MIMAT0015058;Name=hsa-miR-3180-3p;Derives_from=MI0014214
chr16	.	miRNA_primary_transcript	14925937	14926003	.	+	.	ID=MI0022223;Alias=MI0022223;Name=hsa-mir-6511a-1
chr16	.	miRNA	14925941	14925963	.	+	.	ID=MIMAT0025478;Alias=MIMAT0025478;Name=hsa-miR-6511a-5p;Derives_from=MI0022223
chr16	.	miRNA	14925980	14926001	.	+	.	ID=MIMAT0025479;Alias=MIMAT0025479;Name=hsa-miR-6511a-3p;Derives_from=MI0022223
chr16	.	miRNA_primary_transcript	14930820	14930879	.	+	.	ID=MI0022615;Alias=MI0022615;Name=hsa-mir-6770-1
chr16	.	miRNA	14930825	14930848	.	+	.	ID=MIMAT0027440;Alias=MIMAT0027440;Name=hsa-miR-6770-5p;Derives_from=MI0022615
chr16	.	miRNA	14930859	14930879	.	+	.	ID=MIMAT0027441;Alias=MIMAT0027441;Name=hsa-miR-6770-3p;Derives_from=MI0022615
chr16	.	miRNA_primary_transcript	15010321	15010397	.	-	.	ID=MI0009982;Alias=MI0009982;Name=hsa-mir-1972-1
chr16	.	miRNA	15010329	15010350	.	-	.	ID=MIMAT0009447;Alias=MIMAT0009447;Name=hsa-miR-1972;Derives_from=MI0009982
chr16	.	miRNA_primary_transcript	15134075	15134145	.	-	.	ID=MI0023431;Alias=MI0023431;Name=hsa-mir-6511b-2
chr16	.	miRNA	15134117	15134140	.	-	.	ID=MIMAT0025847_1;Alias=MIMAT0025847;Name=hsa-miR-6511b-5p;Derives_from=MI0023431
chr16	.	miRNA	15134076	15134098	.	-	.	ID=MIMAT0025848_1;Alias=MIMAT0025848;Name=hsa-miR-6511b-3p;Derives_from=MI0023431
chr16	.	miRNA_primary_transcript	15154850	15155002	.	-	.	ID=MI0016408;Alias=MI0016408;Name=hsa-mir-3180-4
chr16	.	miRNA	15154949	15154967	.	-	.	ID=MIMAT0018178_1;Alias=MIMAT0018178;Name=hsa-miR-3180;Derives_from=MI0016408
chr16	.	miRNA_primary_transcript	15611030	15611095	.	-	.	ID=MI0022218;Alias=MI0022218;Name=hsa-mir-6506
chr16	.	miRNA	15611072	15611094	.	-	.	ID=MIMAT0025468;Alias=MIMAT0025468;Name=hsa-miR-6506-5p;Derives_from=MI0022218
chr16	.	miRNA	15611031	15611052	.	-	.	ID=MIMAT0025469;Alias=MIMAT0025469;Name=hsa-miR-6506-3p;Derives_from=MI0022218
chr16	.	miRNA_primary_transcript	15643294	15643372	.	+	.	ID=MI0002468;Alias=MI0002468;Name=hsa-mir-484
chr16	.	miRNA	15643301	15643322	.	+	.	ID=MIMAT0002174;Alias=MIMAT0002174;Name=hsa-miR-484;Derives_from=MI0002468
chr16	.	miRNA_primary_transcript	16300159	16300242	.	+	.	ID=MI0014216;Alias=MI0014216;Name=hsa-mir-3179-2
chr16	.	miRNA	16300210	16300231	.	+	.	ID=MIMAT0015056_1;Alias=MIMAT0015056;Name=hsa-miR-3179;Derives_from=MI0014216
chr16	.	miRNA_primary_transcript	16306370	16306434	.	+	.	ID=MI0019112;Alias=MI0019112;Name=hsa-mir-3670-2
chr16	.	miRNA	16306409	16306432	.	+	.	ID=MIMAT0018093_1;Alias=MIMAT0018093;Name=hsa-miR-3670;Derives_from=MI0019112
chr16	.	miRNA_primary_transcript	16309879	16309966	.	+	.	ID=MI0014215;Alias=MI0014215;Name=hsa-mir-3180-2
chr16	.	miRNA	16309892	16309916	.	+	.	ID=MIMAT0015057_1;Alias=MIMAT0015057;Name=hsa-miR-3180-5p;Derives_from=MI0014215
chr16	.	miRNA	16309936	16309957	.	+	.	ID=MIMAT0015058_1;Alias=MIMAT0015058;Name=hsa-miR-3180-3p;Derives_from=MI0014215
chr16	.	miRNA_primary_transcript	16324588	16324654	.	+	.	ID=MI0023564;Alias=MI0023564;Name=hsa-mir-6511a-2
chr16	.	miRNA	16324592	16324614	.	+	.	ID=MIMAT0025478_1;Alias=MIMAT0025478;Name=hsa-miR-6511a-5p;Derives_from=MI0023564
chr16	.	miRNA	16324631	16324652	.	+	.	ID=MIMAT0025479_1;Alias=MIMAT0025479;Name=hsa-miR-6511a-3p;Derives_from=MI0023564
chr16	.	miRNA_primary_transcript	16329305	16329364	.	+	.	ID=MI0026418;Alias=MI0026418;Name=hsa-mir-6770-2
chr16	.	miRNA	16329310	16329333	.	+	.	ID=MIMAT0027440_1;Alias=MIMAT0027440;Name=hsa-miR-6770-5p;Derives_from=MI0026418
chr16	.	miRNA	16329344	16329364	.	+	.	ID=MIMAT0027441_1;Alias=MIMAT0027441;Name=hsa-miR-6770-3p;Derives_from=MI0026418
chr16	.	miRNA_primary_transcript	16368876	16368942	.	+	.	ID=MI0023565;Alias=MI0023565;Name=hsa-mir-6511a-3
chr16	.	miRNA	16368880	16368902	.	+	.	ID=MIMAT0025478_2;Alias=MIMAT0025478;Name=hsa-miR-6511a-5p;Derives_from=MI0023565
chr16	.	miRNA	16368919	16368940	.	+	.	ID=MIMAT0025479_2;Alias=MIMAT0025479;Name=hsa-miR-6511a-3p;Derives_from=MI0023565
chr16	.	miRNA_primary_transcript	18344013	18344079	.	-	.	ID=MI0023566;Alias=MI0023566;Name=hsa-mir-6511a-4
chr16	.	miRNA	18344053	18344075	.	-	.	ID=MIMAT0025478_3;Alias=MIMAT0025478;Name=hsa-miR-6511a-5p;Derives_from=MI0023566
chr16	.	miRNA	18344015	18344036	.	-	.	ID=MIMAT0025479_3;Alias=MIMAT0025479;Name=hsa-miR-6511a-3p;Derives_from=MI0023566
chr16	.	miRNA_primary_transcript	18379351	18379410	.	-	.	ID=MI0026419;Alias=MI0026419;Name=hsa-mir-6770-3
chr16	.	miRNA	18379382	18379405	.	-	.	ID=MIMAT0027440_2;Alias=MIMAT0027440;Name=hsa-miR-6770-5p;Derives_from=MI0026419
chr16	.	miRNA	18379351	18379371	.	-	.	ID=MIMAT0027441_2;Alias=MIMAT0027441;Name=hsa-miR-6770-3p;Derives_from=MI0026419
chr16	.	miRNA_primary_transcript	18402178	18402271	.	-	.	ID=MI0014217;Alias=MI0014217;Name=hsa-mir-3180-3
chr16	.	miRNA	18402230	18402254	.	-	.	ID=MIMAT0015057_2;Alias=MIMAT0015057;Name=hsa-miR-3180-5p;Derives_from=MI0014217
chr16	.	miRNA	18402189	18402210	.	-	.	ID=MIMAT0015058_2;Alias=MIMAT0015058;Name=hsa-miR-3180-3p;Derives_from=MI0014217
chr16	.	miRNA_primary_transcript	18405698	18405762	.	-	.	ID=MI0031513;Alias=MI0031513;Name=hsa-mir-3670-3
chr16	.	miRNA	18405700	18405723	.	-	.	ID=MIMAT0018093_2;Alias=MIMAT0018093;Name=hsa-miR-3670;Derives_from=MI0031513
chr16	.	miRNA_primary_transcript	18411894	18411977	.	-	.	ID=MI0014221;Alias=MI0014221;Name=hsa-mir-3179-3
chr16	.	miRNA	18411905	18411926	.	-	.	ID=MIMAT0015056_2;Alias=MIMAT0015056;Name=hsa-miR-3179;Derives_from=MI0014221
chr16	.	miRNA_primary_transcript	18488301	18488365	.	-	.	ID=MI0031514;Alias=MI0031514;Name=hsa-mir-3670-4
chr16	.	miRNA	18488303	18488326	.	-	.	ID=MIMAT0018093_3;Alias=MIMAT0018093;Name=hsa-miR-3670;Derives_from=MI0031514
chr16	.	miRNA_primary_transcript	18494493	18494576	.	-	.	ID=MI0031510;Alias=MI0031510;Name=hsa-mir-3179-4
chr16	.	miRNA	18494504	18494525	.	-	.	ID=MIMAT0015056_3;Alias=MIMAT0015056;Name=hsa-miR-3179;Derives_from=MI0031510
chr16	.	miRNA_primary_transcript	21506049	21506135	.	-	.	ID=MI0016081;Alias=MI0016081;Name=hsa-mir-3680-1
chr16	.	miRNA	21506101	21506122	.	-	.	ID=MIMAT0018106;Alias=MIMAT0018106;Name=hsa-miR-3680-5p;Derives_from=MI0016081
chr16	.	miRNA	21506064	21506086	.	-	.	ID=MIMAT0018107;Alias=MIMAT0018107;Name=hsa-miR-3680-3p;Derives_from=MI0016081
chr16	.	miRNA_primary_transcript	24203116	24203231	.	+	.	ID=MI0025512;Alias=MI0025512;Name=hsa-mir-1273h
chr16	.	miRNA	24203148	24203168	.	+	.	ID=MIMAT0030415;Alias=MIMAT0030415;Name=hsa-miR-1273h-5p;Derives_from=MI0025512
chr16	.	miRNA	24203186	24203207	.	+	.	ID=MIMAT0030416;Alias=MIMAT0030416;Name=hsa-miR-1273h-3p;Derives_from=MI0025512
chr16	.	miRNA_primary_transcript	26025237	26025310	.	+	.	ID=MI0014222;Alias=MI0014222;Name=hsa-mir-548w
chr16	.	miRNA	26025246	26025268	.	+	.	ID=MIMAT0015060;Alias=MIMAT0015060;Name=hsa-miR-548w;Derives_from=MI0014222
chr16	.	miRNA_primary_transcript	28390982	28391051	.	-	.	ID=MI0022709;Alias=MI0022709;Name=hsa-mir-6862-1
chr16	.	miRNA	28391025	28391046	.	-	.	ID=MIMAT0027625;Alias=MIMAT0027625;Name=hsa-miR-6862-5p;Derives_from=MI0022709
chr16	.	miRNA	28390984	28391007	.	-	.	ID=MIMAT0027626;Alias=MIMAT0027626;Name=hsa-miR-6862-3p;Derives_from=MI0022709
chr16	.	miRNA_primary_transcript	28724252	28724321	.	+	.	ID=MI0026415;Alias=MI0026415;Name=hsa-mir-6862-2
chr16	.	miRNA	28724257	28724278	.	+	.	ID=MIMAT0027625_1;Alias=MIMAT0027625;Name=hsa-miR-6862-5p;Derives_from=MI0026415
chr16	.	miRNA	28724296	28724319	.	+	.	ID=MIMAT0027626_1;Alias=MIMAT0027626;Name=hsa-miR-6862-3p;Derives_from=MI0026415
chr16	.	miRNA_primary_transcript	28843919	28844007	.	-	.	ID=MI0017356;Alias=MI0017356;Name=hsa-mir-4721
chr16	.	miRNA	28843927	28843948	.	-	.	ID=MIMAT0019835;Alias=MIMAT0019835;Name=hsa-miR-4721;Derives_from=MI0017356
chr16	.	miRNA_primary_transcript	28958583	28958661	.	+	.	ID=MI0016883;Alias=MI0016883;Name=hsa-mir-4517
chr16	.	miRNA	28958587	28958611	.	+	.	ID=MIMAT0019054;Alias=MIMAT0019054;Name=hsa-miR-4517;Derives_from=MI0016883
chr16	.	miRNA_primary_transcript	29599179	29599265	.	-	.	ID=MI0019113;Alias=MI0019113;Name=hsa-mir-3680-2
chr16	.	miRNA	29599231	29599252	.	-	.	ID=MIMAT0018106_1;Alias=MIMAT0018106;Name=hsa-miR-3680-5p;Derives_from=MI0019113
chr16	.	miRNA	29599194	29599216	.	-	.	ID=MIMAT0018107_1;Alias=MIMAT0018107;Name=hsa-miR-3680-3p;Derives_from=MI0019113
chr16	.	miRNA_primary_transcript	30503919	30504001	.	+	.	ID=MI0016884;Alias=MI0016884;Name=hsa-mir-4518
chr16	.	miRNA	30503968	30503993	.	+	.	ID=MIMAT0019055;Alias=MIMAT0019055;Name=hsa-miR-4518;Derives_from=MI0016884
chr16	.	miRNA_primary_transcript	30875266	30875323	.	-	.	ID=MI0016885;Alias=MI0016885;Name=hsa-mir-4519
chr16	.	miRNA	30875301	30875318	.	-	.	ID=MIMAT0019056;Alias=MIMAT0019056;Name=hsa-miR-4519;Derives_from=MI0016885
chr16	.	miRNA_primary_transcript	30893903	30893985	.	+	.	ID=MI0003892;Alias=MI0003892;Name=hsa-mir-762
chr16	.	miRNA	30893951	30893972	.	+	.	ID=MIMAT0010313;Alias=MIMAT0010313;Name=hsa-miR-762;Derives_from=MI0003892
chr16	.	miRNA_primary_transcript	34163578	34163673	.	+	.	ID=MI0031829;Alias=MI0031829;Name=hsa-mir-9901
chr16	.	miRNA	34163601	34163621	.	+	.	ID=MIMAT0039321;Alias=MIMAT0039321;Name=hsa-miR-9901;Derives_from=MI0031829
chr16	.	miRNA_primary_transcript	50292616	50292675	.	+	.	ID=MI0022616;Alias=MI0022616;Name=hsa-mir-6771
chr16	.	miRNA	50292621	50292642	.	+	.	ID=MIMAT0027442;Alias=MIMAT0027442;Name=hsa-miR-6771-5p;Derives_from=MI0022616
chr16	.	miRNA	50292655	50292675	.	+	.	ID=MIMAT0027443;Alias=MIMAT0027443;Name=hsa-miR-6771-3p;Derives_from=MI0022616
chr16	.	miRNA_primary_transcript	50742305	50742377	.	+	.	ID=MI0014223;Alias=MI0014223;Name=hsa-mir-3181
chr16	.	miRNA	50742313	50742331	.	+	.	ID=MIMAT0015061;Alias=MIMAT0015061;Name=hsa-miR-3181;Derives_from=MI0014223
chr16	.	miRNA_primary_transcript	56245520	56245623	.	+	.	ID=MI0016591;Alias=MI0016591;Name=hsa-mir-3935
chr16	.	miRNA	56245577	56245598	.	+	.	ID=MIMAT0018350;Alias=MIMAT0018350;Name=hsa-miR-3935;Derives_from=MI0016591
chr16	.	miRNA_primary_transcript	56858518	56858601	.	+	.	ID=MI0000455;Alias=MI0000455;Name=hsa-mir-138-2
chr16	.	miRNA	56858527	56858549	.	+	.	ID=MIMAT0000430;Alias=MIMAT0000430;Name=hsa-miR-138-5p;Derives_from=MI0000455
chr16	.	miRNA	56858574	56858595	.	+	.	ID=MIMAT0004596;Alias=MIMAT0004596;Name=hsa-miR-138-2-3p;Derives_from=MI0000455
chr16	.	miRNA_primary_transcript	56904264	56904353	.	+	.	ID=MI0022710;Alias=MI0022710;Name=hsa-mir-6863
chr16	.	miRNA	56904327	56904349	.	+	.	ID=MIMAT0027627;Alias=MIMAT0027627;Name=hsa-miR-6863;Derives_from=MI0022710
chr16	.	miRNA_primary_transcript	57772289	57772352	.	-	.	ID=MI0022617;Alias=MI0022617;Name=hsa-mir-6772
chr16	.	miRNA	57772326	57772347	.	-	.	ID=MIMAT0027444;Alias=MIMAT0027444;Name=hsa-miR-6772-5p;Derives_from=MI0022617
chr16	.	miRNA	57772290	57772312	.	-	.	ID=MIMAT0027445;Alias=MIMAT0027445;Name=hsa-miR-6772-3p;Derives_from=MI0022617
chr16	.	miRNA_primary_transcript	67202321	67202395	.	-	.	ID=MI0000804;Alias=MI0000804;Name=hsa-mir-328
chr16	.	miRNA	67202327	67202348	.	-	.	ID=MIMAT0000752;Alias=MIMAT0000752;Name=hsa-miR-328-3p;Derives_from=MI0000804
chr16	.	miRNA	67202367	67202389	.	-	.	ID=MIMAT0026486;Alias=MIMAT0026486;Name=hsa-miR-328-5p;Derives_from=MI0000804
chr16	.	miRNA_primary_transcript	68233426	68233499	.	-	.	ID=MI0022618;Alias=MI0022618;Name=hsa-mir-6773
chr16	.	miRNA	68233472	68233494	.	-	.	ID=MIMAT0027446;Alias=MIMAT0027446;Name=hsa-miR-6773-5p;Derives_from=MI0022618
chr16	.	miRNA	68233426	68233447	.	-	.	ID=MIMAT0027447;Alias=MIMAT0027447;Name=hsa-miR-6773-3p;Derives_from=MI0022618
chr16	.	miRNA_primary_transcript	69565808	69565868	.	-	.	ID=MI0007259;Alias=MI0007259;Name=hsa-mir-1538
chr16	.	miRNA	69565808	69565830	.	-	.	ID=MIMAT0007400;Alias=MIMAT0007400;Name=hsa-miR-1538;Derives_from=MI0007259
chr16	.	miRNA_primary_transcript	69933081	69933180	.	+	.	ID=MI0000456;Alias=MI0000456;Name=hsa-mir-140
chr16	.	miRNA	69933103	69933124	.	+	.	ID=MIMAT0000431;Alias=MIMAT0000431;Name=hsa-miR-140-5p;Derives_from=MI0000456
chr16	.	miRNA	69933142	69933162	.	+	.	ID=MIMAT0004597;Alias=MIMAT0004597;Name=hsa-miR-140-3p;Derives_from=MI0000456
chr16	.	miRNA_primary_transcript	70030346	70030422	.	+	.	ID=MI0015977;Alias=MI0015977;Name=hsa-mir-1972-2
chr16	.	miRNA	70030393	70030414	.	+	.	ID=MIMAT0009447_1;Alias=MIMAT0009447;Name=hsa-miR-1972;Derives_from=MI0015977
chr16	.	miRNA_primary_transcript	76868936	76869019	.	+	.	ID=MI0017354;Alias=MI0017354;Name=hsa-mir-4719
chr16	.	miRNA	76868988	76869009	.	+	.	ID=MIMAT0019832;Alias=MIMAT0019832;Name=hsa-miR-4719;Derives_from=MI0017354
chr16	.	miRNA_primary_transcript	81385018	81385093	.	+	.	ID=MI0017355;Alias=MI0017355;Name=hsa-mir-4720
chr16	.	miRNA	81385021	81385042	.	+	.	ID=MIMAT0019833;Alias=MIMAT0019833;Name=hsa-miR-4720-5p;Derives_from=MI0017355
chr16	.	miRNA	81385063	81385083	.	+	.	ID=MIMAT0019834;Alias=MIMAT0019834;Name=hsa-miR-4720-3p;Derives_from=MI0017355
chr16	.	miRNA_primary_transcript	81533902	81533966	.	+	.	ID=MI0025524;Alias=MI0025524;Name=hsa-mir-7854
chr16	.	miRNA	81533942	81533962	.	+	.	ID=MIMAT0030429;Alias=MIMAT0030429;Name=hsa-miR-7854-3p;Derives_from=MI0025524
chr16	.	miRNA_primary_transcript	81611348	81611408	.	+	.	ID=MI0022216;Alias=MI0022216;Name=hsa-mir-6504
chr16	.	miRNA	81611352	81611372	.	+	.	ID=MIMAT0025464;Alias=MIMAT0025464;Name=hsa-miR-6504-5p;Derives_from=MI0022216
chr16	.	miRNA	81611387	81611406	.	+	.	ID=MIMAT0025465;Alias=MIMAT0025465;Name=hsa-miR-6504-3p;Derives_from=MI0022216
chr16	.	miRNA_primary_transcript	82688931	82689019	.	+	.	ID=MI0025894;Alias=MI0025894;Name=hsa-mir-8058
chr16	.	miRNA	82688988	82689009	.	+	.	ID=MIMAT0030985;Alias=MIMAT0030985;Name=hsa-miR-8058;Derives_from=MI0025894
chr16	.	miRNA_primary_transcript	83508346	83508408	.	+	.	ID=MI0014224;Alias=MI0014224;Name=hsa-mir-3182
chr16	.	miRNA	83508349	83508365	.	+	.	ID=MIMAT0015062;Alias=MIMAT0015062;Name=hsa-miR-3182;Derives_from=MI0014224
chr16	.	miRNA_primary_transcript	85207796	85207895	.	+	.	ID=MI0039730;Alias=MI0039730;Name=hsa-mir-12128
chr16	.	miRNA	85207860	85207885	.	+	.	ID=MIMAT0049022;Alias=MIMAT0049022;Name=hsa-miR-12128;Derives_from=MI0039730
chr16	.	miRNA_primary_transcript	85306226	85306325	.	-	.	ID=MI0017982;Alias=MI0017982;Name=hsa-mir-5093
chr16	.	miRNA	85306236	85306258	.	-	.	ID=MIMAT0021085;Alias=MIMAT0021085;Name=hsa-miR-5093;Derives_from=MI0017982
chr16	.	miRNA_primary_transcript	85741621	85741700	.	-	.	ID=MI0008331;Alias=MI0008331;Name=hsa-mir-1910
chr16	.	miRNA	85741669	85741689	.	-	.	ID=MIMAT0007884;Alias=MIMAT0007884;Name=hsa-miR-1910-5p;Derives_from=MI0008331
chr16	.	miRNA	85741631	85741650	.	-	.	ID=MIMAT0026917;Alias=MIMAT0026917;Name=hsa-miR-1910-3p;Derives_from=MI0008331
chr16	.	miRNA_primary_transcript	85918347	85918416	.	+	.	ID=MI0022619;Alias=MI0022619;Name=hsa-mir-6774
chr16	.	miRNA	85918352	85918376	.	+	.	ID=MIMAT0027448;Alias=MIMAT0027448;Name=hsa-miR-6774-5p;Derives_from=MI0022619
chr16	.	miRNA	85918396	85918416	.	+	.	ID=MIMAT0027449;Alias=MIMAT0027449;Name=hsa-miR-6774-3p;Derives_from=MI0022619
chr16	.	miRNA_primary_transcript	87834592	87834660	.	-	.	ID=MI0022620;Alias=MI0022620;Name=hsa-mir-6775
chr16	.	miRNA	87834631	87834655	.	-	.	ID=MIMAT0027450;Alias=MIMAT0027450;Name=hsa-miR-6775-5p;Derives_from=MI0022620
chr16	.	miRNA	87834592	87834612	.	-	.	ID=MIMAT0027451;Alias=MIMAT0027451;Name=hsa-miR-6775-3p;Derives_from=MI0022620
chr16	.	miRNA_primary_transcript	87853896	87853964	.	+	.	ID=MI0036560;Alias=MI0036560;Name=hsa-mir-11401
chr16	.	miRNA	87853906	87853925	.	+	.	ID=MIMAT0044658;Alias=MIMAT0044658;Name=hsa-miR-11401;Derives_from=MI0036560
chr16	.	miRNA_primary_transcript	88468918	88469031	.	+	.	ID=MI0018168;Alias=MI0018168;Name=hsa-mir-5189
chr16	.	miRNA	88468943	88468966	.	+	.	ID=MIMAT0021120;Alias=MIMAT0021120;Name=hsa-miR-5189-5p;Derives_from=MI0018168
chr16	.	miRNA	88468984	88469004	.	+	.	ID=MIMAT0027088;Alias=MIMAT0027088;Name=hsa-miR-5189-3p;Derives_from=MI0018168
chr16	.	miRNA_primary_transcript	88716278	88716337	.	-	.	ID=MI0017357;Alias=MI0017357;Name=hsa-mir-4722
chr16	.	miRNA	88716315	88716337	.	-	.	ID=MIMAT0019836;Alias=MIMAT0019836;Name=hsa-miR-4722-5p;Derives_from=MI0017357
chr16	.	miRNA	88716278	88716299	.	-	.	ID=MIMAT0019837;Alias=MIMAT0019837;Name=hsa-miR-4722-3p;Derives_from=MI0017357
chr17	.	miRNA_primary_transcript	1022476	1022559	.	-	.	ID=MI0014225;Alias=MI0014225;Name=hsa-mir-3183
chr17	.	miRNA	1022529	1022550	.	-	.	ID=MIMAT0015063;Alias=MIMAT0015063;Name=hsa-miR-3183;Derives_from=MI0014225
chr17	.	miRNA_primary_transcript	1713903	1713987	.	-	.	ID=MI0000078;Alias=MI0000078;Name=hsa-mir-22
chr17	.	miRNA	1713952	1713973	.	-	.	ID=MIMAT0004495;Alias=MIMAT0004495;Name=hsa-miR-22-5p;Derives_from=MI0000078
chr17	.	miRNA	1713914	1713935	.	-	.	ID=MIMAT0000077;Alias=MIMAT0000077;Name=hsa-miR-22-3p;Derives_from=MI0000078
chr17	.	miRNA_primary_transcript	2049908	2050008	.	-	.	ID=MI0000449;Alias=MI0000449;Name=hsa-mir-132
chr17	.	miRNA	2049965	2049986	.	-	.	ID=MIMAT0004594;Alias=MIMAT0004594;Name=hsa-miR-132-5p;Derives_from=MI0000449
chr17	.	miRNA	2049929	2049950	.	-	.	ID=MIMAT0000426;Alias=MIMAT0000426;Name=hsa-miR-132-3p;Derives_from=MI0000449
chr17	.	miRNA_primary_transcript	2050271	2050380	.	-	.	ID=MI0000288;Alias=MI0000288;Name=hsa-mir-212
chr17	.	miRNA	2050290	2050310	.	-	.	ID=MIMAT0000269;Alias=MIMAT0000269;Name=hsa-miR-212-3p;Derives_from=MI0000288
chr17	.	miRNA	2050328	2050350	.	-	.	ID=MIMAT0022695;Alias=MIMAT0022695;Name=hsa-miR-212-5p;Derives_from=MI0000288
chr17	.	miRNA_primary_transcript	2692861	2692919	.	-	.	ID=MI0022621;Alias=MI0022621;Name=hsa-mir-6776
chr17	.	miRNA	2692896	2692914	.	-	.	ID=MIMAT0027452;Alias=MIMAT0027452;Name=hsa-miR-6776-5p;Derives_from=MI0022621
chr17	.	miRNA	2692861	2692883	.	-	.	ID=MIMAT0027453;Alias=MIMAT0027453;Name=hsa-miR-6776-3p;Derives_from=MI0022621
chr17	.	miRNA_primary_transcript	2748078	2748182	.	-	.	ID=MI0006387;Alias=MI0006387;Name=hsa-mir-1253
chr17	.	miRNA	2748139	2748159	.	-	.	ID=MIMAT0005904;Alias=MIMAT0005904;Name=hsa-miR-1253;Derives_from=MI0006387
chr17	.	miRNA_primary_transcript	4969702	4969771	.	-	.	ID=MI0022711;Alias=MI0022711;Name=hsa-mir-6864
chr17	.	miRNA	4969743	4969766	.	-	.	ID=MIMAT0027628;Alias=MIMAT0027628;Name=hsa-miR-6864-5p;Derives_from=MI0022711
chr17	.	miRNA	4969702	4969722	.	-	.	ID=MIMAT0027629;Alias=MIMAT0027629;Name=hsa-miR-6864-3p;Derives_from=MI0022711
chr17	.	miRNA_primary_transcript	4970086	4970150	.	-	.	ID=MI0022712;Alias=MI0022712;Name=hsa-mir-6865
chr17	.	miRNA	4970123	4970145	.	-	.	ID=MIMAT0027630;Alias=MIMAT0027630;Name=hsa-miR-6865-5p;Derives_from=MI0022712
chr17	.	miRNA	4970091	4970111	.	-	.	ID=MIMAT0027631;Alias=MIMAT0027631;Name=hsa-miR-6865-3p;Derives_from=MI0022712
chr17	.	miRNA_primary_transcript	6655440	6655509	.	-	.	ID=MI0016886;Alias=MI0016886;Name=hsa-mir-4520-1
chr17	.	miRNA	6655482	6655501	.	-	.	ID=MIMAT0019235;Alias=MIMAT0019235;Name=hsa-miR-4520-5p;Derives_from=MI0016886
chr17	.	miRNA	6655447	6655468	.	-	.	ID=MIMAT0019057;Alias=MIMAT0019057;Name=hsa-miR-4520-3p;Derives_from=MI0016886
chr17	.	miRNA_primary_transcript	6655449	6655502	.	+	.	ID=MI0017358;Alias=MI0017358;Name=hsa-mir-4520-2
chr17	.	miRNA	6655449	6655468	.	+	.	ID=MIMAT0019235_1;Alias=MIMAT0019235;Name=hsa-miR-4520-5p;Derives_from=MI0017358
chr17	.	miRNA	6655481	6655502	.	+	.	ID=MIMAT0020300;Alias=MIMAT0020300;Name=hsa-miR-4520-2-3p;Derives_from=MI0017358
chr17	.	miRNA_primary_transcript	7017615	7017701	.	-	.	ID=MI0000489;Alias=MI0000489;Name=hsa-mir-195
chr17	.	miRNA	7017667	7017687	.	-	.	ID=MIMAT0000461;Alias=MIMAT0000461;Name=hsa-miR-195-5p;Derives_from=MI0000489
chr17	.	miRNA	7017628	7017649	.	-	.	ID=MIMAT0004615;Alias=MIMAT0004615;Name=hsa-miR-195-3p;Derives_from=MI0000489
chr17	.	miRNA_primary_transcript	7017911	7018022	.	-	.	ID=MI0003138;Alias=MI0003138;Name=hsa-mir-497
chr17	.	miRNA	7017979	7017999	.	-	.	ID=MIMAT0002820;Alias=MIMAT0002820;Name=hsa-miR-497-5p;Derives_from=MI0003138
chr17	.	miRNA	7017938	7017959	.	-	.	ID=MIMAT0004768;Alias=MIMAT0004768;Name=hsa-miR-497-3p;Derives_from=MI0003138
chr17	.	miRNA_primary_transcript	7223297	7223379	.	-	.	ID=MI0000813;Alias=MI0000813;Name=hsa-mir-324
chr17	.	miRNA	7223343	7223364	.	-	.	ID=MIMAT0000761;Alias=MIMAT0000761;Name=hsa-miR-324-5p;Derives_from=MI0000813
chr17	.	miRNA	7223308	7223330	.	-	.	ID=MIMAT0000762;Alias=MIMAT0000762;Name=hsa-miR-324-3p;Derives_from=MI0000813
chr17	.	miRNA_primary_transcript	8088056	8088147	.	+	.	ID=MI0015846;Alias=MI0015846;Name=hsa-mir-4314
chr17	.	miRNA	8088066	8088083	.	+	.	ID=MIMAT0016868;Alias=MIMAT0016868;Name=hsa-miR-4314;Derives_from=MI0015846
chr17	.	miRNA_primary_transcript	8144994	8145071	.	-	.	ID=MI0022730;Alias=MI0022730;Name=hsa-mir-6883
chr17	.	miRNA	8145045	8145066	.	-	.	ID=MIMAT0027666;Alias=MIMAT0027666;Name=hsa-miR-6883-5p;Derives_from=MI0022730
chr17	.	miRNA	8144994	8145015	.	-	.	ID=MIMAT0027667;Alias=MIMAT0027667;Name=hsa-miR-6883-3p;Derives_from=MI0022730
chr17	.	miRNA_primary_transcript	8186945	8187004	.	+	.	ID=MI0016887;Alias=MI0016887;Name=hsa-mir-4521
chr17	.	miRNA	8186948	8186969	.	+	.	ID=MIMAT0019058;Alias=MIMAT0019058;Name=hsa-miR-4521;Derives_from=MI0016887
chr17	.	miRNA_primary_transcript	12081899	12081996	.	+	.	ID=MI0005559;Alias=MI0005559;Name=hsa-mir-744
chr17	.	miRNA	12081909	12081930	.	+	.	ID=MIMAT0004945;Alias=MIMAT0004945;Name=hsa-miR-744-5p;Derives_from=MI0005559
chr17	.	miRNA	12081966	12081987	.	+	.	ID=MIMAT0004946;Alias=MIMAT0004946;Name=hsa-miR-744-3p;Derives_from=MI0005559
chr17	.	miRNA_primary_transcript	12917268	12917342	.	-	.	ID=MI0016888;Alias=MI0016888;Name=hsa-mir-1269b
chr17	.	miRNA	12917313	12917334	.	-	.	ID=MIMAT0019059;Alias=MIMAT0019059;Name=hsa-miR-1269b;Derives_from=MI0016888
chr17	.	miRNA_primary_transcript	13543529	13543646	.	-	.	ID=MI0006413;Alias=MI0006413;Name=hsa-mir-548h-3
chr17	.	miRNA	13543597	13543618	.	-	.	ID=MIMAT0005928_2;Alias=MIMAT0005928;Name=hsa-miR-548h-5p;Derives_from=MI0006413
chr17	.	miRNA_primary_transcript	15251627	15251696	.	-	.	ID=MI0017368;Alias=MI0017368;Name=hsa-mir-4731
chr17	.	miRNA	15251666	15251687	.	-	.	ID=MIMAT0019853;Alias=MIMAT0019853;Name=hsa-miR-4731-5p;Derives_from=MI0017368
chr17	.	miRNA	15251634	15251655	.	-	.	ID=MIMAT0019854;Alias=MIMAT0019854;Name=hsa-miR-4731-3p;Derives_from=MI0017368
chr17	.	miRNA_primary_transcript	16282014	16282088	.	+	.	ID=MI0006432;Alias=MI0006432;Name=hsa-mir-1288
chr17	.	miRNA	16282058	16282078	.	+	.	ID=MIMAT0005942;Alias=MIMAT0005942;Name=hsa-miR-1288-3p;Derives_from=MI0006432
chr17	.	miRNA	16282028	16282050	.	+	.	ID=MIMAT0026743;Alias=MIMAT0026743;Name=hsa-miR-1288-5p;Derives_from=MI0006432
chr17	.	miRNA_primary_transcript	17813480	17813545	.	-	.	ID=MI0022622;Alias=MI0022622;Name=hsa-mir-6777
chr17	.	miRNA	17813518	17813540	.	-	.	ID=MIMAT0027454;Alias=MIMAT0027454;Name=hsa-miR-6777-5p;Derives_from=MI0022622
chr17	.	miRNA	17813480	17813499	.	-	.	ID=MIMAT0027455;Alias=MIMAT0027455;Name=hsa-miR-6777-3p;Derives_from=MI0022622
chr17	.	miRNA_primary_transcript	17813836	17813931	.	-	.	ID=MI0003646;Alias=MI0003646;Name=hsa-mir-33b
chr17	.	miRNA	17813897	17813916	.	-	.	ID=MIMAT0003301;Alias=MIMAT0003301;Name=hsa-miR-33b-5p;Derives_from=MI0003646
chr17	.	miRNA	17813857	17813878	.	-	.	ID=MIMAT0004811;Alias=MIMAT0004811;Name=hsa-miR-33b-3p;Derives_from=MI0003646
chr17	.	miRNA_primary_transcript	18340814	18340886	.	-	.	ID=MI0022623;Alias=MI0022623;Name=hsa-mir-6778
chr17	.	miRNA	18340860	18340881	.	-	.	ID=MIMAT0027456;Alias=MIMAT0027456;Name=hsa-miR-6778-5p;Derives_from=MI0022623
chr17	.	miRNA	18340814	18340834	.	-	.	ID=MIMAT0027457;Alias=MIMAT0027457;Name=hsa-miR-6778-3p;Derives_from=MI0022623
chr17	.	miRNA_primary_transcript	19344506	19344574	.	-	.	ID=MI0006273;Alias=MI0006273;Name=hsa-mir-1180
chr17	.	miRNA	19344513	19344534	.	-	.	ID=MIMAT0005825;Alias=MIMAT0005825;Name=hsa-miR-1180-3p;Derives_from=MI0006273
chr17	.	miRNA	19344548	19344568	.	-	.	ID=MIMAT0026735;Alias=MIMAT0026735;Name=hsa-miR-1180-5p;Derives_from=MI0006273
chr17	.	miRNA_primary_transcript	27293910	27293996	.	-	.	ID=MI0016889;Alias=MI0016889;Name=hsa-mir-4522
chr17	.	miRNA	27293922	27293942	.	-	.	ID=MIMAT0019060;Alias=MIMAT0019060;Name=hsa-miR-4522;Derives_from=MI0016889
chr17	.	miRNA_primary_transcript	28360654	28360734	.	+	.	ID=MI0017359;Alias=MI0017359;Name=hsa-mir-4723
chr17	.	miRNA	28360660	28360683	.	+	.	ID=MIMAT0019838;Alias=MIMAT0019838;Name=hsa-miR-4723-5p;Derives_from=MI0017359
chr17	.	miRNA	28360712	28360733	.	+	.	ID=MIMAT0019839;Alias=MIMAT0019839;Name=hsa-miR-4723-3p;Derives_from=MI0017359
chr17	.	miRNA_primary_transcript	28861369	28861440	.	-	.	ID=MI0001729;Alias=MI0001729;Name=hsa-mir-451a
chr17	.	miRNA	28861403	28861424	.	-	.	ID=MIMAT0001631;Alias=MIMAT0001631;Name=hsa-miR-451a;Derives_from=MI0001729
chr17	.	miRNA_primary_transcript	28861371	28861438	.	+	.	ID=MI0017360;Alias=MI0017360;Name=hsa-mir-451b
chr17	.	miRNA	28861377	28861398	.	+	.	ID=MIMAT0019840;Alias=MIMAT0019840;Name=hsa-miR-451b;Derives_from=MI0017360
chr17	.	miRNA_primary_transcript	28861533	28861618	.	-	.	ID=MI0000460;Alias=MI0000460;Name=hsa-mir-144
chr17	.	miRNA	28861583	28861604	.	-	.	ID=MIMAT0004600;Alias=MIMAT0004600;Name=hsa-miR-144-5p;Derives_from=MI0000460
chr17	.	miRNA	28861548	28861567	.	-	.	ID=MIMAT0000436;Alias=MIMAT0000436;Name=hsa-miR-144-3p;Derives_from=MI0000460
chr17	.	miRNA_primary_transcript	28861655	28861730	.	-	.	ID=MI0017369;Alias=MI0017369;Name=hsa-mir-4732
chr17	.	miRNA	28861700	28861722	.	-	.	ID=MIMAT0019855;Alias=MIMAT0019855;Name=hsa-miR-4732-5p;Derives_from=MI0017369
chr17	.	miRNA	28861668	28861688	.	-	.	ID=MIMAT0019856;Alias=MIMAT0019856;Name=hsa-miR-4732-3p;Derives_from=MI0017369
chr17	.	miRNA_primary_transcript	29390662	29390730	.	+	.	ID=MI0016890;Alias=MI0016890;Name=hsa-mir-4523
chr17	.	miRNA	29390668	29390688	.	+	.	ID=MIMAT0019061;Alias=MIMAT0019061;Name=hsa-miR-4523;Derives_from=MI0016890
chr17	.	miRNA_primary_transcript	30117079	30117172	.	+	.	ID=MI0001445;Alias=MI0001445;Name=hsa-mir-423
chr17	.	miRNA	30117095	30117117	.	+	.	ID=MIMAT0004748;Alias=MIMAT0004748;Name=hsa-miR-423-5p;Derives_from=MI0001445
chr17	.	miRNA	30117131	30117153	.	+	.	ID=MIMAT0001340;Alias=MIMAT0001340;Name=hsa-miR-423-3p;Derives_from=MI0001445
chr17	.	miRNA_primary_transcript	30117086	30117160	.	-	.	ID=MI0014226;Alias=MI0014226;Name=hsa-mir-3184
chr17	.	miRNA	30117128	30117151	.	-	.	ID=MIMAT0015064;Alias=MIMAT0015064;Name=hsa-miR-3184-5p;Derives_from=MI0014226
chr17	.	miRNA	30117095	30117117	.	-	.	ID=MIMAT0022731;Alias=MIMAT0022731;Name=hsa-miR-3184-3p;Derives_from=MI0014226
chr17	.	miRNA_primary_transcript	31094350	31094425	.	-	.	ID=MI0017370;Alias=MI0017370;Name=hsa-mir-4733
chr17	.	miRNA	31094395	31094416	.	-	.	ID=MIMAT0019857;Alias=MIMAT0019857;Name=hsa-miR-4733-5p;Derives_from=MI0017370
chr17	.	miRNA	31094358	31094379	.	-	.	ID=MIMAT0019858;Alias=MIMAT0019858;Name=hsa-miR-4733-3p;Derives_from=MI0017370
chr17	.	miRNA_primary_transcript	31534883	31534971	.	+	.	ID=MI0017361;Alias=MI0017361;Name=hsa-mir-4724
chr17	.	miRNA	31534893	31534915	.	+	.	ID=MIMAT0019841;Alias=MIMAT0019841;Name=hsa-miR-4724-5p;Derives_from=MI0017361
chr17	.	miRNA	31534941	31534961	.	+	.	ID=MIMAT0019842;Alias=MIMAT0019842;Name=hsa-miR-4724-3p;Derives_from=MI0017361
chr17	.	miRNA_primary_transcript	31559996	31560083	.	+	.	ID=MI0000487;Alias=MI0000487;Name=hsa-mir-193a
chr17	.	miRNA	31560016	31560037	.	+	.	ID=MIMAT0004614;Alias=MIMAT0004614;Name=hsa-miR-193a-5p;Derives_from=MI0000487
chr17	.	miRNA	31560050	31560071	.	+	.	ID=MIMAT0000459;Alias=MIMAT0000459;Name=hsa-miR-193a-3p;Derives_from=MI0000487
chr17	.	miRNA_primary_transcript	31575269	31575358	.	+	.	ID=MI0017362;Alias=MI0017362;Name=hsa-mir-4725
chr17	.	miRNA	31575281	31575301	.	+	.	ID=MIMAT0019843;Alias=MIMAT0019843;Name=hsa-miR-4725-5p;Derives_from=MI0017362
chr17	.	miRNA	31575326	31575347	.	+	.	ID=MIMAT0019844;Alias=MIMAT0019844;Name=hsa-miR-4725-3p;Derives_from=MI0017362
chr17	.	miRNA_primary_transcript	31575411	31575521	.	+	.	ID=MI0000769;Alias=MI0000769;Name=hsa-mir-365b
chr17	.	miRNA	31575439	31575460	.	+	.	ID=MIMAT0022833;Alias=MIMAT0022833;Name=hsa-miR-365b-5p;Derives_from=MI0000769
chr17	.	miRNA	31575478	31575499	.	+	.	ID=MIMAT0022834;Alias=MIMAT0022834;Name=hsa-miR-365b-3p;Derives_from=MI0000769
chr17	.	miRNA_primary_transcript	32350109	32350202	.	+	.	ID=MI0003647;Alias=MI0003647;Name=hsa-mir-632
chr17	.	miRNA	32350169	32350187	.	+	.	ID=MIMAT0003302;Alias=MIMAT0003302;Name=hsa-miR-632;Derives_from=MI0003647
chr17	.	miRNA_primary_transcript	37033745	37033813	.	+	.	ID=MI0013083;Alias=MI0013083;Name=hsa-mir-2909
chr17	.	miRNA	37033748	37033768	.	+	.	ID=MIMAT0013863;Alias=MIMAT0013863;Name=hsa-miR-2909;Derives_from=MI0013083
chr17	.	miRNA_primary_transcript	37614931	37615039	.	-	.	ID=MI0021273;Alias=MI0021273;Name=hsa-mir-378j
chr17	.	miRNA	37615001	37615019	.	-	.	ID=MIMAT0024612;Alias=MIMAT0024612;Name=hsa-miR-378j;Derives_from=MI0021273
chr17	.	miRNA_primary_transcript	38702262	38702331	.	-	.	ID=MI0017371;Alias=MI0017371;Name=hsa-mir-4734
chr17	.	miRNA	38702270	38702291	.	-	.	ID=MIMAT0019859;Alias=MIMAT0019859;Name=hsa-miR-4734;Derives_from=MI0017371
chr17	.	miRNA_primary_transcript	38719691	38719748	.	+	.	ID=MI0017363;Alias=MI0017363;Name=hsa-mir-4726
chr17	.	miRNA	38719691	38719713	.	+	.	ID=MIMAT0019845;Alias=MIMAT0019845;Name=hsa-miR-4726-5p;Derives_from=MI0017363
chr17	.	miRNA	38719727	38719748	.	+	.	ID=MIMAT0019846;Alias=MIMAT0019846;Name=hsa-miR-4726-3p;Derives_from=MI0017363
chr17	.	miRNA_primary_transcript	38825838	38825892	.	+	.	ID=MI0017364;Alias=MI0017364;Name=hsa-mir-4727
chr17	.	miRNA	38825839	38825859	.	+	.	ID=MIMAT0019847;Alias=MIMAT0019847;Name=hsa-miR-4727-5p;Derives_from=MI0017364
chr17	.	miRNA	38825871	38825892	.	+	.	ID=MIMAT0019848;Alias=MIMAT0019848;Name=hsa-miR-4727-3p;Derives_from=MI0017364
chr17	.	miRNA_primary_transcript	38914979	38915042	.	+	.	ID=MI0022624;Alias=MI0022624;Name=hsa-mir-6779
chr17	.	miRNA	38914984	38915004	.	+	.	ID=MIMAT0027458;Alias=MIMAT0027458;Name=hsa-miR-6779-5p;Derives_from=MI0022624
chr17	.	miRNA	38915017	38915037	.	+	.	ID=MIMAT0027459;Alias=MIMAT0027459;Name=hsa-miR-6779-3p;Derives_from=MI0022624
chr17	.	miRNA_primary_transcript	39297400	39297509	.	+	.	ID=MI0032315;Alias=MI0032315;Name=hsa-mir-548bc
chr17	.	miRNA	39297457	39297477	.	+	.	ID=MIMAT0039765;Alias=MIMAT0039765;Name=hsa-miR-548bc;Derives_from=MI0032315
chr17	.	miRNA_primary_transcript	39726495	39726561	.	+	.	ID=MI0017365;Alias=MI0017365;Name=hsa-mir-4728
chr17	.	miRNA	39726496	39726518	.	+	.	ID=MIMAT0019849;Alias=MIMAT0019849;Name=hsa-miR-4728-5p;Derives_from=MI0017365
chr17	.	miRNA	39726537	39726561	.	+	.	ID=MIMAT0019850;Alias=MIMAT0019850;Name=hsa-miR-4728-3p;Derives_from=MI0017365
chr17	.	miRNA_primary_transcript	40026332	40026409	.	-	.	ID=MI0022731;Alias=MI0022731;Name=hsa-mir-6884
chr17	.	miRNA	40026383	40026404	.	-	.	ID=MIMAT0027668;Alias=MIMAT0027668;Name=hsa-miR-6884-5p;Derives_from=MI0022731
chr17	.	miRNA	40026334	40026356	.	-	.	ID=MIMAT0027669;Alias=MIMAT0027669;Name=hsa-miR-6884-3p;Derives_from=MI0022731
chr17	.	miRNA_primary_transcript	40161933	40162001	.	+	.	ID=MI0022713;Alias=MI0022713;Name=hsa-mir-6866
chr17	.	miRNA	40161938	40161960	.	+	.	ID=MIMAT0027632;Alias=MIMAT0027632;Name=hsa-miR-6866-5p;Derives_from=MI0022713
chr17	.	miRNA	40161980	40162001	.	+	.	ID=MIMAT0027633;Alias=MIMAT0027633;Name=hsa-miR-6866-3p;Derives_from=MI0022713
chr17	.	miRNA_primary_transcript	40193597	40193663	.	+	.	ID=MI0022714;Alias=MI0022714;Name=hsa-mir-6867
chr17	.	miRNA	40193602	40193624	.	+	.	ID=MIMAT0027634;Alias=MIMAT0027634;Name=hsa-miR-6867-5p;Derives_from=MI0022714
chr17	.	miRNA	40193643	40193663	.	+	.	ID=MIMAT0027635;Alias=MIMAT0027635;Name=hsa-miR-6867-3p;Derives_from=MI0022714
chr17	.	miRNA_primary_transcript	41517164	41517217	.	-	.	ID=MI0022222;Alias=MI0022222;Name=hsa-mir-6510
chr17	.	miRNA	41517194	41517215	.	-	.	ID=MIMAT0025476;Alias=MIMAT0025476;Name=hsa-miR-6510-5p;Derives_from=MI0022222
chr17	.	miRNA	41517166	41517186	.	-	.	ID=MIMAT0025477;Alias=MIMAT0025477;Name=hsa-miR-6510-3p;Derives_from=MI0022222
chr17	.	miRNA_primary_transcript	42494773	42494830	.	+	.	ID=MI0019137;Alias=MI0019137;Name=hsa-mir-548at
chr17	.	miRNA	42494773	42494794	.	+	.	ID=MIMAT0022277;Alias=MIMAT0022277;Name=hsa-miR-548at-5p;Derives_from=MI0019137
chr17	.	miRNA	42494810	42494830	.	+	.	ID=MIMAT0022278;Alias=MIMAT0022278;Name=hsa-miR-548at-3p;Derives_from=MI0019137
chr17	.	miRNA_primary_transcript	42514188	42514307	.	+	.	ID=MI0017878;Alias=MI0017878;Name=hsa-mir-5010
chr17	.	miRNA	42514208	42514229	.	+	.	ID=MIMAT0021043;Alias=MIMAT0021043;Name=hsa-miR-5010-5p;Derives_from=MI0017878
chr17	.	miRNA	42514267	42514288	.	+	.	ID=MIMAT0021044;Alias=MIMAT0021044;Name=hsa-miR-5010-3p;Derives_from=MI0017878
chr17	.	miRNA_primary_transcript	42708084	42708151	.	-	.	ID=MI0022625;Alias=MI0022625;Name=hsa-mir-6780a
chr17	.	miRNA	42708124	42708146	.	-	.	ID=MIMAT0027460;Alias=MIMAT0027460;Name=hsa-miR-6780a-5p;Derives_from=MI0022625
chr17	.	miRNA	42708084	42708104	.	-	.	ID=MIMAT0027461;Alias=MIMAT0027461;Name=hsa-miR-6780a-3p;Derives_from=MI0022625
chr17	.	miRNA_primary_transcript	42823880	42823943	.	-	.	ID=MI0022626;Alias=MI0022626;Name=hsa-mir-6781
chr17	.	miRNA	42823918	42823938	.	-	.	ID=MIMAT0027462;Alias=MIMAT0027462;Name=hsa-miR-6781-5p;Derives_from=MI0022626
chr17	.	miRNA	42823880	42823901	.	-	.	ID=MIMAT0027463;Alias=MIMAT0027463;Name=hsa-miR-6781-3p;Derives_from=MI0022626
chr17	.	miRNA_primary_transcript	43444806	43444885	.	+	.	ID=MI0010636;Alias=MI0010636;Name=hsa-mir-2117
chr17	.	miRNA	43444856	43444876	.	+	.	ID=MIMAT0011162;Alias=MIMAT0011162;Name=hsa-miR-2117;Derives_from=MI0010636
chr17	.	miRNA_primary_transcript	44207771	44207839	.	-	.	ID=MI0022627;Alias=MI0022627;Name=hsa-mir-6782
chr17	.	miRNA	44207810	44207834	.	-	.	ID=MIMAT0027464;Alias=MIMAT0027464;Name=hsa-miR-6782-5p;Derives_from=MI0022627
chr17	.	miRNA	44207772	44207794	.	-	.	ID=MIMAT0027465;Alias=MIMAT0027465;Name=hsa-miR-6782-3p;Derives_from=MI0022627
chr17	.	miRNA_primary_transcript	44934618	44934681	.	-	.	ID=MI0022628;Alias=MI0022628;Name=hsa-mir-6783
chr17	.	miRNA	44934655	44934676	.	-	.	ID=MIMAT0027466;Alias=MIMAT0027466;Name=hsa-miR-6783-5p;Derives_from=MI0022628
chr17	.	miRNA	44934618	44934639	.	-	.	ID=MIMAT0027467;Alias=MIMAT0027467;Name=hsa-miR-6783-3p;Derives_from=MI0022628
chr17	.	miRNA_primary_transcript	45114367	45114433	.	-	.	ID=MI0022629;Alias=MI0022629;Name=hsa-mir-6784
chr17	.	miRNA	45114409	45114428	.	-	.	ID=MIMAT0027468;Alias=MIMAT0027468;Name=hsa-miR-6784-5p;Derives_from=MI0022629
chr17	.	miRNA	45114367	45114388	.	-	.	ID=MIMAT0027469;Alias=MIMAT0027469;Name=hsa-miR-6784-3p;Derives_from=MI0022629
chr17	.	miRNA_primary_transcript	45475363	45475435	.	-	.	ID=MI0015844;Alias=MI0015844;Name=hsa-mir-4315-1
chr17	.	miRNA	45475408	45475425	.	-	.	ID=MIMAT0016866;Alias=MIMAT0016866;Name=hsa-miR-4315;Derives_from=MI0015844
chr17	.	miRNA_primary_transcript	46973017	46973100	.	+	.	ID=MI0017978;Alias=MI0017978;Name=hsa-mir-5089
chr17	.	miRNA	46973027	46973047	.	+	.	ID=MIMAT0021081;Alias=MIMAT0021081;Name=hsa-miR-5089-5p;Derives_from=MI0017978
chr17	.	miRNA	46973069	46973091	.	+	.	ID=MIMAT0022984;Alias=MIMAT0022984;Name=hsa-miR-5089-3p;Derives_from=MI0017978
chr17	.	miRNA_primary_transcript	48032882	48032951	.	+	.	ID=MI0033056;Alias=MI0033056;Name=hsa-mir-10226
chr17	.	miRNA	48032892	48032913	.	+	.	ID=MIMAT0041128;Alias=MIMAT0041128;Name=hsa-miR-10226;Derives_from=MI0033056
chr17	.	miRNA_primary_transcript	48037161	48037247	.	-	.	ID=MI0000462;Alias=MI0000462;Name=hsa-mir-152
chr17	.	miRNA	48037174	48037194	.	-	.	ID=MIMAT0000438;Alias=MIMAT0000438;Name=hsa-miR-152-3p;Derives_from=MI0000462
chr17	.	miRNA	48037210	48037232	.	-	.	ID=MIMAT0026479;Alias=MIMAT0026479;Name=hsa-miR-152-5p;Derives_from=MI0000462
chr17	.	miRNA_primary_transcript	48156427	48156511	.	-	.	ID=MI0006335;Alias=MI0006335;Name=hsa-mir-1203
chr17	.	miRNA	48156486	48156506	.	-	.	ID=MIMAT0005866;Alias=MIMAT0005866;Name=hsa-miR-1203;Derives_from=MI0006335
chr17	.	miRNA_primary_transcript	48579838	48579947	.	-	.	ID=MI0000266;Alias=MI0000266;Name=hsa-mir-10a
chr17	.	miRNA	48579904	48579926	.	-	.	ID=MIMAT0000253;Alias=MIMAT0000253;Name=hsa-miR-10a-5p;Derives_from=MI0000266
chr17	.	miRNA	48579864	48579885	.	-	.	ID=MIMAT0004555;Alias=MIMAT0004555;Name=hsa-miR-10a-3p;Derives_from=MI0000266
chr17	.	miRNA_primary_transcript	48632490	48632559	.	-	.	ID=MI0000238;Alias=MI0000238;Name=hsa-mir-196a-1
chr17	.	miRNA	48632532	48632553	.	-	.	ID=MIMAT0000226_1;Alias=MIMAT0000226;Name=hsa-miR-196a-5p;Derives_from=MI0000238
chr17	.	miRNA	48632495	48632515	.	-	.	ID=MIMAT0037307;Alias=MIMAT0037307;Name=hsa-miR-196a-1-3p;Derives_from=MI0000238
chr17	.	miRNA_primary_transcript	48724408	48724475	.	-	.	ID=MI0014227;Alias=MI0014227;Name=hsa-mir-3185
chr17	.	miRNA	48724446	48724468	.	-	.	ID=MIMAT0015065;Alias=MIMAT0015065;Name=hsa-miR-3185;Derives_from=MI0014227
chr17	.	miRNA_primary_transcript	49288346	49288454	.	-	.	ID=MI0021274;Alias=MI0021274;Name=hsa-mir-6129
chr17	.	miRNA	49288416	49288434	.	-	.	ID=MIMAT0024613;Alias=MIMAT0024613;Name=hsa-miR-6129;Derives_from=MI0021274
chr17	.	miRNA_primary_transcript	49510817	49510900	.	+	.	ID=MI0021472;Alias=MI0021472;Name=hsa-mir-6165
chr17	.	miRNA	49510825	49510843	.	+	.	ID=MIMAT0024782;Alias=MIMAT0024782;Name=hsa-miR-6165;Derives_from=MI0021472
chr17	.	miRNA_primary_transcript	50768650	50768730	.	+	.	ID=MI0025895;Alias=MI0025895;Name=hsa-mir-8059
chr17	.	miRNA	50768660	50768681	.	+	.	ID=MIMAT0030986;Alias=MIMAT0030986;Name=hsa-miR-8059;Derives_from=MI0025895
chr17	.	miRNA_primary_transcript	56891270	56891355	.	-	.	ID=MI0016004;Alias=MI0016004;Name=hsa-mir-3614
chr17	.	miRNA	56891319	56891341	.	-	.	ID=MIMAT0017992;Alias=MIMAT0017992;Name=hsa-miR-3614-5p;Derives_from=MI0016004
chr17	.	miRNA	56891281	56891303	.	-	.	ID=MIMAT0017993;Alias=MIMAT0017993;Name=hsa-miR-3614-3p;Derives_from=MI0016004
chr17	.	miRNA_primary_transcript	58331232	58331318	.	-	.	ID=MI0000458;Alias=MI0000458;Name=hsa-mir-142
chr17	.	miRNA	58331283	58331303	.	-	.	ID=MIMAT0000433;Alias=MIMAT0000433;Name=hsa-miR-142-5p;Derives_from=MI0000458
chr17	.	miRNA	58331245	58331267	.	-	.	ID=MIMAT0000434;Alias=MIMAT0000434;Name=hsa-miR-142-3p;Derives_from=MI0000458
chr17	.	miRNA_primary_transcript	58335976	58336022	.	-	.	ID=MI0017373;Alias=MI0017373;Name=hsa-mir-4736
chr17	.	miRNA	58336004	58336022	.	-	.	ID=MIMAT0019862;Alias=MIMAT0019862;Name=hsa-miR-4736;Derives_from=MI0017373
chr17	.	miRNA_primary_transcript	59137758	59137872	.	-	.	ID=MI0003820;Alias=MI0003820;Name=hsa-mir-454
chr17	.	miRNA	59137828	59137849	.	-	.	ID=MIMAT0003884;Alias=MIMAT0003884;Name=hsa-miR-454-5p;Derives_from=MI0003820
chr17	.	miRNA	59137787	59137809	.	-	.	ID=MIMAT0003885;Alias=MIMAT0003885;Name=hsa-miR-454-3p;Derives_from=MI0003820
chr17	.	miRNA_primary_transcript	59151136	59151221	.	-	.	ID=MI0000745;Alias=MI0000745;Name=hsa-mir-301a
chr17	.	miRNA	59151149	59151171	.	-	.	ID=MIMAT0000688;Alias=MIMAT0000688;Name=hsa-miR-301a-3p;Derives_from=MI0000745
chr17	.	miRNA	59151187	59151208	.	-	.	ID=MIMAT0022696;Alias=MIMAT0022696;Name=hsa-miR-301a-5p;Derives_from=MI0000745
chr17	.	miRNA_primary_transcript	59366083	59366154	.	+	.	ID=MI0017366;Alias=MI0017366;Name=hsa-mir-4729
chr17	.	miRNA	59366092	59366113	.	+	.	ID=MIMAT0019851;Alias=MIMAT0019851;Name=hsa-miR-4729;Derives_from=MI0017366
chr17	.	miRNA_primary_transcript	59841266	59841337	.	+	.	ID=MI0000077;Alias=MI0000077;Name=hsa-mir-21
chr17	.	miRNA	59841273	59841294	.	+	.	ID=MIMAT0000076;Alias=MIMAT0000076;Name=hsa-miR-21-5p;Derives_from=MI0000077
chr17	.	miRNA	59841311	59841331	.	+	.	ID=MIMAT0004494;Alias=MIMAT0004494;Name=hsa-miR-21-3p;Derives_from=MI0000077
chr17	.	miRNA_primary_transcript	60043025	60043105	.	-	.	ID=MI0017374;Alias=MI0017374;Name=hsa-mir-4737
chr17	.	miRNA	60043077	60043096	.	-	.	ID=MIMAT0019863;Alias=MIMAT0019863;Name=hsa-miR-4737;Derives_from=MI0017374
chr17	.	miRNA_primary_transcript	62944215	62944312	.	+	.	ID=MI0003648;Alias=MI0003648;Name=hsa-mir-633
chr17	.	miRNA	62944275	62944297	.	+	.	ID=MIMAT0003303;Alias=MIMAT0003303;Name=hsa-miR-633;Derives_from=MI0003648
chr17	.	miRNA_primary_transcript	64500774	64500839	.	-	.	ID=MI0017375;Alias=MI0017375;Name=hsa-mir-3064
chr17	.	miRNA	64500817	64500837	.	-	.	ID=MIMAT0019864;Alias=MIMAT0019864;Name=hsa-miR-3064-5p;Derives_from=MI0017375
chr17	.	miRNA	64500775	64500797	.	-	.	ID=MIMAT0019865;Alias=MIMAT0019865;Name=hsa-miR-3064-3p;Derives_from=MI0017375
chr17	.	miRNA_primary_transcript	64501214	64501313	.	-	.	ID=MI0017932;Alias=MI0017932;Name=hsa-mir-5047
chr17	.	miRNA	64501230	64501250	.	-	.	ID=MIMAT0020541;Alias=MIMAT0020541;Name=hsa-miR-5047;Derives_from=MI0017932
chr17	.	miRNA_primary_transcript	64780759	64780824	.	+	.	ID=MI0020357;Alias=MI0020357;Name=hsa-mir-6080
chr17	.	miRNA	64780796	64780814	.	+	.	ID=MIMAT0023705;Alias=MIMAT0023705;Name=hsa-miR-6080;Derives_from=MI0020357
chr17	.	miRNA_primary_transcript	64822030	64822102	.	-	.	ID=MI0015983;Alias=MI0015983;Name=hsa-mir-4315-2
chr17	.	miRNA	64822075	64822092	.	-	.	ID=MIMAT0016866_1;Alias=MIMAT0016866;Name=hsa-miR-4315;Derives_from=MI0015983
chr17	.	miRNA_primary_transcript	66787072	66787168	.	+	.	ID=MI0003649;Alias=MI0003649;Name=hsa-mir-634
chr17	.	miRNA	66787132	66787153	.	+	.	ID=MIMAT0003304;Alias=MIMAT0003304;Name=hsa-miR-634;Derives_from=MI0003649
chr17	.	miRNA_primary_transcript	67471489	67471585	.	-	.	ID=MI0003671;Alias=MI0003671;Name=hsa-mir-548d-2
chr17	.	miRNA	67471540	67471561	.	-	.	ID=MIMAT0004812;Alias=MIMAT0004812;Name=hsa-miR-548d-5p;Derives_from=MI0003671
chr17	.	miRNA	67471504	67471525	.	-	.	ID=MIMAT0003323;Alias=MIMAT0003323;Name=hsa-miR-548d-3p;Derives_from=MI0003671
chr17	.	miRNA_primary_transcript	67471489	67471585	.	+	.	ID=MI0016690;Alias=MI0016690;Name=hsa-mir-548aa-2
chr17	.	miRNA	67471543	67471567	.	+	.	ID=MIMAT0018447;Alias=MIMAT0018447;Name=hsa-miR-548aa;Derives_from=MI0016690
chr17	.	miRNA_primary_transcript	68424451	68424548	.	-	.	ID=MI0003650;Alias=MI0003650;Name=hsa-mir-635
chr17	.	miRNA	68424511	68424533	.	-	.	ID=MIMAT0003305;Alias=MIMAT0003305;Name=hsa-miR-635;Derives_from=MI0003650
chr17	.	miRNA_primary_transcript	69099542	69099656	.	+	.	ID=MI0019114;Alias=MI0019114;Name=hsa-mir-4524b
chr17	.	miRNA	69099570	69099590	.	+	.	ID=MIMAT0022255;Alias=MIMAT0022255;Name=hsa-miR-4524b-5p;Derives_from=MI0019114
chr17	.	miRNA	69099607	69099626	.	+	.	ID=MIMAT0022256;Alias=MIMAT0022256;Name=hsa-miR-4524b-3p;Derives_from=MI0019114
chr17	.	miRNA_primary_transcript	69099564	69099632	.	-	.	ID=MI0016891;Alias=MI0016891;Name=hsa-mir-4524a
chr17	.	miRNA	69099606	69099627	.	-	.	ID=MIMAT0019062;Alias=MIMAT0019062;Name=hsa-miR-4524a-5p;Derives_from=MI0016891
chr17	.	miRNA	69099570	69099591	.	-	.	ID=MIMAT0019063;Alias=MIMAT0019063;Name=hsa-miR-4524a-3p;Derives_from=MI0016891
chr17	.	miRNA_primary_transcript	74748613	74748699	.	+	.	ID=MI0016005;Alias=MI0016005;Name=hsa-mir-3615
chr17	.	miRNA	74748663	74748683	.	+	.	ID=MIMAT0017994;Alias=MIMAT0017994;Name=hsa-miR-3615;Derives_from=MI0016005
chr17	.	miRNA_primary_transcript	75406069	75406162	.	+	.	ID=MI0016079;Alias=MI0016079;Name=hsa-mir-3678
chr17	.	miRNA	75406077	75406096	.	+	.	ID=MIMAT0018102;Alias=MIMAT0018102;Name=hsa-miR-3678-5p;Derives_from=MI0016079
chr17	.	miRNA	75406137	75406158	.	+	.	ID=MIMAT0018103;Alias=MIMAT0018103;Name=hsa-miR-3678-3p;Derives_from=MI0016079
chr17	.	miRNA_primary_transcript	75498548	75498628	.	+	.	ID=MI0022630;Alias=MI0022630;Name=hsa-mir-6785
chr17	.	miRNA	75498553	75498574	.	+	.	ID=MIMAT0027470;Alias=MIMAT0027470;Name=hsa-miR-6785-5p;Derives_from=MI0022630
chr17	.	miRNA	75498608	75498628	.	+	.	ID=MIMAT0027471;Alias=MIMAT0027471;Name=hsa-miR-6785-3p;Derives_from=MI0022630
chr17	.	miRNA_primary_transcript	75784521	75784607	.	-	.	ID=MI0017376;Alias=MI0017376;Name=hsa-mir-4738
chr17	.	miRNA	75784567	75784588	.	-	.	ID=MIMAT0019866;Alias=MIMAT0019866;Name=hsa-miR-4738-5p;Derives_from=MI0017376
chr17	.	miRNA	75784530	75784551	.	-	.	ID=MIMAT0019867;Alias=MIMAT0019867;Name=hsa-miR-4738-3p;Derives_from=MI0017376
chr17	.	miRNA_primary_transcript	76098019	76098076	.	-	.	ID=MI0022715;Alias=MI0022715;Name=hsa-mir-6868
chr17	.	miRNA	76098050	76098071	.	-	.	ID=MIMAT0027636;Alias=MIMAT0027636;Name=hsa-miR-6868-5p;Derives_from=MI0022715
chr17	.	miRNA	76098019	76098039	.	-	.	ID=MIMAT0027637;Alias=MIMAT0027637;Name=hsa-miR-6868-3p;Derives_from=MI0022715
chr17	.	miRNA_primary_transcript	76736450	76736548	.	-	.	ID=MI0003651;Alias=MI0003651;Name=hsa-mir-636
chr17	.	miRNA	76736466	76736488	.	-	.	ID=MIMAT0003306;Alias=MIMAT0003306;Name=hsa-miR-636;Derives_from=MI0003651
chr17	.	miRNA_primary_transcript	77089417	77089497	.	+	.	ID=MI0025513;Alias=MI0025513;Name=hsa-mir-6516
chr17	.	miRNA	77089428	77089449	.	+	.	ID=MIMAT0030417;Alias=MIMAT0030417;Name=hsa-miR-6516-5p;Derives_from=MI0025513
chr17	.	miRNA	77089469	77089490	.	+	.	ID=MIMAT0030418;Alias=MIMAT0030418;Name=hsa-miR-6516-3p;Derives_from=MI0025513
chr17	.	miRNA_primary_transcript	77396984	77397054	.	-	.	ID=MI0015845;Alias=MI0015845;Name=hsa-mir-4316
chr17	.	miRNA	77397028	77397044	.	-	.	ID=MIMAT0016867;Alias=MIMAT0016867;Name=hsa-miR-4316;Derives_from=MI0015845
chr17	.	miRNA_primary_transcript	79707176	79707249	.	-	.	ID=MI0017377;Alias=MI0017377;Name=hsa-mir-4739
chr17	.	miRNA	79707216	79707240	.	-	.	ID=MIMAT0019868;Alias=MIMAT0019868;Name=hsa-miR-4739;Derives_from=MI0017377
chr17	.	miRNA_primary_transcript	80098828	80098877	.	+	.	ID=MI0016748;Alias=MI0016748;Name=hsa-mir-1268b
chr17	.	miRNA	80098831	80098850	.	+	.	ID=MIMAT0018925;Alias=MIMAT0018925;Name=hsa-miR-1268b;Derives_from=MI0016748
chr17	.	miRNA_primary_transcript	80419418	80419493	.	+	.	ID=MI0017367;Alias=MI0017367;Name=hsa-mir-4730
chr17	.	miRNA	80419427	80419449	.	+	.	ID=MIMAT0019852;Alias=MIMAT0019852;Name=hsa-miR-4730;Derives_from=MI0017367
chr17	.	miRNA_primary_transcript	81125276	81125373	.	-	.	ID=MI0003681;Alias=MI0003681;Name=hsa-mir-657
chr17	.	miRNA	81125291	81125313	.	-	.	ID=MIMAT0003335;Alias=MIMAT0003335;Name=hsa-miR-657;Derives_from=MI0003681
chr17	.	miRNA_primary_transcript	81125877	81125955	.	+	.	ID=MI0014228;Alias=MI0014228;Name=hsa-mir-3065
chr17	.	miRNA	81125886	81125908	.	+	.	ID=MIMAT0015066;Alias=MIMAT0015066;Name=hsa-miR-3065-5p;Derives_from=MI0014228
chr17	.	miRNA	81125926	81125948	.	+	.	ID=MIMAT0015378;Alias=MIMAT0015378;Name=hsa-miR-3065-3p;Derives_from=MI0014228
chr17	.	miRNA_primary_transcript	81125883	81125949	.	-	.	ID=MI0000814;Alias=MI0000814;Name=hsa-mir-338
chr17	.	miRNA	81125923	81125944	.	-	.	ID=MIMAT0004701;Alias=MIMAT0004701;Name=hsa-miR-338-5p;Derives_from=MI0000814
chr17	.	miRNA	81125887	81125908	.	-	.	ID=MIMAT0000763;Alias=MIMAT0000763;Name=hsa-miR-338-3p;Derives_from=MI0000814
chr17	.	miRNA_primary_transcript	81133196	81133308	.	-	.	ID=MI0006385;Alias=MI0006385;Name=hsa-mir-1250
chr17	.	miRNA	81133265	81133285	.	-	.	ID=MIMAT0005902;Alias=MIMAT0005902;Name=hsa-miR-1250-5p;Derives_from=MI0006385
chr17	.	miRNA	81133228	81133246	.	-	.	ID=MIMAT0026740;Alias=MIMAT0026740;Name=hsa-miR-1250-3p;Derives_from=MI0006385
chr17	.	miRNA_primary_transcript	81400716	81400778	.	-	.	ID=MI0017378;Alias=MI0017378;Name=hsa-mir-4740
chr17	.	miRNA	81400753	81400774	.	-	.	ID=MIMAT0019869;Alias=MIMAT0019869;Name=hsa-miR-4740-5p;Derives_from=MI0017378
chr17	.	miRNA	81400716	81400737	.	-	.	ID=MIMAT0019870;Alias=MIMAT0019870;Name=hsa-miR-4740-3p;Derives_from=MI0017378
chr17	.	miRNA_primary_transcript	81451104	81451188	.	-	.	ID=MI0014229;Alias=MI0014229;Name=hsa-mir-3186
chr17	.	miRNA	81451152	81451173	.	-	.	ID=MIMAT0015067;Alias=MIMAT0015067;Name=hsa-miR-3186-5p;Derives_from=MI0014229
chr17	.	miRNA	81451116	81451136	.	-	.	ID=MIMAT0015068;Alias=MIMAT0015068;Name=hsa-miR-3186-3p;Derives_from=MI0014229
chr17	.	miRNA_primary_transcript	81693757	81693869	.	+	.	ID=MI0022631;Alias=MI0022631;Name=hsa-mir-6786
chr17	.	miRNA	81693809	81693829	.	+	.	ID=MIMAT0027472;Alias=MIMAT0027472;Name=hsa-miR-6786-5p;Derives_from=MI0022631
chr17	.	miRNA	81693844	81693866	.	+	.	ID=MIMAT0027473;Alias=MIMAT0027473;Name=hsa-miR-6786-3p;Derives_from=MI0022631
chr17	.	miRNA_primary_transcript	82236668	82236728	.	+	.	ID=MI0022632;Alias=MI0022632;Name=hsa-mir-6787
chr17	.	miRNA	82236673	82236694	.	+	.	ID=MIMAT0027474;Alias=MIMAT0027474;Name=hsa-miR-6787-5p;Derives_from=MI0022632
chr17	.	miRNA	82236707	82236728	.	+	.	ID=MIMAT0027475;Alias=MIMAT0027475;Name=hsa-miR-6787-3p;Derives_from=MI0022632
chr17	.	miRNA_primary_transcript	82668233	82668307	.	-	.	ID=MI0016892;Alias=MI0016892;Name=hsa-mir-4525
chr17	.	miRNA	82668281	82668301	.	-	.	ID=MIMAT0019064;Alias=MIMAT0019064;Name=hsa-miR-4525;Derives_from=MI0016892
chr18	.	miRNA_primary_transcript	112256	112339	.	-	.	ID=MI0025914;Alias=MI0025914;Name=hsa-mir-8078
chr18	.	miRNA	112266	112288	.	-	.	ID=MIMAT0031005;Alias=MIMAT0031005;Name=hsa-miR-8078;Derives_from=MI0025914
chr18	.	miRNA_primary_transcript	3885353	3885432	.	+	.	ID=MI0022553;Alias=MI0022553;Name=hsa-mir-6718
chr18	.	miRNA	3885363	3885383	.	+	.	ID=MIMAT0025849;Alias=MIMAT0025849;Name=hsa-miR-6718-5p;Derives_from=MI0022553
chr18	.	miRNA_primary_transcript	5840695	5840833	.	+	.	ID=MI0016994;Alias=MI0016994;Name=hsa-mir-3976
chr18	.	miRNA	5840702	5840725	.	+	.	ID=MIMAT0019361;Alias=MIMAT0019361;Name=hsa-miR-3976;Derives_from=MI0016994
chr18	.	miRNA_primary_transcript	6374361	6374425	.	-	.	ID=MI0015850;Alias=MI0015850;Name=hsa-mir-4317
chr18	.	miRNA	6374399	6374415	.	-	.	ID=MIMAT0016872;Alias=MIMAT0016872;Name=hsa-miR-4317;Derives_from=MI0015850
chr18	.	miRNA_primary_transcript	10759584	10759649	.	-	.	ID=MI0022633;Alias=MI0022633;Name=hsa-mir-6788
chr18	.	miRNA	10759624	10759644	.	-	.	ID=MIMAT0027476;Alias=MIMAT0027476;Name=hsa-miR-6788-5p;Derives_from=MI0022633
chr18	.	miRNA	10759584	10759605	.	-	.	ID=MIMAT0027477;Alias=MIMAT0027477;Name=hsa-miR-6788-3p;Derives_from=MI0022633
chr18	.	miRNA_primary_transcript	11654885	11654941	.	-	.	ID=MI0023613;Alias=MI0023613;Name=hsa-mir-7153
chr18	.	miRNA	11654919	11654941	.	-	.	ID=MIMAT0028216;Alias=MIMAT0028216;Name=hsa-miR-7153-5p;Derives_from=MI0023613
chr18	.	miRNA	11654885	11654902	.	-	.	ID=MIMAT0028217;Alias=MIMAT0028217;Name=hsa-miR-7153-3p;Derives_from=MI0023613
chr18	.	miRNA_primary_transcript	13459947	13460026	.	+	.	ID=MI0018169;Alias=MI0018169;Name=hsa-mir-5190
chr18	.	miRNA	13459993	13460013	.	+	.	ID=MIMAT0021121;Alias=MIMAT0021121;Name=hsa-miR-5190;Derives_from=MI0018169
chr18	.	miRNA_primary_transcript	13611114	13611200	.	+	.	ID=MI0016893;Alias=MI0016893;Name=hsa-mir-4526
chr18	.	miRNA	13611167	13611188	.	+	.	ID=MIMAT0019065;Alias=MIMAT0019065;Name=hsa-miR-4526;Derives_from=MI0016893
chr18	.	miRNA_primary_transcript	14830166	14830242	.	+	.	ID=MI0014230;Alias=MI0014230;Name=hsa-mir-3156-2
chr18	.	miRNA	14830174	14830195	.	+	.	ID=MIMAT0015030_1;Alias=MIMAT0015030;Name=hsa-miR-3156-5p;Derives_from=MI0014230
chr18	.	miRNA	14830215	14830235	.	+	.	ID=MIMAT0019209_1;Alias=MIMAT0019209;Name=hsa-miR-3156-3p;Derives_from=MI0014230
chr18	.	miRNA_primary_transcript	21683518	21683589	.	+	.	ID=MI0003778;Alias=MI0003778;Name=hsa-mir-320c-1
chr18	.	miRNA	21683559	21683578	.	+	.	ID=MIMAT0005793;Alias=MIMAT0005793;Name=hsa-miR-320c;Derives_from=MI0003778
chr18	.	miRNA_primary_transcript	21825698	21825785	.	-	.	ID=MI0000450;Alias=MI0000450;Name=hsa-mir-133a-1
chr18	.	miRNA	21825712	21825733	.	-	.	ID=MIMAT0000427;Alias=MIMAT0000427;Name=hsa-miR-133a-3p;Derives_from=MI0000450
chr18	.	miRNA	21825749	21825770	.	-	.	ID=MIMAT0026478;Alias=MIMAT0026478;Name=hsa-miR-133a-5p;Derives_from=MI0000450
chr18	.	miRNA_primary_transcript	21829004	21829088	.	-	.	ID=MI0000437;Alias=MI0000437;Name=hsa-mir-1-2
chr18	.	miRNA	21829015	21829036	.	-	.	ID=MIMAT0000416;Alias=MIMAT0000416;Name=hsa-miR-1-3p;Derives_from=MI0000437
chr18	.	miRNA_primary_transcript	22933349	22933438	.	+	.	ID=MI0017379;Alias=MI0017379;Name=hsa-mir-4741
chr18	.	miRNA	22933407	22933429	.	+	.	ID=MIMAT0019871;Alias=MIMAT0019871;Name=hsa-miR-4741;Derives_from=MI0017379
chr18	.	miRNA_primary_transcript	24321675	24321746	.	+	.	ID=MI0008191;Alias=MI0008191;Name=hsa-mir-320c-2
chr18	.	miRNA	24321716	24321735	.	+	.	ID=MIMAT0005793_1;Alias=MIMAT0005793;Name=hsa-miR-320c;Derives_from=MI0008191
chr18	.	miRNA_primary_transcript	26591467	26591535	.	-	.	ID=MI0025893;Alias=MI0025893;Name=hsa-mir-8057
chr18	.	miRNA	26591505	26591525	.	-	.	ID=MIMAT0030984;Alias=MIMAT0030984;Name=hsa-miR-8057;Derives_from=MI0025893
chr18	.	miRNA_primary_transcript	30298910	30298960	.	+	.	ID=MI0006418;Alias=MI0006418;Name=hsa-mir-302f
chr18	.	miRNA	30298936	30298952	.	+	.	ID=MIMAT0005932;Alias=MIMAT0005932;Name=hsa-miR-302f;Derives_from=MI0006418
chr18	.	miRNA_primary_transcript	35591737	35591806	.	+	.	ID=MI0016993;Alias=MI0016993;Name=hsa-mir-3975
chr18	.	miRNA	35591782	35591803	.	+	.	ID=MIMAT0019360;Alias=MIMAT0019360;Name=hsa-miR-3975;Derives_from=MI0016993
chr18	.	miRNA_primary_transcript	35904818	35904926	.	-	.	ID=MI0000274;Alias=MI0000274;Name=hsa-mir-187
chr18	.	miRNA	35904871	35904892	.	-	.	ID=MIMAT0004561;Alias=MIMAT0004561;Name=hsa-miR-187-5p;Derives_from=MI0000274
chr18	.	miRNA	35904835	35904856	.	-	.	ID=MIMAT0000262;Alias=MIMAT0000262;Name=hsa-miR-187-3p;Derives_from=MI0000274
chr18	.	miRNA_primary_transcript	35934088	35934142	.	-	.	ID=MI0016439;Alias=MI0016439;Name=hsa-mir-3929
chr18	.	miRNA	35934088	35934110	.	-	.	ID=MIMAT0018206;Alias=MIMAT0018206;Name=hsa-miR-3929;Derives_from=MI0016439
chr18	.	miRNA_primary_transcript	37657135	37657215	.	+	.	ID=MI0015847;Alias=MI0015847;Name=hsa-mir-4318
chr18	.	miRNA	37657189	37657205	.	+	.	ID=MIMAT0016869;Alias=MIMAT0016869;Name=hsa-miR-4318;Derives_from=MI0015847
chr18	.	miRNA_primary_transcript	39622123	39622175	.	-	.	ID=MI0005716;Alias=MI0005716;Name=hsa-mir-924
chr18	.	miRNA	39622153	39622172	.	-	.	ID=MIMAT0004974;Alias=MIMAT0004974;Name=hsa-miR-924;Derives_from=MI0005716
chr18	.	miRNA_primary_transcript	39676719	39676777	.	-	.	ID=MI0019140;Alias=MI0019140;Name=hsa-mir-5583-2
chr18	.	miRNA	39676756	39676777	.	-	.	ID=MIMAT0022281;Alias=MIMAT0022281;Name=hsa-miR-5583-5p;Derives_from=MI0019140
chr18	.	miRNA	39676719	39676740	.	-	.	ID=MIMAT0022282;Alias=MIMAT0022282;Name=hsa-miR-5583-3p;Derives_from=MI0019140
chr18	.	miRNA_primary_transcript	39676721	39676779	.	+	.	ID=MI0019139;Alias=MI0019139;Name=hsa-mir-5583-1
chr18	.	miRNA	39676721	39676742	.	+	.	ID=MIMAT0022281_1;Alias=MIMAT0022281;Name=hsa-miR-5583-5p;Derives_from=MI0019139
chr18	.	miRNA	39676758	39676779	.	+	.	ID=MIMAT0022282_1;Alias=MIMAT0022282;Name=hsa-miR-5583-3p;Derives_from=MI0019139
chr18	.	miRNA_primary_transcript	44970082	44970166	.	-	.	ID=MI0015848;Alias=MI0015848;Name=hsa-mir-4319
chr18	.	miRNA	44970140	44970156	.	-	.	ID=MIMAT0016870;Alias=MIMAT0016870;Name=hsa-miR-4319;Derives_from=MI0015848
chr18	.	miRNA_primary_transcript	47380496	47380565	.	+	.	ID=MI0016894;Alias=MI0016894;Name=hsa-mir-4527
chr18	.	miRNA	47380503	47380524	.	+	.	ID=MIMAT0019066;Alias=MIMAT0019066;Name=hsa-miR-4527;Derives_from=MI0016894
chr18	.	miRNA_primary_transcript	48670600	48670668	.	+	.	ID=MI0017381;Alias=MI0017381;Name=hsa-mir-4743
chr18	.	miRNA	48670602	48670624	.	+	.	ID=MIMAT0019874;Alias=MIMAT0019874;Name=hsa-miR-4743-5p;Derives_from=MI0017381
chr18	.	miRNA	48670648	48670668	.	+	.	ID=MIMAT0022978;Alias=MIMAT0022978;Name=hsa-miR-4743-3p;Derives_from=MI0017381
chr18	.	miRNA_primary_transcript	49049687	49049768	.	-	.	ID=MI0017382;Alias=MI0017382;Name=hsa-mir-4744
chr18	.	miRNA	49049737	49049759	.	-	.	ID=MIMAT0019875;Alias=MIMAT0019875;Name=hsa-miR-4744;Derives_from=MI0017382
chr18	.	miRNA_primary_transcript	49487373	49487422	.	+	.	ID=MI0007260;Alias=MI0007260;Name=hsa-mir-1539
chr18	.	miRNA	49487402	49487422	.	+	.	ID=MIMAT0007401;Alias=MIMAT0007401;Name=hsa-miR-1539;Derives_from=MI0007260
chr18	.	miRNA_primary_transcript	50126499	50126563	.	-	.	ID=MI0015849;Alias=MI0015849;Name=hsa-mir-4320
chr18	.	miRNA	50126509	50126526	.	-	.	ID=MIMAT0016871;Alias=MIMAT0016871;Name=hsa-miR-4320;Derives_from=MI0015849
chr18	.	miRNA_primary_transcript	53237101	53237190	.	+	.	ID=MI0016895;Alias=MI0016895;Name=hsa-mir-4528
chr18	.	miRNA	53237156	53237177	.	+	.	ID=MIMAT0019067;Alias=MIMAT0019067;Name=hsa-miR-4528;Derives_from=MI0016895
chr18	.	miRNA_primary_transcript	55479221	55479298	.	+	.	ID=MI0016896;Alias=MI0016896;Name=hsa-mir-4529
chr18	.	miRNA	55479226	55479247	.	+	.	ID=MIMAT0019236;Alias=MIMAT0019236;Name=hsa-miR-4529-5p;Derives_from=MI0016896
chr18	.	miRNA	55479270	55479290	.	+	.	ID=MIMAT0019068;Alias=MIMAT0019068;Name=hsa-miR-4529-3p;Derives_from=MI0016896
chr18	.	miRNA_primary_transcript	58451074	58451158	.	+	.	ID=MI0000442;Alias=MI0000442;Name=hsa-mir-122
chr18	.	miRNA	58451088	58451109	.	+	.	ID=MIMAT0000421;Alias=MIMAT0000421;Name=hsa-miR-122-5p;Derives_from=MI0000442
chr18	.	miRNA	58451124	58451145	.	+	.	ID=MIMAT0004590;Alias=MIMAT0004590;Name=hsa-miR-122-3p;Derives_from=MI0000442
chr18	.	miRNA_primary_transcript	58451080	58451152	.	-	.	ID=MI0017383;Alias=MI0017383;Name=hsa-mir-122b
chr18	.	miRNA	58451121	58451143	.	-	.	ID=MIMAT0019876;Alias=MIMAT0019876;Name=hsa-miR-122b-5p;Derives_from=MI0017383
chr18	.	miRNA	58451087	58451108	.	-	.	ID=MIMAT0019877;Alias=MIMAT0019877;Name=hsa-miR-122b-3p;Derives_from=MI0017383
chr18	.	miRNA_primary_transcript	67081584	67081686	.	+	.	ID=MI0017879;Alias=MI0017879;Name=hsa-mir-5011
chr18	.	miRNA	67081607	67081627	.	+	.	ID=MIMAT0021045;Alias=MIMAT0021045;Name=hsa-miR-5011-5p;Derives_from=MI0017879
chr18	.	miRNA	67081645	67081666	.	+	.	ID=MIMAT0021046;Alias=MIMAT0021046;Name=hsa-miR-5011-3p;Derives_from=MI0017879
chr18	.	miRNA_primary_transcript	72853321	72853382	.	-	.	ID=MI0019152;Alias=MI0019152;Name=hsa-mir-548av
chr18	.	miRNA	72853365	72853382	.	-	.	ID=MIMAT0022303;Alias=MIMAT0022303;Name=hsa-miR-548av-5p;Derives_from=MI0019152
chr18	.	miRNA	72853321	72853340	.	-	.	ID=MIMAT0022304;Alias=MIMAT0022304;Name=hsa-miR-548av-3p;Derives_from=MI0019152
chr19	.	miRNA_primary_transcript	71973	72110	.	+	.	ID=MI0015980;Alias=MI0015980;Name=hsa-mir-1302-11
chr19	.	miRNA	72045	72065	.	+	.	ID=MIMAT0005890_3;Alias=MIMAT0005890;Name=hsa-miR-1302;Derives_from=MI0015980
chr19	.	miRNA_primary_transcript	804940	805001	.	+	.	ID=MI0017384;Alias=MI0017384;Name=hsa-mir-4745
chr19	.	miRNA	804941	804963	.	+	.	ID=MIMAT0019878;Alias=MIMAT0019878;Name=hsa-miR-4745-5p;Derives_from=MI0017384
chr19	.	miRNA	804977	804999	.	+	.	ID=MIMAT0019879;Alias=MIMAT0019879;Name=hsa-miR-4745-3p;Derives_from=MI0017384
chr19	.	miRNA_primary_transcript	813584	813653	.	+	.	ID=MI0014231;Alias=MI0014231;Name=hsa-mir-3187
chr19	.	miRNA	813627	813646	.	+	.	ID=MIMAT0015069;Alias=MIMAT0015069;Name=hsa-miR-3187-3p;Derives_from=MI0014231
chr19	.	miRNA	813590	813612	.	+	.	ID=MIMAT0019216;Alias=MIMAT0019216;Name=hsa-miR-3187-5p;Derives_from=MI0014231
chr19	.	miRNA_primary_transcript	1816159	1816238	.	-	.	ID=MI0008330;Alias=MI0008330;Name=hsa-mir-1909
chr19	.	miRNA	1816203	1816223	.	-	.	ID=MIMAT0007882;Alias=MIMAT0007882;Name=hsa-miR-1909-5p;Derives_from=MI0008330
chr19	.	miRNA	1816169	1816190	.	-	.	ID=MIMAT0007883;Alias=MIMAT0007883;Name=hsa-miR-1909-3p;Derives_from=MI0008330
chr19	.	miRNA_primary_transcript	2234062	2234149	.	-	.	ID=MI0006316;Alias=MI0006316;Name=hsa-mir-1227
chr19	.	miRNA	2234062	2234081	.	-	.	ID=MIMAT0005580;Alias=MIMAT0005580;Name=hsa-miR-1227-3p;Derives_from=MI0006316
chr19	.	miRNA	2234133	2234149	.	-	.	ID=MIMAT0022941;Alias=MIMAT0022941;Name=hsa-miR-1227-5p;Derives_from=MI0006316
chr19	.	miRNA_primary_transcript	2235829	2235926	.	-	.	ID=MI0022634;Alias=MI0022634;Name=hsa-mir-6789
chr19	.	miRNA	2235899	2235922	.	-	.	ID=MIMAT0027478;Alias=MIMAT0027478;Name=hsa-miR-6789-5p;Derives_from=MI0022634
chr19	.	miRNA	2235829	2235849	.	-	.	ID=MIMAT0027479;Alias=MIMAT0027479;Name=hsa-miR-6789-3p;Derives_from=MI0022634
chr19	.	miRNA_primary_transcript	2250639	2250718	.	+	.	ID=MI0015852;Alias=MI0015852;Name=hsa-mir-4321
chr19	.	miRNA	2250688	2250708	.	+	.	ID=MIMAT0016874;Alias=MIMAT0016874;Name=hsa-miR-4321;Derives_from=MI0015852
chr19	.	miRNA_primary_transcript	2434914	2435000	.	-	.	ID=MI0022959;Alias=MI0022959;Name=hsa-mir-7108
chr19	.	miRNA	2434980	2435000	.	-	.	ID=MIMAT0028113;Alias=MIMAT0028113;Name=hsa-miR-7108-5p;Derives_from=MI0022959
chr19	.	miRNA	2434914	2434933	.	-	.	ID=MIMAT0028114;Alias=MIMAT0028114;Name=hsa-miR-7108-3p;Derives_from=MI0022959
chr19	.	miRNA_primary_transcript	2630715	2630793	.	+	.	ID=MI0025520;Alias=MI0025520;Name=hsa-mir-7850
chr19	.	miRNA	2630723	2630743	.	+	.	ID=MIMAT0030425;Alias=MIMAT0030425;Name=hsa-miR-7850-5p;Derives_from=MI0025520
chr19	.	miRNA_primary_transcript	3961414	3961512	.	-	.	ID=MI0003652;Alias=MI0003652;Name=hsa-mir-637
chr19	.	miRNA	3961429	3961452	.	-	.	ID=MIMAT0003307;Alias=MIMAT0003307;Name=hsa-miR-637;Derives_from=MI0003652
chr19	.	miRNA_primary_transcript	4445978	4446048	.	+	.	ID=MI0017385;Alias=MI0017385;Name=hsa-mir-4746
chr19	.	miRNA	4445987	4446009	.	+	.	ID=MIMAT0019880;Alias=MIMAT0019880;Name=hsa-miR-4746-5p;Derives_from=MI0017385
chr19	.	miRNA	4446021	4446041	.	+	.	ID=MIMAT0019881;Alias=MIMAT0019881;Name=hsa-miR-4746-3p;Derives_from=MI0017385
chr19	.	miRNA_primary_transcript	4770670	4770779	.	+	.	ID=MI0000265;Alias=MI0000265;Name=hsa-mir-7-3
chr19	.	miRNA	4770700	4770723	.	+	.	ID=MIMAT0000252_1;Alias=MIMAT0000252;Name=hsa-miR-7-5p;Derives_from=MI0000265
chr19	.	miRNA_primary_transcript	4932687	4932740	.	+	.	ID=MI0017386;Alias=MI0017386;Name=hsa-mir-4747
chr19	.	miRNA	4932687	4932708	.	+	.	ID=MIMAT0019882;Alias=MIMAT0019882;Name=hsa-miR-4747-5p;Derives_from=MI0017386
chr19	.	miRNA	4932719	4932740	.	+	.	ID=MIMAT0019883;Alias=MIMAT0019883;Name=hsa-miR-4747-3p;Derives_from=MI0017386
chr19	.	miRNA_primary_transcript	6389638	6389703	.	-	.	ID=MI0022732;Alias=MI0022732;Name=hsa-mir-6885
chr19	.	miRNA	6389674	6389698	.	-	.	ID=MIMAT0027670;Alias=MIMAT0027670;Name=hsa-miR-6885-5p;Derives_from=MI0022732
chr19	.	miRNA	6389638	6389658	.	-	.	ID=MIMAT0027671;Alias=MIMAT0027671;Name=hsa-miR-6885-3p;Derives_from=MI0022732
chr19	.	miRNA_primary_transcript	6392921	6392983	.	-	.	ID=MI0022635;Alias=MI0022635;Name=hsa-mir-6790
chr19	.	miRNA	6392961	6392983	.	-	.	ID=MIMAT0027480;Alias=MIMAT0027480;Name=hsa-miR-6790-5p;Derives_from=MI0022635
chr19	.	miRNA	6392925	6392945	.	-	.	ID=MIMAT0027481;Alias=MIMAT0027481;Name=hsa-miR-6790-3p;Derives_from=MI0022635
chr19	.	miRNA_primary_transcript	6416410	6416511	.	-	.	ID=MI0016597;Alias=MI0016597;Name=hsa-mir-3940
chr19	.	miRNA	6416434	6416455	.	-	.	ID=MIMAT0018356;Alias=MIMAT0018356;Name=hsa-miR-3940-3p;Derives_from=MI0016597
chr19	.	miRNA	6416470	6416489	.	-	.	ID=MIMAT0019229;Alias=MIMAT0019229;Name=hsa-miR-3940-5p;Derives_from=MI0016597
chr19	.	miRNA_primary_transcript	6736712	6736778	.	-	.	ID=MI0022636;Alias=MI0022636;Name=hsa-mir-6791
chr19	.	miRNA	6736752	6736773	.	-	.	ID=MIMAT0027482;Alias=MIMAT0027482;Name=hsa-miR-6791-5p;Derives_from=MI0022636
chr19	.	miRNA	6736712	6736732	.	-	.	ID=MIMAT0027483;Alias=MIMAT0027483;Name=hsa-miR-6791-3p;Derives_from=MI0022636
chr19	.	miRNA_primary_transcript	7617439	7617505	.	+	.	ID=MI0022637;Alias=MI0022637;Name=hsa-mir-6792
chr19	.	miRNA	7617439	7617459	.	+	.	ID=MIMAT0027484;Alias=MIMAT0027484;Name=hsa-miR-6792-5p;Derives_from=MI0022637
chr19	.	miRNA	7617480	7617501	.	+	.	ID=MIMAT0027485;Alias=MIMAT0027485;Name=hsa-miR-6792-3p;Derives_from=MI0022637
chr19	.	miRNA_primary_transcript	8389290	8389380	.	-	.	ID=MI0017865;Alias=MI0017865;Name=hsa-mir-4999
chr19	.	miRNA	8389340	8389360	.	-	.	ID=MIMAT0021017;Alias=MIMAT0021017;Name=hsa-miR-4999-5p;Derives_from=MI0017865
chr19	.	miRNA	8389311	8389330	.	-	.	ID=MIMAT0021018;Alias=MIMAT0021018;Name=hsa-miR-4999-3p;Derives_from=MI0017865
chr19	.	miRNA_primary_transcript	10038354	10038413	.	+	.	ID=MI0019148;Alias=MI0019148;Name=hsa-mir-5589
chr19	.	miRNA	10038354	10038374	.	+	.	ID=MIMAT0022297;Alias=MIMAT0022297;Name=hsa-miR-5589-5p;Derives_from=MI0019148
chr19	.	miRNA	10038391	10038413	.	+	.	ID=MIMAT0022298;Alias=MIMAT0022298;Name=hsa-miR-5589-3p;Derives_from=MI0019148
chr19	.	miRNA_primary_transcript	10230413	10230485	.	+	.	ID=MI0015851;Alias=MI0015851;Name=hsa-mir-4322
chr19	.	miRNA	10230455	10230475	.	+	.	ID=MIMAT0016873;Alias=MIMAT0016873;Name=hsa-miR-4322;Derives_from=MI0015851
chr19	.	miRNA_primary_transcript	10403458	10403538	.	-	.	ID=MI0006274;Alias=MI0006274;Name=hsa-mir-1181
chr19	.	miRNA	10403505	10403525	.	-	.	ID=MIMAT0005826;Alias=MIMAT0005826;Name=hsa-miR-1181;Derives_from=MI0006274
chr19	.	miRNA_primary_transcript	10552122	10552204	.	+	.	ID=MI0006328;Alias=MI0006328;Name=hsa-mir-1238
chr19	.	miRNA	10552183	10552202	.	+	.	ID=MIMAT0005593;Alias=MIMAT0005593;Name=hsa-miR-1238-3p;Derives_from=MI0006328
chr19	.	miRNA	10552122	10552144	.	+	.	ID=MIMAT0022947;Alias=MIMAT0022947;Name=hsa-miR-1238-5p;Derives_from=MI0006328
chr19	.	miRNA_primary_transcript	10718404	10718503	.	+	.	ID=MI0003653;Alias=MI0003653;Name=hsa-mir-638
chr19	.	miRNA	10718419	10718443	.	+	.	ID=MIMAT0003308;Alias=MIMAT0003308;Name=hsa-miR-638;Derives_from=MI0003653
chr19	.	miRNA_primary_transcript	10780254	10780335	.	+	.	ID=MI0017387;Alias=MI0017387;Name=hsa-mir-4748
chr19	.	miRNA	10780263	10780283	.	+	.	ID=MIMAT0019884;Alias=MIMAT0019884;Name=hsa-miR-4748;Derives_from=MI0017387
chr19	.	miRNA_primary_transcript	10817426	10817496	.	-	.	ID=MI0000242;Alias=MI0000242;Name=hsa-mir-199a-1
chr19	.	miRNA	10817469	10817491	.	-	.	ID=MIMAT0000231_1;Alias=MIMAT0000231;Name=hsa-miR-199a-5p;Derives_from=MI0000242
chr19	.	miRNA	10817429	10817450	.	-	.	ID=MIMAT0000232_1;Alias=MIMAT0000232;Name=hsa-miR-199a-3p;Derives_from=MI0000242
chr19	.	miRNA_primary_transcript	10828973	10829035	.	+	.	ID=MI0022638;Alias=MI0022638;Name=hsa-mir-6793
chr19	.	miRNA	10828978	10828999	.	+	.	ID=MIMAT0027486;Alias=MIMAT0027486;Name=hsa-miR-6793-5p;Derives_from=MI0022638
chr19	.	miRNA	10829016	10829035	.	+	.	ID=MIMAT0027487;Alias=MIMAT0027487;Name=hsa-miR-6793-3p;Derives_from=MI0022638
chr19	.	miRNA_primary_transcript	11113474	11113534	.	+	.	ID=MI0022733;Alias=MI0022733;Name=hsa-mir-6886
chr19	.	miRNA	11113479	11113499	.	+	.	ID=MIMAT0027672;Alias=MIMAT0027672;Name=hsa-miR-6886-5p;Derives_from=MI0022733
chr19	.	miRNA	11113511	11113531	.	+	.	ID=MIMAT0027673;Alias=MIMAT0027673;Name=hsa-miR-6886-3p;Derives_from=MI0022733
chr19	.	miRNA_primary_transcript	11495544	11495622	.	-	.	ID=MI0025750;Alias=MI0025750;Name=hsa-mir-7974
chr19	.	miRNA	11495544	11495567	.	-	.	ID=MIMAT0031177;Alias=MIMAT0031177;Name=hsa-miR-7974;Derives_from=MI0025750
chr19	.	miRNA_primary_transcript	12703601	12703664	.	-	.	ID=MI0033419;Alias=MI0033419;Name=hsa-mir-10395
chr19	.	miRNA	12703647	12703664	.	-	.	ID=MIMAT0041621;Alias=MIMAT0041621;Name=hsa-miR-10395-5p;Derives_from=MI0033419
chr19	.	miRNA	12703601	12703621	.	-	.	ID=MIMAT0041622;Alias=MIMAT0041622;Name=hsa-miR-10395-3p;Derives_from=MI0033419
chr19	.	miRNA_primary_transcript	12787128	12787192	.	+	.	ID=MI0019285;Alias=MI0019285;Name=hsa-mir-5684
chr19	.	miRNA	12787132	12787151	.	+	.	ID=MIMAT0022473;Alias=MIMAT0022473;Name=hsa-miR-5684;Derives_from=MI0019285
chr19	.	miRNA_primary_transcript	12852260	12852327	.	+	.	ID=MI0022639;Alias=MI0022639;Name=hsa-mir-6794
chr19	.	miRNA	12852265	12852284	.	+	.	ID=MIMAT0027488;Alias=MIMAT0027488;Name=hsa-miR-6794-5p;Derives_from=MI0022639
chr19	.	miRNA	12852306	12852325	.	+	.	ID=MIMAT0027489;Alias=MIMAT0027489;Name=hsa-miR-6794-3p;Derives_from=MI0022639
chr19	.	miRNA_primary_transcript	12920320	12920404	.	+	.	ID=MI0019302;Alias=MI0019302;Name=hsa-mir-5695
chr19	.	miRNA	12920373	12920394	.	+	.	ID=MIMAT0022488;Alias=MIMAT0022488;Name=hsa-miR-5695;Derives_from=MI0019302
chr19	.	miRNA_primary_transcript	12940484	12940540	.	+	.	ID=MI0022227;Alias=MI0022227;Name=hsa-mir-6515
chr19	.	miRNA	12940486	12940506	.	+	.	ID=MIMAT0025486;Alias=MIMAT0025486;Name=hsa-miR-6515-5p;Derives_from=MI0022227
chr19	.	miRNA	12940521	12940540	.	+	.	ID=MIMAT0025487;Alias=MIMAT0025487;Name=hsa-miR-6515-3p;Derives_from=MI0022227
chr19	.	miRNA_primary_transcript	13836287	13836359	.	-	.	ID=MI0000081;Alias=MI0000081;Name=hsa-mir-24-2
chr19	.	miRNA	13836289	13836310	.	-	.	ID=MIMAT0000080;Alias=MIMAT0000080;Name=hsa-miR-24-3p;Derives_from=MI0000081
chr19	.	miRNA	13836326	13836347	.	-	.	ID=MIMAT0004497;Alias=MIMAT0004497;Name=hsa-miR-24-2-5p;Derives_from=MI0000081
chr19	.	miRNA_primary_transcript	13836440	13836517	.	-	.	ID=MI0000085;Alias=MI0000085;Name=hsa-mir-27a
chr19	.	miRNA	13836487	13836508	.	-	.	ID=MIMAT0004501;Alias=MIMAT0004501;Name=hsa-miR-27a-5p;Derives_from=MI0000085
chr19	.	miRNA	13836447	13836467	.	-	.	ID=MIMAT0000084;Alias=MIMAT0000084;Name=hsa-miR-27a-3p;Derives_from=MI0000085
chr19	.	miRNA_primary_transcript	13836587	13836659	.	-	.	ID=MI0000079;Alias=MI0000079;Name=hsa-mir-23a
chr19	.	miRNA	13836630	13836651	.	-	.	ID=MIMAT0004496;Alias=MIMAT0004496;Name=hsa-miR-23a-5p;Derives_from=MI0000079
chr19	.	miRNA	13836595	13836615	.	-	.	ID=MIMAT0000078;Alias=MIMAT0000078;Name=hsa-miR-23a-3p;Derives_from=MI0000079
chr19	.	miRNA_primary_transcript	13874699	13874808	.	+	.	ID=MI0000271;Alias=MI0000271;Name=hsa-mir-181c
chr19	.	miRNA	13874725	13874746	.	+	.	ID=MIMAT0000258;Alias=MIMAT0000258;Name=hsa-miR-181c-5p;Derives_from=MI0000271
chr19	.	miRNA	13874763	13874784	.	+	.	ID=MIMAT0004559;Alias=MIMAT0004559;Name=hsa-miR-181c-3p;Derives_from=MI0000271
chr19	.	miRNA_primary_transcript	13874875	13875011	.	+	.	ID=MI0003139;Alias=MI0003139;Name=hsa-mir-181d
chr19	.	miRNA	13874910	13874932	.	+	.	ID=MIMAT0002821;Alias=MIMAT0002821;Name=hsa-miR-181d-5p;Derives_from=MI0003139
chr19	.	miRNA	13874953	13874973	.	+	.	ID=MIMAT0026608;Alias=MIMAT0026608;Name=hsa-miR-181d-3p;Derives_from=MI0003139
chr19	.	miRNA_primary_transcript	14073361	14073479	.	+	.	ID=MI0020340;Alias=MI0020340;Name=hsa-mir-1199
chr19	.	miRNA	14073381	14073400	.	+	.	ID=MIMAT0031119;Alias=MIMAT0031119;Name=hsa-miR-1199-5p;Derives_from=MI0020340
chr19	.	miRNA	14073425	14073445	.	+	.	ID=MIMAT0031120;Alias=MIMAT0031120;Name=hsa-miR-1199-3p;Derives_from=MI0020340
chr19	.	miRNA_primary_transcript	14529543	14529640	.	+	.	ID=MI0003654;Alias=MI0003654;Name=hsa-mir-639
chr19	.	miRNA	14529603	14529625	.	+	.	ID=MIMAT0003309;Alias=MIMAT0003309;Name=hsa-miR-639;Derives_from=MI0003654
chr19	.	miRNA_primary_transcript	15179283	15179350	.	-	.	ID=MI0022640;Alias=MI0022640;Name=hsa-mir-6795
chr19	.	miRNA	15179322	15179345	.	-	.	ID=MIMAT0027490;Alias=MIMAT0027490;Name=hsa-miR-6795-5p;Derives_from=MI0022640
chr19	.	miRNA	15179283	15179303	.	-	.	ID=MIMAT0027491;Alias=MIMAT0027491;Name=hsa-miR-6795-3p;Derives_from=MI0022640
chr19	.	miRNA_primary_transcript	15449548	15449608	.	+	.	ID=MI0007075;Alias=MI0007075;Name=hsa-mir-1470
chr19	.	miRNA	15449548	15449568	.	+	.	ID=MIMAT0007348;Alias=MIMAT0007348;Name=hsa-miR-1470;Derives_from=MI0007075
chr19	.	miRNA_primary_transcript	18282077	18282161	.	+	.	ID=MI0014232;Alias=MI0014232;Name=hsa-mir-3188
chr19	.	miRNA	18282129	18282151	.	+	.	ID=MIMAT0015070;Alias=MIMAT0015070;Name=hsa-miR-3188;Derives_from=MI0014232
chr19	.	miRNA_primary_transcript	18386562	18386634	.	+	.	ID=MI0014233;Alias=MI0014233;Name=hsa-mir-3189
chr19	.	miRNA	18386607	18386627	.	+	.	ID=MIMAT0015071;Alias=MIMAT0015071;Name=hsa-miR-3189-3p;Derives_from=MI0014233
chr19	.	miRNA	18386570	18386594	.	+	.	ID=MIMAT0019217;Alias=MIMAT0019217;Name=hsa-miR-3189-5p;Derives_from=MI0014233
chr19	.	miRNA_primary_transcript	19435063	19435158	.	+	.	ID=MI0003655;Alias=MI0003655;Name=hsa-mir-640
chr19	.	miRNA	19435123	19435143	.	+	.	ID=MIMAT0003310;Alias=MIMAT0003310;Name=hsa-miR-640;Derives_from=MI0003655
chr19	.	miRNA_primary_transcript	20399272	20399354	.	-	.	ID=MI0006407;Alias=MI0006407;Name=hsa-mir-1270
chr19	.	miRNA	20399320	20399342	.	-	.	ID=MIMAT0005924;Alias=MIMAT0005924;Name=hsa-miR-1270;Derives_from=MI0006407
chr19	.	miRNA_primary_transcript	35122700	35122764	.	+	.	ID=MI0022734;Alias=MI0022734;Name=hsa-mir-6887
chr19	.	miRNA	35122705	35122727	.	+	.	ID=MIMAT0027674;Alias=MIMAT0027674;Name=hsa-miR-6887-5p;Derives_from=MI0022734
chr19	.	miRNA	35122744	35122764	.	+	.	ID=MIMAT0027675;Alias=MIMAT0027675;Name=hsa-miR-6887-3p;Derives_from=MI0022734
chr19	.	miRNA_primary_transcript	35345513	35345627	.	+	.	ID=MI0018175;Alias=MI0018175;Name=hsa-mir-5196
chr19	.	miRNA	35345541	35345562	.	+	.	ID=MIMAT0021128;Alias=MIMAT0021128;Name=hsa-miR-5196-5p;Derives_from=MI0018175
chr19	.	miRNA	35345581	35345601	.	+	.	ID=MIMAT0021129;Alias=MIMAT0021129;Name=hsa-miR-5196-3p;Derives_from=MI0018175
chr19	.	miRNA_primary_transcript	39409623	39409678	.	-	.	ID=MI0016897;Alias=MI0016897;Name=hsa-mir-4530
chr19	.	miRNA	39409629	39409646	.	-	.	ID=MIMAT0019069;Alias=MIMAT0019069;Name=hsa-miR-4530;Derives_from=MI0016897
chr19	.	miRNA_primary_transcript	39829716	39829802	.	-	.	ID=MI0022554;Alias=MI0022554;Name=hsa-mir-6719
chr19	.	miRNA	39829726	39829747	.	-	.	ID=MIMAT0025850;Alias=MIMAT0025850;Name=hsa-miR-6719-3p;Derives_from=MI0022554
chr19	.	miRNA_primary_transcript	40282543	40282641	.	-	.	ID=MI0003656;Alias=MI0003656;Name=hsa-mir-641
chr19	.	miRNA	40282603	40282626	.	-	.	ID=MIMAT0003311;Alias=MIMAT0003311;Name=hsa-miR-641;Derives_from=MI0003656
chr19	.	miRNA_primary_transcript	40369846	40369907	.	+	.	ID=MI0022641;Alias=MI0022641;Name=hsa-mir-6796
chr19	.	miRNA	40369851	40369873	.	+	.	ID=MIMAT0027492;Alias=MIMAT0027492;Name=hsa-miR-6796-5p;Derives_from=MI0022641
chr19	.	miRNA	40369887	40369907	.	+	.	ID=MIMAT0027493;Alias=MIMAT0027493;Name=hsa-miR-6796-3p;Derives_from=MI0022641
chr19	.	miRNA_primary_transcript	41869627	41869698	.	+	.	ID=MI0022642;Alias=MI0022642;Name=hsa-mir-6797
chr19	.	miRNA	41869632	41869656	.	+	.	ID=MIMAT0027494;Alias=MIMAT0027494;Name=hsa-miR-6797-5p;Derives_from=MI0022642
chr19	.	miRNA	41869675	41869696	.	+	.	ID=MIMAT0027495;Alias=MIMAT0027495;Name=hsa-miR-6797-3p;Derives_from=MI0022642
chr19	.	miRNA_primary_transcript	42133445	42133513	.	-	.	ID=MI0015853;Alias=MI0015853;Name=hsa-mir-4323
chr19	.	miRNA	42133455	42133472	.	-	.	ID=MIMAT0016875;Alias=MIMAT0016875;Name=hsa-miR-4323;Derives_from=MI0015853
chr19	.	miRNA_primary_transcript	42351131	42351205	.	+	.	ID=MI0025913;Alias=MI0025913;Name=hsa-mir-8077
chr19	.	miRNA	42351174	42351195	.	+	.	ID=MIMAT0031004;Alias=MIMAT0031004;Name=hsa-miR-8077;Derives_from=MI0025913
chr19	.	miRNA_primary_transcript	44653686	44653732	.	-	.	ID=MI0016898;Alias=MI0016898;Name=hsa-mir-4531
chr19	.	miRNA	44653689	44653705	.	-	.	ID=MIMAT0019070;Alias=MIMAT0019070;Name=hsa-miR-4531;Derives_from=MI0016898
chr19	.	miRNA_primary_transcript	44758657	44758721	.	+	.	ID=MI0025921;Alias=MI0025921;Name=hsa-mir-8085
chr19	.	miRNA	44758667	44758687	.	+	.	ID=MIMAT0031012;Alias=MIMAT0031012;Name=hsa-miR-8085;Derives_from=MI0025921
chr19	.	miRNA_primary_transcript	45436654	45436704	.	+	.	ID=MI0020365;Alias=MI0020365;Name=hsa-mir-6088
chr19	.	miRNA	45436654	45436673	.	+	.	ID=MIMAT0023713;Alias=MIMAT0023713;Name=hsa-miR-6088;Derives_from=MI0020365
chr19	.	miRNA_primary_transcript	45638994	45639087	.	-	.	ID=MI0000803;Alias=MI0000803;Name=hsa-mir-330
chr19	.	miRNA	45639049	45639070	.	-	.	ID=MIMAT0004693;Alias=MIMAT0004693;Name=hsa-miR-330-5p;Derives_from=MI0000803
chr19	.	miRNA	45639009	45639031	.	-	.	ID=MIMAT0000751;Alias=MIMAT0000751;Name=hsa-miR-330-3p;Derives_from=MI0000803
chr19	.	miRNA_primary_transcript	45674928	45675024	.	+	.	ID=MI0003657;Alias=MI0003657;Name=hsa-mir-642a
chr19	.	miRNA	45674943	45674964	.	+	.	ID=MIMAT0003312;Alias=MIMAT0003312;Name=hsa-miR-642a-5p;Derives_from=MI0003657
chr19	.	miRNA	45674978	45674999	.	+	.	ID=MIMAT0020924;Alias=MIMAT0020924;Name=hsa-miR-642a-3p;Derives_from=MI0003657
chr19	.	miRNA_primary_transcript	45674932	45675008	.	-	.	ID=MI0016685;Alias=MI0016685;Name=hsa-mir-642b
chr19	.	miRNA	45674941	45674962	.	-	.	ID=MIMAT0018444;Alias=MIMAT0018444;Name=hsa-miR-642b-3p;Derives_from=MI0016685
chr19	.	miRNA	45674978	45674999	.	-	.	ID=MIMAT0022736;Alias=MIMAT0022736;Name=hsa-miR-642b-5p;Derives_from=MI0016685
chr19	.	miRNA_primary_transcript	46018932	46019049	.	+	.	ID=MI0003834;Alias=MI0003834;Name=hsa-mir-769
chr19	.	miRNA	46018961	46018982	.	+	.	ID=MIMAT0003886;Alias=MIMAT0003886;Name=hsa-miR-769-5p;Derives_from=MI0003834
chr19	.	miRNA	46019000	46019022	.	+	.	ID=MIMAT0003887;Alias=MIMAT0003887;Name=hsa-miR-769-3p;Derives_from=MI0003834
chr19	.	miRNA_primary_transcript	46709282	46709354	.	-	.	ID=MI0014234;Alias=MI0014234;Name=hsa-mir-320e
chr19	.	miRNA	46709294	46709311	.	-	.	ID=MIMAT0015072;Alias=MIMAT0015072;Name=hsa-miR-320e;Derives_from=MI0014234
chr19	.	miRNA_primary_transcript	47226942	47227021	.	+	.	ID=MI0014235;Alias=MI0014235;Name=hsa-mir-3190
chr19	.	miRNA	47226955	47226974	.	+	.	ID=MIMAT0015073;Alias=MIMAT0015073;Name=hsa-miR-3190-5p;Derives_from=MI0014235
chr19	.	miRNA	47226988	47227010	.	+	.	ID=MIMAT0022839;Alias=MIMAT0022839;Name=hsa-miR-3190-3p;Derives_from=MI0014235
chr19	.	miRNA_primary_transcript	47226944	47227019	.	-	.	ID=MI0014236;Alias=MI0014236;Name=hsa-mir-3191
chr19	.	miRNA	47226952	47226974	.	-	.	ID=MIMAT0015075;Alias=MIMAT0015075;Name=hsa-miR-3191-3p;Derives_from=MI0014236
chr19	.	miRNA	47226990	47227011	.	-	.	ID=MIMAT0022732;Alias=MIMAT0022732;Name=hsa-miR-3191-5p;Derives_from=MI0014236
chr19	.	miRNA_primary_transcript	49009906	49009972	.	+	.	ID=MI0022643;Alias=MI0022643;Name=hsa-mir-6798
chr19	.	miRNA	49009911	49009933	.	+	.	ID=MIMAT0027496;Alias=MIMAT0027496;Name=hsa-miR-6798-5p;Derives_from=MI0022643
chr19	.	miRNA	49009952	49009972	.	+	.	ID=MIMAT0027497;Alias=MIMAT0027497;Name=hsa-miR-6798-3p;Derives_from=MI0022643
chr19	.	miRNA_primary_transcript	49308797	49308868	.	-	.	ID=MI0015854;Alias=MI0015854;Name=hsa-mir-4324
chr19	.	miRNA	49308807	49308826	.	-	.	ID=MIMAT0016876;Alias=MIMAT0016876;Name=hsa-miR-4324;Derives_from=MI0015854
chr19	.	miRNA_primary_transcript	49500785	49500868	.	-	.	ID=MI0000479;Alias=MI0000479;Name=hsa-mir-150
chr19	.	miRNA	49500832	49500853	.	-	.	ID=MIMAT0000451;Alias=MIMAT0000451;Name=hsa-miR-150-5p;Derives_from=MI0000479
chr19	.	miRNA	49500797	49500818	.	-	.	ID=MIMAT0004610;Alias=MIMAT0004610;Name=hsa-miR-150-3p;Derives_from=MI0000479
chr19	.	miRNA_primary_transcript	49682117	49682195	.	+	.	ID=MI0017977;Alias=MI0017977;Name=hsa-mir-5088
chr19	.	miRNA	49682122	49682145	.	+	.	ID=MIMAT0021080;Alias=MIMAT0021080;Name=hsa-miR-5088-5p;Derives_from=MI0017977
chr19	.	miRNA	49682174	49682194	.	+	.	ID=MIMAT0027041;Alias=MIMAT0027041;Name=hsa-miR-5088-3p;Derives_from=MI0017977
chr19	.	miRNA_primary_transcript	49791866	49791934	.	+	.	ID=MI0022644;Alias=MI0022644;Name=hsa-mir-6799
chr19	.	miRNA	49791871	49791890	.	+	.	ID=MIMAT0027498;Alias=MIMAT0027498;Name=hsa-miR-6799-5p;Derives_from=MI0022644
chr19	.	miRNA	49791912	49791934	.	+	.	ID=MIMAT0027499;Alias=MIMAT0027499;Name=hsa-miR-6799-3p;Derives_from=MI0022644
chr19	.	miRNA_primary_transcript	49832018	49832099	.	+	.	ID=MI0022645;Alias=MI0022645;Name=hsa-mir-6800
chr19	.	miRNA	49832022	49832042	.	+	.	ID=MIMAT0027500;Alias=MIMAT0027500;Name=hsa-miR-6800-5p;Derives_from=MI0022645
chr19	.	miRNA	49832076	49832096	.	+	.	ID=MIMAT0027501;Alias=MIMAT0027501;Name=hsa-miR-6800-3p;Derives_from=MI0022645
chr19	.	miRNA_primary_transcript	49854591	49854651	.	+	.	ID=MI0017388;Alias=MI0017388;Name=hsa-mir-4749
chr19	.	miRNA	49854593	49854614	.	+	.	ID=MIMAT0019885;Alias=MIMAT0019885;Name=hsa-miR-4749-5p;Derives_from=MI0017388
chr19	.	miRNA	49854632	49854651	.	+	.	ID=MIMAT0019886;Alias=MIMAT0019886;Name=hsa-miR-4749-3p;Derives_from=MI0017388
chr19	.	miRNA_primary_transcript	49888175	49888230	.	+	.	ID=MI0017389;Alias=MI0017389;Name=hsa-mir-4750
chr19	.	miRNA	49888177	49888198	.	+	.	ID=MIMAT0019887;Alias=MIMAT0019887;Name=hsa-miR-4750-5p;Derives_from=MI0017389
chr19	.	miRNA	49888209	49888230	.	+	.	ID=MIMAT0022979;Alias=MIMAT0022979;Name=hsa-miR-4750-3p;Derives_from=MI0017389
chr19	.	miRNA_primary_transcript	49933064	49933137	.	+	.	ID=MI0017390;Alias=MI0017390;Name=hsa-mir-4751
chr19	.	miRNA	49933073	49933096	.	+	.	ID=MIMAT0019888;Alias=MIMAT0019888;Name=hsa-miR-4751;Derives_from=MI0017390
chr19	.	miRNA_primary_transcript	51206929	51207009	.	-	.	ID=MI0025910;Alias=MI0025910;Name=hsa-mir-8074
chr19	.	miRNA	51206939	51206962	.	-	.	ID=MIMAT0031001;Alias=MIMAT0031001;Name=hsa-miR-8074;Derives_from=MI0025910
chr19	.	miRNA_primary_transcript	51692612	51692681	.	+	.	ID=MI0000746;Alias=MI0000746;Name=hsa-mir-99b
chr19	.	miRNA	51692618	51692639	.	+	.	ID=MIMAT0000689;Alias=MIMAT0000689;Name=hsa-miR-99b-5p;Derives_from=MI0000746
chr19	.	miRNA	51692656	51692677	.	+	.	ID=MIMAT0004678;Alias=MIMAT0004678;Name=hsa-miR-99b-3p;Derives_from=MI0000746
chr19	.	miRNA_primary_transcript	51692786	51692864	.	+	.	ID=MI0000066;Alias=MI0000066;Name=hsa-let-7e
chr19	.	miRNA	51692793	51692814	.	+	.	ID=MIMAT0000066;Alias=MIMAT0000066;Name=hsa-let-7e-5p;Derives_from=MI0000066
chr19	.	miRNA	51692838	51692859	.	+	.	ID=MIMAT0004485;Alias=MIMAT0004485;Name=hsa-let-7e-3p;Derives_from=MI0000066
chr19	.	miRNA_primary_transcript	51693254	51693339	.	+	.	ID=MI0000469;Alias=MI0000469;Name=hsa-mir-125a
chr19	.	miRNA	51693268	51693291	.	+	.	ID=MIMAT0000443;Alias=MIMAT0000443;Name=hsa-miR-125a-5p;Derives_from=MI0000469
chr19	.	miRNA	51693306	51693327	.	+	.	ID=MIMAT0004602;Alias=MIMAT0004602;Name=hsa-miR-125a-3p;Derives_from=MI0000469
chr19	.	miRNA_primary_transcript	52222020	52222098	.	+	.	ID=MI0022646;Alias=MI0022646;Name=hsa-mir-6801
chr19	.	miRNA	52222025	52222047	.	+	.	ID=MIMAT0027502;Alias=MIMAT0027502;Name=hsa-miR-6801-5p;Derives_from=MI0022646
chr19	.	miRNA	52222074	52222093	.	+	.	ID=MIMAT0027503;Alias=MIMAT0027503;Name=hsa-miR-6801-3p;Derives_from=MI0022646
chr19	.	miRNA_primary_transcript	52281797	52281893	.	+	.	ID=MI0003658;Alias=MI0003658;Name=hsa-mir-643
chr19	.	miRNA	52281857	52281878	.	+	.	ID=MIMAT0003313;Alias=MIMAT0003313;Name=hsa-miR-643;Derives_from=MI0003658
chr19	.	miRNA_primary_transcript	53666679	53666762	.	+	.	ID=MI0003140;Alias=MI0003140;Name=hsa-mir-512-1
chr19	.	miRNA	53666692	53666714	.	+	.	ID=MIMAT0002822;Alias=MIMAT0002822;Name=hsa-miR-512-5p;Derives_from=MI0003140
chr19	.	miRNA	53666729	53666750	.	+	.	ID=MIMAT0002823;Alias=MIMAT0002823;Name=hsa-miR-512-3p;Derives_from=MI0003140
chr19	.	miRNA_primary_transcript	53669157	53669254	.	+	.	ID=MI0003141;Alias=MI0003141;Name=hsa-mir-512-2
chr19	.	miRNA	53669176	53669198	.	+	.	ID=MIMAT0002822_1;Alias=MIMAT0002822;Name=hsa-miR-512-5p;Derives_from=MI0003141
chr19	.	miRNA	53669213	53669234	.	+	.	ID=MIMAT0002823_1;Alias=MIMAT0002823;Name=hsa-miR-512-3p;Derives_from=MI0003141
chr19	.	miRNA_primary_transcript	53671968	53672040	.	+	.	ID=MI0003786;Alias=MI0003786;Name=hsa-mir-1323
chr19	.	miRNA	53671978	53671999	.	+	.	ID=MIMAT0005795;Alias=MIMAT0005795;Name=hsa-miR-1323;Derives_from=MI0003786
chr19	.	miRNA_primary_transcript	53674197	53674320	.	+	.	ID=MI0003142;Alias=MI0003142;Name=hsa-mir-498
chr19	.	miRNA	53674230	53674252	.	+	.	ID=MIMAT0002824;Alias=MIMAT0002824;Name=hsa-miR-498-5p;Derives_from=MI0003142
chr19	.	miRNA	53674266	53674288	.	+	.	ID=MIMAT0037323;Alias=MIMAT0037323;Name=hsa-miR-498-3p;Derives_from=MI0003142
chr19	.	miRNA_primary_transcript	53675711	53675797	.	+	.	ID=MI0003143;Alias=MI0003143;Name=hsa-mir-520e
chr19	.	miRNA	53675764	53675784	.	+	.	ID=MIMAT0002825;Alias=MIMAT0002825;Name=hsa-miR-520e-3p;Derives_from=MI0003143
chr19	.	miRNA	53675726	53675747	.	+	.	ID=MIMAT0037324;Alias=MIMAT0037324;Name=hsa-miR-520e-5p;Derives_from=MI0003143
chr19	.	miRNA_primary_transcript	53679003	53679085	.	+	.	ID=MI0003144;Alias=MI0003144;Name=hsa-mir-515-1
chr19	.	miRNA	53679016	53679039	.	+	.	ID=MIMAT0002826;Alias=MIMAT0002826;Name=hsa-miR-515-5p;Derives_from=MI0003144
chr19	.	miRNA	53679053	53679074	.	+	.	ID=MIMAT0002827;Alias=MIMAT0002827;Name=hsa-miR-515-3p;Derives_from=MI0003144
chr19	.	miRNA_primary_transcript	53679940	53680023	.	+	.	ID=MI0003145;Alias=MI0003145;Name=hsa-mir-519e
chr19	.	miRNA	53679953	53679974	.	+	.	ID=MIMAT0002828;Alias=MIMAT0002828;Name=hsa-miR-519e-5p;Derives_from=MI0003145
chr19	.	miRNA	53679991	53680012	.	+	.	ID=MIMAT0002829;Alias=MIMAT0002829;Name=hsa-miR-519e-3p;Derives_from=MI0003145
chr19	.	miRNA_primary_transcript	53682159	53682245	.	+	.	ID=MI0003146;Alias=MI0003146;Name=hsa-mir-520f
chr19	.	miRNA	53682213	53682234	.	+	.	ID=MIMAT0002830;Alias=MIMAT0002830;Name=hsa-miR-520f-3p;Derives_from=MI0003146
chr19	.	miRNA	53682173	53682194	.	+	.	ID=MIMAT0026609;Alias=MIMAT0026609;Name=hsa-miR-520f-5p;Derives_from=MI0003146
chr19	.	miRNA_primary_transcript	53685009	53685091	.	+	.	ID=MI0003147;Alias=MI0003147;Name=hsa-mir-515-2
chr19	.	miRNA	53685022	53685045	.	+	.	ID=MIMAT0002826_1;Alias=MIMAT0002826;Name=hsa-miR-515-5p;Derives_from=MI0003147
chr19	.	miRNA	53685059	53685080	.	+	.	ID=MIMAT0002827_1;Alias=MIMAT0002827;Name=hsa-miR-515-3p;Derives_from=MI0003147
chr19	.	miRNA_primary_transcript	53686469	53686555	.	+	.	ID=MI0003148;Alias=MI0003148;Name=hsa-mir-519c
chr19	.	miRNA	53686484	53686505	.	+	.	ID=MIMAT0002831;Alias=MIMAT0002831;Name=hsa-miR-519c-5p;Derives_from=MI0003148
chr19	.	miRNA	53686522	53686543	.	+	.	ID=MIMAT0002832;Alias=MIMAT0002832;Name=hsa-miR-519c-3p;Derives_from=MI0003148
chr19	.	miRNA_primary_transcript	53688481	53688567	.	+	.	ID=MI0003832;Alias=MI0003832;Name=hsa-mir-1283-1
chr19	.	miRNA	53688494	53688515	.	+	.	ID=MIMAT0005799;Alias=MIMAT0005799;Name=hsa-miR-1283;Derives_from=MI0003832
chr19	.	miRNA_primary_transcript	53690881	53690965	.	+	.	ID=MI0003149;Alias=MI0003149;Name=hsa-mir-520a
chr19	.	miRNA	53690895	53690915	.	+	.	ID=MIMAT0002833;Alias=MIMAT0002833;Name=hsa-miR-520a-5p;Derives_from=MI0003149
chr19	.	miRNA	53690933	53690954	.	+	.	ID=MIMAT0002834;Alias=MIMAT0002834;Name=hsa-miR-520a-3p;Derives_from=MI0003149
chr19	.	miRNA_primary_transcript	53694393	53694475	.	+	.	ID=MI0003150;Alias=MI0003150;Name=hsa-mir-526b
chr19	.	miRNA	53694406	53694428	.	+	.	ID=MIMAT0002835;Alias=MIMAT0002835;Name=hsa-miR-526b-5p;Derives_from=MI0003150
chr19	.	miRNA	53694443	53694464	.	+	.	ID=MIMAT0002836;Alias=MIMAT0002836;Name=hsa-miR-526b-3p;Derives_from=MI0003150
chr19	.	miRNA_primary_transcript	53695213	53695293	.	+	.	ID=MI0003151;Alias=MI0003151;Name=hsa-mir-519b
chr19	.	miRNA	53695225	53695246	.	+	.	ID=MIMAT0005454;Alias=MIMAT0005454;Name=hsa-miR-519b-5p;Derives_from=MI0003151
chr19	.	miRNA	53695263	53695284	.	+	.	ID=MIMAT0002837;Alias=MIMAT0002837;Name=hsa-miR-519b-3p;Derives_from=MI0003151
chr19	.	miRNA_primary_transcript	53697533	53697617	.	+	.	ID=MI0003152;Alias=MI0003152;Name=hsa-mir-525
chr19	.	miRNA	53697547	53697567	.	+	.	ID=MIMAT0002838;Alias=MIMAT0002838;Name=hsa-miR-525-5p;Derives_from=MI0003152
chr19	.	miRNA	53697584	53697605	.	+	.	ID=MIMAT0002839;Alias=MIMAT0002839;Name=hsa-miR-525-3p;Derives_from=MI0003152
chr19	.	miRNA_primary_transcript	53698385	53698471	.	+	.	ID=MI0003153;Alias=MI0003153;Name=hsa-mir-523
chr19	.	miRNA	53698400	53698421	.	+	.	ID=MIMAT0005449;Alias=MIMAT0005449;Name=hsa-miR-523-5p;Derives_from=MI0003153
chr19	.	miRNA	53698437	53698459	.	+	.	ID=MIMAT0002840;Alias=MIMAT0002840;Name=hsa-miR-523-3p;Derives_from=MI0003153
chr19	.	miRNA_primary_transcript	53700015	53700101	.	+	.	ID=MI0003154;Alias=MI0003154;Name=hsa-mir-518f
chr19	.	miRNA	53700030	53700051	.	+	.	ID=MIMAT0002841;Alias=MIMAT0002841;Name=hsa-miR-518f-5p;Derives_from=MI0003154
chr19	.	miRNA	53700067	53700087	.	+	.	ID=MIMAT0002842;Alias=MIMAT0002842;Name=hsa-miR-518f-3p;Derives_from=MI0003154
chr19	.	miRNA_primary_transcript	53701227	53701287	.	+	.	ID=MI0003155;Alias=MI0003155;Name=hsa-mir-520b
chr19	.	miRNA	53701267	53701287	.	+	.	ID=MIMAT0002843;Alias=MIMAT0002843;Name=hsa-miR-520b-3p;Derives_from=MI0003155
chr19	.	miRNA	53701228	53701248	.	+	.	ID=MIMAT0037325;Alias=MIMAT0037325;Name=hsa-miR-520b-5p;Derives_from=MI0003155
chr19	.	miRNA_primary_transcript	53702737	53702819	.	+	.	ID=MI0003156;Alias=MI0003156;Name=hsa-mir-518b
chr19	.	miRNA	53702787	53702808	.	+	.	ID=MIMAT0002844;Alias=MIMAT0002844;Name=hsa-miR-518b;Derives_from=MI0003156
chr19	.	miRNA_primary_transcript	53706252	53706336	.	+	.	ID=MI0003157;Alias=MI0003157;Name=hsa-mir-526a-1
chr19	.	miRNA	53706266	53706287	.	+	.	ID=MIMAT0002845;Alias=MIMAT0002845;Name=hsa-miR-526a-5p;Derives_from=MI0003157
chr19	.	miRNA	53706303	53706324	.	+	.	ID=MIMAT0037326;Alias=MIMAT0037326;Name=hsa-miR-526a-3p;Derives_from=MI0003157
chr19	.	miRNA_primary_transcript	53707453	53707539	.	+	.	ID=MI0003158;Alias=MI0003158;Name=hsa-mir-520c
chr19	.	miRNA	53707468	53707489	.	+	.	ID=MIMAT0005455;Alias=MIMAT0005455;Name=hsa-miR-520c-5p;Derives_from=MI0003158
chr19	.	miRNA	53707506	53707527	.	+	.	ID=MIMAT0002846;Alias=MIMAT0002846;Name=hsa-miR-520c-3p;Derives_from=MI0003158
chr19	.	miRNA_primary_transcript	53708735	53708835	.	+	.	ID=MI0003159;Alias=MI0003159;Name=hsa-mir-518c
chr19	.	miRNA	53708758	53708780	.	+	.	ID=MIMAT0002847;Alias=MIMAT0002847;Name=hsa-miR-518c-5p;Derives_from=MI0003159
chr19	.	miRNA	53708796	53708818	.	+	.	ID=MIMAT0002848;Alias=MIMAT0002848;Name=hsa-miR-518c-3p;Derives_from=MI0003159
chr19	.	miRNA_primary_transcript	53711002	53711088	.	+	.	ID=MI0003160;Alias=MI0003160;Name=hsa-mir-524
chr19	.	miRNA	53711017	53711038	.	+	.	ID=MIMAT0002849;Alias=MIMAT0002849;Name=hsa-miR-524-5p;Derives_from=MI0003160
chr19	.	miRNA	53711054	53711074	.	+	.	ID=MIMAT0002850;Alias=MIMAT0002850;Name=hsa-miR-524-3p;Derives_from=MI0003160
chr19	.	miRNA_primary_transcript	53712268	53712354	.	+	.	ID=MI0003161;Alias=MI0003161;Name=hsa-mir-517a
chr19	.	miRNA	53712282	53712303	.	+	.	ID=MIMAT0002851;Alias=MIMAT0002851;Name=hsa-miR-517-5p;Derives_from=MI0003161
chr19	.	miRNA	53712321	53712342	.	+	.	ID=MIMAT0002852;Alias=MIMAT0002852;Name=hsa-miR-517a-3p;Derives_from=MI0003161
chr19	.	miRNA_primary_transcript	53713347	53713434	.	+	.	ID=MI0003162;Alias=MI0003162;Name=hsa-mir-519d
chr19	.	miRNA	53713400	53713421	.	+	.	ID=MIMAT0002853;Alias=MIMAT0002853;Name=hsa-miR-519d-3p;Derives_from=MI0003162
chr19	.	miRNA	53713361	53713385	.	+	.	ID=MIMAT0026610;Alias=MIMAT0026610;Name=hsa-miR-519d-5p;Derives_from=MI0003162
chr19	.	miRNA_primary_transcript	53716594	53716680	.	+	.	ID=MI0003163;Alias=MI0003163;Name=hsa-mir-521-2
chr19	.	miRNA	53716647	53716668	.	+	.	ID=MIMAT0002854;Alias=MIMAT0002854;Name=hsa-miR-521;Derives_from=MI0003163
chr19	.	miRNA_primary_transcript	53720096	53720182	.	+	.	ID=MI0003164;Alias=MI0003164;Name=hsa-mir-520d
chr19	.	miRNA	53720111	53720130	.	+	.	ID=MIMAT0002855;Alias=MIMAT0002855;Name=hsa-miR-520d-5p;Derives_from=MI0003164
chr19	.	miRNA	53720149	53720170	.	+	.	ID=MIMAT0002856;Alias=MIMAT0002856;Name=hsa-miR-520d-3p;Derives_from=MI0003164
chr19	.	miRNA_primary_transcript	53721076	53721142	.	+	.	ID=MI0003165;Alias=MI0003165;Name=hsa-mir-517b
chr19	.	miRNA	53721081	53721102	.	+	.	ID=MIMAT0002851_1;Alias=MIMAT0002851;Name=hsa-miR-517-5p;Derives_from=MI0003165
chr19	.	miRNA	53721118	53721139	.	+	.	ID=MIMAT0002857;Alias=MIMAT0002857;Name=hsa-miR-517b-3p;Derives_from=MI0003165
chr19	.	miRNA_primary_transcript	53722166	53722255	.	+	.	ID=MI0003166;Alias=MI0003166;Name=hsa-mir-520g
chr19	.	miRNA	53722220	53722243	.	+	.	ID=MIMAT0002858;Alias=MIMAT0002858;Name=hsa-miR-520g-3p;Derives_from=MI0003166
chr19	.	miRNA	53722182	53722204	.	+	.	ID=MIMAT0026611;Alias=MIMAT0026611;Name=hsa-miR-520g-5p;Derives_from=MI0003166
chr19	.	miRNA_primary_transcript	53725442	53725526	.	+	.	ID=MI0003167;Alias=MI0003167;Name=hsa-mir-516b-2
chr19	.	miRNA	53725457	53725478	.	+	.	ID=MIMAT0002859;Alias=MIMAT0002859;Name=hsa-miR-516b-5p;Derives_from=MI0003167
chr19	.	miRNA	53725497	53725514	.	+	.	ID=MIMAT0002860;Alias=MIMAT0002860;Name=hsa-miR-516b-3p;Derives_from=MI0003167
chr19	.	miRNA_primary_transcript	53726922	53726986	.	+	.	ID=MI0003168;Alias=MI0003168;Name=hsa-mir-526a-2
chr19	.	miRNA	53726928	53726949	.	+	.	ID=MIMAT0002845_1;Alias=MIMAT0002845;Name=hsa-miR-526a-5p;Derives_from=MI0003168
chr19	.	miRNA_primary_transcript	53729838	53729925	.	+	.	ID=MI0003169;Alias=MI0003169;Name=hsa-mir-518e
chr19	.	miRNA	53729853	53729874	.	+	.	ID=MIMAT0005450;Alias=MIMAT0005450;Name=hsa-miR-518e-5p;Derives_from=MI0003169
chr19	.	miRNA	53729891	53729911	.	+	.	ID=MIMAT0002861;Alias=MIMAT0002861;Name=hsa-miR-518e-3p;Derives_from=MI0003169
chr19	.	miRNA_primary_transcript	53731006	53731090	.	+	.	ID=MI0003170;Alias=MI0003170;Name=hsa-mir-518a-1
chr19	.	miRNA	53731019	53731038	.	+	.	ID=MIMAT0005457;Alias=MIMAT0005457;Name=hsa-miR-518a-5p;Derives_from=MI0003170
chr19	.	miRNA	53731056	53731077	.	+	.	ID=MIMAT0002863;Alias=MIMAT0002863;Name=hsa-miR-518a-3p;Derives_from=MI0003170
chr19	.	miRNA_primary_transcript	53734877	53734963	.	+	.	ID=MI0003171;Alias=MI0003171;Name=hsa-mir-518d
chr19	.	miRNA	53734892	53734913	.	+	.	ID=MIMAT0005456;Alias=MIMAT0005456;Name=hsa-miR-518d-5p;Derives_from=MI0003171
chr19	.	miRNA	53734929	53734949	.	+	.	ID=MIMAT0002864;Alias=MIMAT0002864;Name=hsa-miR-518d-3p;Derives_from=MI0003171
chr19	.	miRNA_primary_transcript	53736845	53736934	.	+	.	ID=MI0003172;Alias=MI0003172;Name=hsa-mir-516b-1
chr19	.	miRNA	53736860	53736881	.	+	.	ID=MIMAT0002859_1;Alias=MIMAT0002859;Name=hsa-miR-516b-5p;Derives_from=MI0003172
chr19	.	miRNA	53736905	53736922	.	+	.	ID=MIMAT0002860_1;Alias=MIMAT0002860;Name=hsa-miR-516b-3p;Derives_from=MI0003172
chr19	.	miRNA_primary_transcript	53739333	53739419	.	+	.	ID=MI0003173;Alias=MI0003173;Name=hsa-mir-518a-2
chr19	.	miRNA	53739348	53739367	.	+	.	ID=MIMAT0005457_1;Alias=MIMAT0005457;Name=hsa-miR-518a-5p;Derives_from=MI0003173
chr19	.	miRNA	53739385	53739406	.	+	.	ID=MIMAT0002863_1;Alias=MIMAT0002863;Name=hsa-miR-518a-3p;Derives_from=MI0003173
chr19	.	miRNA_primary_transcript	53741313	53741407	.	+	.	ID=MI0003174;Alias=MI0003174;Name=hsa-mir-517c
chr19	.	miRNA	53741332	53741353	.	+	.	ID=MIMAT0002851_2;Alias=MIMAT0002851;Name=hsa-miR-517-5p;Derives_from=MI0003174
chr19	.	miRNA	53741369	53741390	.	+	.	ID=MIMAT0002866;Alias=MIMAT0002866;Name=hsa-miR-517c-3p;Derives_from=MI0003174
chr19	.	miRNA_primary_transcript	53742512	53742599	.	+	.	ID=MI0003175;Alias=MI0003175;Name=hsa-mir-520h
chr19	.	miRNA	53742566	53742587	.	+	.	ID=MIMAT0002867;Alias=MIMAT0002867;Name=hsa-miR-520h;Derives_from=MI0003175
chr19	.	miRNA_primary_transcript	53748636	53748722	.	+	.	ID=MI0003176;Alias=MI0003176;Name=hsa-mir-521-1
chr19	.	miRNA	53748689	53748710	.	+	.	ID=MIMAT0002854_1;Alias=MIMAT0002854;Name=hsa-miR-521;Derives_from=MI0003176
chr19	.	miRNA_primary_transcript	53751211	53751297	.	+	.	ID=MI0003177;Alias=MI0003177;Name=hsa-mir-522
chr19	.	miRNA	53751226	53751247	.	+	.	ID=MIMAT0005451;Alias=MIMAT0005451;Name=hsa-miR-522-5p;Derives_from=MI0003177
chr19	.	miRNA	53751264	53751285	.	+	.	ID=MIMAT0002868;Alias=MIMAT0002868;Name=hsa-miR-522-3p;Derives_from=MI0003177
chr19	.	miRNA_primary_transcript	53752397	53752481	.	+	.	ID=MI0003178;Alias=MI0003178;Name=hsa-mir-519a-1
chr19	.	miRNA	53752411	53752432	.	+	.	ID=MIMAT0005452;Alias=MIMAT0005452;Name=hsa-miR-519a-5p;Derives_from=MI0003178
chr19	.	miRNA	53752449	53752470	.	+	.	ID=MIMAT0002869;Alias=MIMAT0002869;Name=hsa-miR-519a-3p;Derives_from=MI0003178
chr19	.	miRNA_primary_transcript	53754018	53754102	.	+	.	ID=MI0003179;Alias=MI0003179;Name=hsa-mir-527
chr19	.	miRNA	53754031	53754050	.	+	.	ID=MIMAT0002862;Alias=MIMAT0002862;Name=hsa-miR-527;Derives_from=MI0003179
chr19	.	miRNA_primary_transcript	53756741	53756830	.	+	.	ID=MI0003180;Alias=MI0003180;Name=hsa-mir-516a-1
chr19	.	miRNA	53756756	53756778	.	+	.	ID=MIMAT0004770;Alias=MIMAT0004770;Name=hsa-miR-516a-5p;Derives_from=MI0003180
chr19	.	miRNA	53756801	53756818	.	+	.	ID=MIMAT0006778;Alias=MIMAT0006778;Name=hsa-miR-516a-3p;Derives_from=MI0003180
chr19	.	miRNA_primary_transcript	53758232	53758318	.	+	.	ID=MI0006430;Alias=MI0006430;Name=hsa-mir-1283-2
chr19	.	miRNA	53758245	53758266	.	+	.	ID=MIMAT0005799_1;Alias=MIMAT0005799;Name=hsa-miR-1283;Derives_from=MI0006430
chr19	.	miRNA_primary_transcript	53761133	53761222	.	+	.	ID=MI0003181;Alias=MI0003181;Name=hsa-mir-516a-2
chr19	.	miRNA	53761148	53761170	.	+	.	ID=MIMAT0004770_1;Alias=MIMAT0004770;Name=hsa-miR-516a-5p;Derives_from=MI0003181
chr19	.	miRNA	53761193	53761210	.	+	.	ID=MIMAT0006778_1;Alias=MIMAT0006778;Name=hsa-miR-516a-3p;Derives_from=MI0003181
chr19	.	miRNA_primary_transcript	53762344	53762430	.	+	.	ID=MI0003182;Alias=MI0003182;Name=hsa-mir-519a-2
chr19	.	miRNA	53762397	53762418	.	+	.	ID=MIMAT0002869_1;Alias=MIMAT0002869;Name=hsa-miR-519a-3p;Derives_from=MI0003182
chr19	.	miRNA	53762358	53762378	.	+	.	ID=MIMAT0037327;Alias=MIMAT0037327;Name=hsa-miR-519a-2-5p;Derives_from=MI0003182
chr19	.	miRNA_primary_transcript	53787675	53787741	.	+	.	ID=MI0000779;Alias=MI0000779;Name=hsa-mir-371a
chr19	.	miRNA	53787680	53787699	.	+	.	ID=MIMAT0004687;Alias=MIMAT0004687;Name=hsa-miR-371a-5p;Derives_from=MI0000779
chr19	.	miRNA	53787716	53787738	.	+	.	ID=MIMAT0000723;Alias=MIMAT0000723;Name=hsa-miR-371a-3p;Derives_from=MI0000779
chr19	.	miRNA_primary_transcript	53787677	53787742	.	-	.	ID=MI0017393;Alias=MI0017393;Name=hsa-mir-371b
chr19	.	miRNA	53787715	53787736	.	-	.	ID=MIMAT0019892;Alias=MIMAT0019892;Name=hsa-miR-371b-5p;Derives_from=MI0017393
chr19	.	miRNA	53787678	53787700	.	-	.	ID=MIMAT0019893;Alias=MIMAT0019893;Name=hsa-miR-371b-3p;Derives_from=MI0017393
chr19	.	miRNA_primary_transcript	53787890	53787956	.	+	.	ID=MI0000780;Alias=MI0000780;Name=hsa-mir-372
chr19	.	miRNA	53787931	53787953	.	+	.	ID=MIMAT0000724;Alias=MIMAT0000724;Name=hsa-miR-372-3p;Derives_from=MI0000780
chr19	.	miRNA	53787895	53787917	.	+	.	ID=MIMAT0026484;Alias=MIMAT0026484;Name=hsa-miR-372-5p;Derives_from=MI0000780
chr19	.	miRNA_primary_transcript	53788705	53788773	.	+	.	ID=MI0000781;Alias=MI0000781;Name=hsa-mir-373
chr19	.	miRNA	53788710	53788731	.	+	.	ID=MIMAT0000725;Alias=MIMAT0000725;Name=hsa-miR-373-5p;Derives_from=MI0000781
chr19	.	miRNA	53788748	53788770	.	+	.	ID=MIMAT0000726;Alias=MIMAT0000726;Name=hsa-miR-373-3p;Derives_from=MI0000781
chr19	.	miRNA_primary_transcript	53982307	53982397	.	+	.	ID=MI0005757;Alias=MI0005757;Name=hsa-mir-935
chr19	.	miRNA	53982362	53982384	.	+	.	ID=MIMAT0004978;Alias=MIMAT0004978;Name=hsa-miR-935;Derives_from=MI0005757
chr19	.	miRNA_primary_transcript	54282109	54282180	.	+	.	ID=MI0017391;Alias=MI0017391;Name=hsa-mir-4752
chr19	.	miRNA	54282118	54282139	.	+	.	ID=MIMAT0019889;Alias=MIMAT0019889;Name=hsa-miR-4752;Derives_from=MI0017391
chr19	.	miRNA_primary_transcript	54645309	54645383	.	+	.	ID=MI0025897;Alias=MI0025897;Name=hsa-mir-8061
chr19	.	miRNA	54645319	54645339	.	+	.	ID=MIMAT0030988;Alias=MIMAT0030988;Name=hsa-miR-8061;Derives_from=MI0025897
chr19	.	miRNA_primary_transcript	55123225	55123292	.	-	.	ID=MI0025751;Alias=MI0025751;Name=hsa-mir-7975
chr19	.	miRNA	55123225	55123242	.	-	.	ID=MIMAT0031178;Alias=MIMAT0031178;Name=hsa-miR-7975;Derives_from=MI0025751
chr19	.	miRNA_primary_transcript	55230885	55230952	.	-	.	ID=MI0022649;Alias=MI0022649;Name=hsa-mir-6804
chr19	.	miRNA	55230927	55230947	.	-	.	ID=MIMAT0027508;Alias=MIMAT0027508;Name=hsa-miR-6804-5p;Derives_from=MI0022649
chr19	.	miRNA	55230885	55230906	.	-	.	ID=MIMAT0027509;Alias=MIMAT0027509;Name=hsa-miR-6804-3p;Derives_from=MI0022649
chr19	.	miRNA_primary_transcript	55239912	55239976	.	-	.	ID=MI0022647;Alias=MI0022647;Name=hsa-mir-6802
chr19	.	miRNA	55239952	55239971	.	-	.	ID=MIMAT0027504;Alias=MIMAT0027504;Name=hsa-miR-6802-5p;Derives_from=MI0022647
chr19	.	miRNA	55239912	55239933	.	-	.	ID=MIMAT0027505;Alias=MIMAT0027505;Name=hsa-miR-6802-3p;Derives_from=MI0022647
chr19	.	miRNA_primary_transcript	55245186	55245250	.	-	.	ID=MI0022648;Alias=MI0022648;Name=hsa-mir-6803
chr19	.	miRNA	55245224	55245245	.	-	.	ID=MIMAT0027506;Alias=MIMAT0027506;Name=hsa-miR-6803-5p;Derives_from=MI0022648
chr19	.	miRNA	55245186	55245207	.	-	.	ID=MIMAT0027507;Alias=MIMAT0027507;Name=hsa-miR-6803-3p;Derives_from=MI0022648
chr19	.	miRNA_primary_transcript	55388181	55388242	.	+	.	ID=MI0022650;Alias=MI0022650;Name=hsa-mir-6805
chr19	.	miRNA	55388186	55388207	.	+	.	ID=MIMAT0027510;Alias=MIMAT0027510;Name=hsa-miR-6805-5p;Derives_from=MI0022650
chr19	.	miRNA	55388220	55388242	.	+	.	ID=MIMAT0027511;Alias=MIMAT0027511;Name=hsa-miR-6805-3p;Derives_from=MI0022650
chr19	.	miRNA_primary_transcript	58334688	58334751	.	+	.	ID=MI0022651;Alias=MI0022651;Name=hsa-mir-6806
chr19	.	miRNA	58334693	58334716	.	+	.	ID=MIMAT0027512;Alias=MIMAT0027512;Name=hsa-miR-6806-5p;Derives_from=MI0022651
chr19	.	miRNA	58334730	58334751	.	+	.	ID=MIMAT0027513;Alias=MIMAT0027513;Name=hsa-miR-6806-3p;Derives_from=MI0022651
chr19	.	miRNA_primary_transcript	58386770	58386858	.	-	.	ID=MI0017394;Alias=MI0017394;Name=hsa-mir-4754
chr19	.	miRNA	58386827	58386849	.	-	.	ID=MIMAT0019894;Alias=MIMAT0019894;Name=hsa-miR-4754;Derives_from=MI0017394
chr19	.	miRNA_primary_transcript	58393364	58393446	.	+	.	ID=MI0033418;Alias=MI0033418;Name=hsa-mir-10394
chr19	.	miRNA	58393364	58393387	.	+	.	ID=MIMAT0041619;Alias=MIMAT0041619;Name=hsa-miR-10394-5p;Derives_from=MI0033418
chr19	.	miRNA	58393424	58393446	.	+	.	ID=MIMAT0041620;Alias=MIMAT0041620;Name=hsa-miR-10394-3p;Derives_from=MI0033418
chr19	.	miRNA_primary_transcript	58550285	58550376	.	+	.	ID=MI0022652;Alias=MI0022652;Name=hsa-mir-6807
chr19	.	miRNA	58550285	58550306	.	+	.	ID=MIMAT0027514;Alias=MIMAT0027514;Name=hsa-miR-6807-5p;Derives_from=MI0022652
chr19	.	miRNA	58550354	58550376	.	+	.	ID=MIMAT0027515;Alias=MIMAT0027515;Name=hsa-miR-6807-3p;Derives_from=MI0022652
chr2	.	miRNA_primary_transcript	5974662	5974732	.	+	.	ID=MI0023618;Alias=MI0023618;Name=hsa-mir-7158
chr2	.	miRNA	5974662	5974685	.	+	.	ID=MIMAT0028226;Alias=MIMAT0028226;Name=hsa-miR-7158-5p;Derives_from=MI0023618
chr2	.	miRNA	5974712	5974732	.	+	.	ID=MIMAT0028227;Alias=MIMAT0028227;Name=hsa-miR-7158-3p;Derives_from=MI0023618
chr2	.	miRNA_primary_transcript	6650373	6650439	.	+	.	ID=MI0024354;Alias=MI0024354;Name=hsa-mir-7515
chr2	.	miRNA	6650418	6650435	.	+	.	ID=MIMAT0029310;Alias=MIMAT0029310;Name=hsa-miR-7515;Derives_from=MI0024354
chr2	.	miRNA_primary_transcript	10192614	10192671	.	-	.	ID=MI0015868;Alias=MI0015868;Name=hsa-mir-4261
chr2	.	miRNA	10192624	10192639	.	-	.	ID=MIMAT0016890;Alias=MIMAT0016890;Name=hsa-miR-4261;Derives_from=MI0015868
chr2	.	miRNA_primary_transcript	11540605	11540677	.	-	.	ID=MI0016768;Alias=MI0016768;Name=hsa-mir-4429
chr2	.	miRNA	11540652	11540671	.	-	.	ID=MIMAT0018944;Alias=MIMAT0018944;Name=hsa-miR-4429;Derives_from=MI0016768
chr2	.	miRNA_primary_transcript	11767444	11767525	.	+	.	ID=MI0014141;Alias=MI0014141;Name=hsa-mir-548s
chr2	.	miRNA	11767495	11767517	.	+	.	ID=MIMAT0014987;Alias=MIMAT0014987;Name=hsa-miR-548s;Derives_from=MI0014141
chr2	.	miRNA_primary_transcript	11836933	11836986	.	-	.	ID=MI0015872;Alias=MI0015872;Name=hsa-mir-4262
chr2	.	miRNA	11836943	11836959	.	-	.	ID=MIMAT0016894;Alias=MIMAT0016894;Name=hsa-miR-4262;Derives_from=MI0015872
chr2	.	miRNA_primary_transcript	12199130	12199201	.	+	.	ID=MI0016082;Alias=MI0016082;Name=hsa-mir-3681
chr2	.	miRNA	12199138	12199159	.	+	.	ID=MIMAT0018108;Alias=MIMAT0018108;Name=hsa-miR-3681-5p;Derives_from=MI0016082
chr2	.	miRNA	12199174	12199195	.	+	.	ID=MIMAT0018109;Alias=MIMAT0018109;Name=hsa-miR-3681-3p;Derives_from=MI0016082
chr2	.	miRNA_primary_transcript	12737367	12737444	.	+	.	ID=MI0014142;Alias=MI0014142;Name=hsa-mir-3125
chr2	.	miRNA	12737376	12737395	.	+	.	ID=MIMAT0014988;Alias=MIMAT0014988;Name=hsa-miR-3125;Derives_from=MI0014142
chr2	.	miRNA_primary_transcript	19348429	19348505	.	+	.	ID=MI0017398;Alias=MI0017398;Name=hsa-mir-4757
chr2	.	miRNA	19348439	19348461	.	+	.	ID=MIMAT0019901;Alias=MIMAT0019901;Name=hsa-miR-4757-5p;Derives_from=MI0017398
chr2	.	miRNA	19348476	19348497	.	+	.	ID=MIMAT0019902;Alias=MIMAT0019902;Name=hsa-miR-4757-3p;Derives_from=MI0017398
chr2	.	miRNA_primary_transcript	25328640	25328721	.	-	.	ID=MI0003815;Alias=MI0003815;Name=hsa-mir-1301
chr2	.	miRNA	25328651	25328674	.	-	.	ID=MIMAT0005797;Alias=MIMAT0005797;Name=hsa-miR-1301-3p;Derives_from=MI0003815
chr2	.	miRNA	25328689	25328707	.	-	.	ID=MIMAT0026639;Alias=MIMAT0026639;Name=hsa-miR-1301-5p;Derives_from=MI0003815
chr2	.	miRNA_primary_transcript	27996367	27996449	.	+	.	ID=MI0015876;Alias=MI0015876;Name=hsa-mir-4263
chr2	.	miRNA	27996422	27996439	.	+	.	ID=MIMAT0016898;Alias=MIMAT0016898;Name=hsa-miR-4263;Derives_from=MI0015876
chr2	.	miRNA_primary_transcript	32532153	32532246	.	+	.	ID=MI0003564;Alias=MI0003564;Name=hsa-mir-558
chr2	.	miRNA	32532213	32532231	.	+	.	ID=MIMAT0003222;Alias=MIMAT0003222;Name=hsa-miR-558;Derives_from=MI0003564
chr2	.	miRNA_primary_transcript	32635255	32635331	.	+	.	ID=MI0017406;Alias=MI0017406;Name=hsa-mir-4765
chr2	.	miRNA	32635300	32635321	.	+	.	ID=MIMAT0019916;Alias=MIMAT0019916;Name=hsa-miR-4765;Derives_from=MI0017406
chr2	.	miRNA_primary_transcript	33418516	33418564	.	+	.	ID=MI0016769;Alias=MI0016769;Name=hsa-mir-4430
chr2	.	miRNA	33418519	33418536	.	+	.	ID=MIMAT0018945;Alias=MIMAT0018945;Name=hsa-miR-4430;Derives_from=MI0016769
chr2	.	miRNA_primary_transcript	35471405	35471486	.	+	.	ID=MI0016770;Alias=MI0016770;Name=hsa-mir-548ad
chr2	.	miRNA	35471453	35471474	.	+	.	ID=MIMAT0018946;Alias=MIMAT0018946;Name=hsa-miR-548ad-3p;Derives_from=MI0016770
chr2	.	miRNA	35471420	35471439	.	+	.	ID=MIMAT0032114;Alias=MIMAT0032114;Name=hsa-miR-548ad-5p;Derives_from=MI0016770
chr2	.	miRNA_primary_transcript	47377675	47377770	.	+	.	ID=MI0003565;Alias=MI0003565;Name=hsa-mir-559
chr2	.	miRNA	47377690	47377710	.	+	.	ID=MIMAT0003223;Alias=MIMAT0003223;Name=hsa-miR-559;Derives_from=MI0003565
chr2	.	miRNA_primary_transcript	49059603	49059658	.	+	.	ID=MI0025747;Alias=MI0025747;Name=hsa-mir-548ba
chr2	.	miRNA	49059603	49059624	.	+	.	ID=MIMAT0031175;Alias=MIMAT0031175;Name=hsa-miR-548ba;Derives_from=MI0025747
chr2	.	miRNA_primary_transcript	50696172	50696262	.	-	.	ID=MI0027288;Alias=MI0027288;Name=hsa-mir-8485
chr2	.	miRNA	50696172	50696192	.	-	.	ID=MIMAT0033692;Alias=MIMAT0033692;Name=hsa-miR-8485;Derives_from=MI0027288
chr2	.	miRNA_primary_transcript	52702522	52702615	.	-	.	ID=MI0016771;Alias=MI0016771;Name=hsa-mir-4431
chr2	.	miRNA	52702588	52702609	.	-	.	ID=MIMAT0018947;Alias=MIMAT0018947;Name=hsa-miR-4431;Derives_from=MI0016771
chr2	.	miRNA_primary_transcript	53849122	53849205	.	-	.	ID=MI0016083;Alias=MI0016083;Name=hsa-mir-3682
chr2	.	miRNA	53849136	53849156	.	-	.	ID=MIMAT0018110;Alias=MIMAT0018110;Name=hsa-miR-3682-3p;Derives_from=MI0016083
chr2	.	miRNA	53849170	53849191	.	-	.	ID=MIMAT0019222;Alias=MIMAT0019222;Name=hsa-miR-3682-5p;Derives_from=MI0016083
chr2	.	miRNA_primary_transcript	55982967	55983076	.	-	.	ID=MI0000293;Alias=MI0000293;Name=hsa-mir-217
chr2	.	miRNA	55983020	55983042	.	-	.	ID=MIMAT0000274;Alias=MIMAT0000274;Name=hsa-miR-217-5p;Derives_from=MI0000293
chr2	.	miRNA	55982984	55983005	.	-	.	ID=MIMAT0037308;Alias=MIMAT0037308;Name=hsa-miR-217-3p;Derives_from=MI0000293
chr2	.	miRNA_primary_transcript	55988950	55989059	.	-	.	ID=MI0000292;Alias=MI0000292;Name=hsa-mir-216a
chr2	.	miRNA	55989020	55989041	.	-	.	ID=MIMAT0000273;Alias=MIMAT0000273;Name=hsa-miR-216a-5p;Derives_from=MI0000292
chr2	.	miRNA	55988981	55989002	.	-	.	ID=MIMAT0022844;Alias=MIMAT0022844;Name=hsa-miR-216a-3p;Derives_from=MI0000292
chr2	.	miRNA_primary_transcript	56000714	56000795	.	-	.	ID=MI0005569;Alias=MI0005569;Name=hsa-mir-216b
chr2	.	miRNA	56000764	56000785	.	-	.	ID=MIMAT0004959;Alias=MIMAT0004959;Name=hsa-miR-216b-5p;Derives_from=MI0005569
chr2	.	miRNA	56000724	56000747	.	-	.	ID=MIMAT0026721;Alias=MIMAT0026721;Name=hsa-miR-216b-3p;Derives_from=MI0005569
chr2	.	miRNA_primary_transcript	60387362	60387445	.	-	.	ID=MI0016772;Alias=MI0016772;Name=hsa-mir-4432
chr2	.	miRNA	60387362	60387381	.	-	.	ID=MIMAT0018948;Alias=MIMAT0018948;Name=hsa-miR-4432;Derives_from=MI0016772
chr2	.	miRNA_primary_transcript	62205826	62205917	.	+	.	ID=MI0018171;Alias=MI0018171;Name=hsa-mir-5192
chr2	.	miRNA	62205882	62205903	.	+	.	ID=MIMAT0021123;Alias=MIMAT0021123;Name=hsa-miR-5192;Derives_from=MI0018171
chr2	.	miRNA_primary_transcript	64340747	64340848	.	-	.	ID=MI0025511;Alias=MI0025511;Name=hsa-mir-4433b
chr2	.	miRNA	64340809	64340829	.	-	.	ID=MIMAT0030413;Alias=MIMAT0030413;Name=hsa-miR-4433b-5p;Derives_from=MI0025511
chr2	.	miRNA	64340769	64340789	.	-	.	ID=MIMAT0030414;Alias=MIMAT0030414;Name=hsa-miR-4433b-3p;Derives_from=MI0025511
chr2	.	miRNA_primary_transcript	64340759	64340839	.	+	.	ID=MI0016773;Alias=MI0016773;Name=hsa-mir-4433a
chr2	.	miRNA	64340809	64340829	.	+	.	ID=MIMAT0018949;Alias=MIMAT0018949;Name=hsa-miR-4433a-3p;Derives_from=MI0016773
chr2	.	miRNA	64340770	64340790	.	+	.	ID=MIMAT0020956;Alias=MIMAT0020956;Name=hsa-miR-4433a-5p;Derives_from=MI0016773
chr2	.	miRNA_primary_transcript	64525513	64525565	.	+	.	ID=MI0016774;Alias=MI0016774;Name=hsa-mir-4434
chr2	.	miRNA	64525520	64525537	.	+	.	ID=MIMAT0018950;Alias=MIMAT0018950;Name=hsa-miR-4434;Derives_from=MI0016774
chr2	.	miRNA_primary_transcript	66358249	66358328	.	-	.	ID=MI0017422;Alias=MI0017422;Name=hsa-mir-4778
chr2	.	miRNA	66358297	66358318	.	-	.	ID=MIMAT0019936;Alias=MIMAT0019936;Name=hsa-miR-4778-5p;Derives_from=MI0017422
chr2	.	miRNA	66358257	66358278	.	-	.	ID=MIMAT0019937;Alias=MIMAT0019937;Name=hsa-miR-4778-3p;Derives_from=MI0017422
chr2	.	miRNA_primary_transcript	69103682	69103755	.	+	.	ID=MI0014143;Alias=MI0014143;Name=hsa-mir-3126
chr2	.	miRNA	69103691	69103712	.	+	.	ID=MIMAT0014989;Alias=MIMAT0014989;Name=hsa-miR-3126-5p;Derives_from=MI0014143
chr2	.	miRNA	69103727	69103748	.	+	.	ID=MIMAT0015377;Alias=MIMAT0015377;Name=hsa-miR-3126-3p;Derives_from=MI0014143
chr2	.	miRNA_primary_transcript	70252918	70253005	.	-	.	ID=MI0006347;Alias=MI0006347;Name=hsa-mir-1285-2
chr2	.	miRNA	70252933	70252954	.	-	.	ID=MIMAT0005876;Alias=MIMAT0005876;Name=hsa-miR-1285-3p;Derives_from=MI0006347
chr2	.	miRNA_primary_transcript	75090812	75090914	.	+	.	ID=MI0017866;Alias=MI0017866;Name=hsa-mir-5000
chr2	.	miRNA	75090835	75090856	.	+	.	ID=MIMAT0021019;Alias=MIMAT0021019;Name=hsa-miR-5000-5p;Derives_from=MI0017866
chr2	.	miRNA	75090873	75090894	.	+	.	ID=MIMAT0021020;Alias=MIMAT0021020;Name=hsa-miR-5000-3p;Derives_from=MI0017866
chr2	.	miRNA_primary_transcript	79649294	79649359	.	-	.	ID=MI0015877;Alias=MI0015877;Name=hsa-mir-4264
chr2	.	miRNA	79649333	79649349	.	-	.	ID=MIMAT0016899;Alias=MIMAT0016899;Name=hsa-miR-4264;Derives_from=MI0015877
chr2	.	miRNA_primary_transcript	79866495	79866583	.	-	.	ID=MI0025916;Alias=MI0025916;Name=hsa-mir-8080
chr2	.	miRNA	79866551	79866573	.	-	.	ID=MIMAT0031007;Alias=MIMAT0031007;Name=hsa-miR-8080;Derives_from=MI0025916
chr2	.	miRNA_primary_transcript	85783600	85783677	.	-	.	ID=MI0020348;Alias=MI0020348;Name=hsa-mir-6071
chr2	.	miRNA	85783657	85783675	.	-	.	ID=MIMAT0023696;Alias=MIMAT0023696;Name=hsa-miR-6071;Derives_from=MI0020348
chr2	.	miRNA_primary_transcript	86193026	86193108	.	-	.	ID=MI0017423;Alias=MI0017423;Name=hsa-mir-4779
chr2	.	miRNA	86193037	86193058	.	-	.	ID=MIMAT0019938;Alias=MIMAT0019938;Name=hsa-miR-4779;Derives_from=MI0017423
chr2	.	miRNA_primary_transcript	87194786	87194859	.	+	.	ID=MI0017412;Alias=MI0017412;Name=hsa-mir-4771-1
chr2	.	miRNA	87194830	87194850	.	+	.	ID=MIMAT0019925;Alias=MIMAT0019925;Name=hsa-miR-4771;Derives_from=MI0017412
chr2	.	miRNA_primary_transcript	87629755	87629834	.	+	.	ID=MI0016775;Alias=MI0016775;Name=hsa-mir-4435-1
chr2	.	miRNA	87629764	87629785	.	+	.	ID=MIMAT0018951;Alias=MIMAT0018951;Name=hsa-miR-4435;Derives_from=MI0016775
chr2	.	miRNA_primary_transcript	88082519	88082599	.	-	.	ID=MI0017424;Alias=MI0017424;Name=hsa-mir-4780
chr2	.	miRNA	88082528	88082549	.	-	.	ID=MIMAT0019939;Alias=MIMAT0019939;Name=hsa-miR-4780;Derives_from=MI0017424
chr2	.	miRNA_primary_transcript	88812370	88812454	.	+	.	ID=MI0016776;Alias=MI0016776;Name=hsa-mir-4436a
chr2	.	miRNA	88812425	88812445	.	+	.	ID=MIMAT0018952;Alias=MIMAT0018952;Name=hsa-miR-4436a;Derives_from=MI0016776
chr2	.	miRNA_primary_transcript	96798278	96798353	.	+	.	ID=MI0014144;Alias=MI0014144;Name=hsa-mir-3127
chr2	.	miRNA	96798288	96798310	.	+	.	ID=MIMAT0014990;Alias=MIMAT0014990;Name=hsa-miR-3127-5p;Derives_from=MI0014144
chr2	.	miRNA	96798324	96798345	.	+	.	ID=MIMAT0019201;Alias=MIMAT0019201;Name=hsa-miR-3127-3p;Derives_from=MI0014144
chr2	.	miRNA_primary_transcript	101309450	101309534	.	+	.	ID=MI0019303;Alias=MI0019303;Name=hsa-mir-5696
chr2	.	miRNA	101309453	101309474	.	+	.	ID=MIMAT0022489;Alias=MIMAT0022489;Name=hsa-miR-5696;Derives_from=MI0019303
chr2	.	miRNA_primary_transcript	102432289	102432366	.	+	.	ID=MI0017414;Alias=MI0017414;Name=hsa-mir-4772
chr2	.	miRNA	102432300	102432321	.	+	.	ID=MIMAT0019926;Alias=MIMAT0019926;Name=hsa-miR-4772-5p;Derives_from=MI0017414
chr2	.	miRNA	102432336	102432357	.	+	.	ID=MIMAT0019927;Alias=MIMAT0019927;Name=hsa-miR-4772-3p;Derives_from=MI0017414
chr2	.	miRNA_primary_transcript	109141490	109141588	.	-	.	ID=MI0015869;Alias=MI0015869;Name=hsa-mir-4265
chr2	.	miRNA	109141500	109141518	.	-	.	ID=MIMAT0016891;Alias=MIMAT0016891;Name=hsa-miR-4265;Derives_from=MI0015869
chr2	.	miRNA_primary_transcript	109313571	109313625	.	-	.	ID=MI0015870;Alias=MI0015870;Name=hsa-mir-4266
chr2	.	miRNA	109313581	109313596	.	-	.	ID=MIMAT0016892;Alias=MIMAT0016892;Name=hsa-miR-4266;Derives_from=MI0015870
chr2	.	miRNA_primary_transcript	110069961	110070042	.	-	.	ID=MI0015871;Alias=MI0015871;Name=hsa-mir-4267
chr2	.	miRNA	110070017	110070032	.	-	.	ID=MIMAT0016893;Alias=MIMAT0016893;Name=hsa-miR-4267;Derives_from=MI0015871
chr2	.	miRNA_primary_transcript	110086433	110086523	.	-	.	ID=MI0017425;Alias=MI0017425;Name=hsa-mir-4436b-1
chr2	.	miRNA	110086490	110086511	.	-	.	ID=MIMAT0019940;Alias=MIMAT0019940;Name=hsa-miR-4436b-5p;Derives_from=MI0017425
chr2	.	miRNA	110086443	110086464	.	-	.	ID=MIMAT0019941;Alias=MIMAT0019941;Name=hsa-miR-4436b-3p;Derives_from=MI0017425
chr2	.	miRNA_primary_transcript	110284853	110284943	.	+	.	ID=MI0019110;Alias=MI0019110;Name=hsa-mir-4436b-2
chr2	.	miRNA	110284865	110284886	.	+	.	ID=MIMAT0019940_1;Alias=MIMAT0019940;Name=hsa-miR-4436b-5p;Derives_from=MI0019110
chr2	.	miRNA	110284912	110284933	.	+	.	ID=MIMAT0019941_1;Alias=MIMAT0019941;Name=hsa-miR-4436b-3p;Derives_from=MI0019110
chr2	.	miRNA_primary_transcript	111321013	111321086	.	-	.	ID=MI0016777;Alias=MI0016777;Name=hsa-mir-4435-2
chr2	.	miRNA	111321061	111321082	.	-	.	ID=MIMAT0018951_1;Alias=MIMAT0018951;Name=hsa-miR-4435;Derives_from=MI0016777
chr2	.	miRNA_primary_transcript	111771061	111771134	.	-	.	ID=MI0017413;Alias=MI0017413;Name=hsa-mir-4771-2
chr2	.	miRNA	111771070	111771090	.	-	.	ID=MIMAT0019925_1;Alias=MIMAT0019925;Name=hsa-miR-4771;Derives_from=MI0017413
chr2	.	miRNA_primary_transcript	113582959	113583096	.	-	.	ID=MI0006364;Alias=MI0006364;Name=hsa-mir-1302-3
chr2	.	miRNA	113583004	113583024	.	-	.	ID=MIMAT0005890_4;Alias=MIMAT0005890;Name=hsa-miR-1302;Derives_from=MI0006364
chr2	.	miRNA_primary_transcript	113721290	113721368	.	-	.	ID=MI0017427;Alias=MI0017427;Name=hsa-mir-4782
chr2	.	miRNA	113721338	113721359	.	-	.	ID=MIMAT0019944;Alias=MIMAT0019944;Name=hsa-miR-4782-5p;Derives_from=MI0017427
chr2	.	miRNA	113721298	113721319	.	-	.	ID=MIMAT0019945;Alias=MIMAT0019945;Name=hsa-miR-4782-3p;Derives_from=MI0017427
chr2	.	miRNA_primary_transcript	127423537	127423618	.	-	.	ID=MI0017428;Alias=MI0017428;Name=hsa-mir-4783
chr2	.	miRNA	127423586	127423606	.	-	.	ID=MIMAT0019946;Alias=MIMAT0019946;Name=hsa-miR-4783-5p;Derives_from=MI0017428
chr2	.	miRNA	127423546	127423568	.	-	.	ID=MIMAT0019947;Alias=MIMAT0019947;Name=hsa-miR-4783-3p;Derives_from=MI0017428
chr2	.	miRNA_primary_transcript	131491160	131491236	.	-	.	ID=MI0017429;Alias=MI0017429;Name=hsa-mir-4784
chr2	.	miRNA	131491208	131491227	.	-	.	ID=MIMAT0019948;Alias=MIMAT0019948;Name=hsa-miR-4784;Derives_from=MI0017429
chr2	.	miRNA_primary_transcript	132256966	132257080	.	-	.	ID=MI0006336;Alias=MI0006336;Name=hsa-mir-663b
chr2	.	miRNA	132256970	132256991	.	-	.	ID=MIMAT0005867;Alias=MIMAT0005867;Name=hsa-miR-663b;Derives_from=MI0006336
chr2	.	miRNA_primary_transcript	132433711	132433820	.	+	.	ID=MI0032316;Alias=MI0032316;Name=hsa-mir-9986
chr2	.	miRNA	132433731	132433750	.	+	.	ID=MIMAT0039766;Alias=MIMAT0039766;Name=hsa-miR-9986;Derives_from=MI0032316
chr2	.	miRNA_primary_transcript	134127125	134127192	.	+	.	ID=MI0016080;Alias=MI0016080;Name=hsa-mir-3679
chr2	.	miRNA	134127130	134127152	.	+	.	ID=MIMAT0018104;Alias=MIMAT0018104;Name=hsa-miR-3679-5p;Derives_from=MI0016080
chr2	.	miRNA	134127168	134127189	.	+	.	ID=MIMAT0018105;Alias=MIMAT0018105;Name=hsa-miR-3679-3p;Derives_from=MI0016080
chr2	.	miRNA_primary_transcript	134857820	134857873	.	+	.	ID=MI0019150;Alias=MI0019150;Name=hsa-mir-5590
chr2	.	miRNA	134857820	134857840	.	+	.	ID=MIMAT0022299;Alias=MIMAT0022299;Name=hsa-miR-5590-5p;Derives_from=MI0019150
chr2	.	miRNA	134857853	134857873	.	+	.	ID=MIMAT0022300;Alias=MIMAT0022300;Name=hsa-miR-5590-3p;Derives_from=MI0019150
chr2	.	miRNA_primary_transcript	135665397	135665478	.	+	.	ID=MI0000447;Alias=MI0000447;Name=hsa-mir-128-1
chr2	.	miRNA	135665446	135665466	.	+	.	ID=MIMAT0000424;Alias=MIMAT0000424;Name=hsa-miR-128-3p;Derives_from=MI0000447
chr2	.	miRNA	135665411	135665433	.	+	.	ID=MIMAT0026477;Alias=MIMAT0026477;Name=hsa-miR-128-1-5p;Derives_from=MI0000447
chr2	.	miRNA_primary_transcript	140586626	140586685	.	-	.	ID=MI0023617;Alias=MI0023617;Name=hsa-mir-7157
chr2	.	miRNA	140586663	140586685	.	-	.	ID=MIMAT0028224;Alias=MIMAT0028224;Name=hsa-miR-7157-5p;Derives_from=MI0023617
chr2	.	miRNA	140586626	140586647	.	-	.	ID=MIMAT0028225;Alias=MIMAT0028225;Name=hsa-miR-7157-3p;Derives_from=MI0023617
chr2	.	miRNA_primary_transcript	149330278	149330373	.	-	.	ID=MI0031827;Alias=MI0031827;Name=hsa-mir-9899
chr2	.	miRNA	149330300	149330321	.	-	.	ID=MIMAT0039319;Alias=MIMAT0039319;Name=hsa-miR-9899;Derives_from=MI0031827
chr2	.	miRNA_primary_transcript	151368334	151368411	.	+	.	ID=MI0017415;Alias=MI0017415;Name=hsa-mir-4773-1
chr2	.	miRNA	151368381	151368402	.	+	.	ID=MIMAT0019928;Alias=MIMAT0019928;Name=hsa-miR-4773;Derives_from=MI0017415
chr2	.	miRNA_primary_transcript	151368334	151368411	.	-	.	ID=MI0017416;Alias=MI0017416;Name=hsa-mir-4773-2
chr2	.	miRNA	151368343	151368364	.	-	.	ID=MIMAT0019928_1;Alias=MIMAT0019928;Name=hsa-miR-4773;Derives_from=MI0017416
chr2	.	miRNA_primary_transcript	159186835	159186901	.	+	.	ID=MI0022735;Alias=MI0022735;Name=hsa-mir-6888
chr2	.	miRNA	159186840	159186859	.	+	.	ID=MIMAT0027676;Alias=MIMAT0027676;Name=hsa-miR-6888-5p;Derives_from=MI0022735
chr2	.	miRNA	159186881	159186901	.	+	.	ID=MIMAT0027677;Alias=MIMAT0027677;Name=hsa-miR-6888-3p;Derives_from=MI0022735
chr2	.	miRNA_primary_transcript	160407810	160407882	.	-	.	ID=MI0017430;Alias=MI0017430;Name=hsa-mir-4785
chr2	.	miRNA	160407819	160407839	.	-	.	ID=MIMAT0019949;Alias=MIMAT0019949;Name=hsa-miR-4785;Derives_from=MI0017430
chr2	.	miRNA_primary_transcript	168582943	168583018	.	+	.	ID=MI0017417;Alias=MI0017417;Name=hsa-mir-4774
chr2	.	miRNA	168582953	168582974	.	+	.	ID=MIMAT0019929;Alias=MIMAT0019929;Name=hsa-miR-4774-5p;Derives_from=MI0017417
chr2	.	miRNA	168582989	168583009	.	+	.	ID=MIMAT0019930;Alias=MIMAT0019930;Name=hsa-miR-4774-3p;Derives_from=MI0017417
chr2	.	miRNA_primary_transcript	175167633	175167709	.	-	.	ID=MI0005755;Alias=MI0005755;Name=hsa-mir-933
chr2	.	miRNA	175167642	175167663	.	-	.	ID=MIMAT0004976;Alias=MIMAT0004976;Name=hsa-miR-933;Derives_from=MI0005755
chr2	.	miRNA_primary_transcript	176150303	176150412	.	+	.	ID=MI0000267;Alias=MI0000267;Name=hsa-mir-10b
chr2	.	miRNA	176150329	176150351	.	+	.	ID=MIMAT0000254;Alias=MIMAT0000254;Name=hsa-miR-10b-5p;Derives_from=MI0000267
chr2	.	miRNA	176150368	176150389	.	+	.	ID=MIMAT0004556;Alias=MIMAT0004556;Name=hsa-miR-10b-3p;Derives_from=MI0000267
chr2	.	miRNA_primary_transcript	176188843	176188901	.	+	.	ID=MI0025240;Alias=MI0025240;Name=hsa-mir-7704
chr2	.	miRNA	176188843	176188861	.	+	.	ID=MIMAT0030019;Alias=MIMAT0030019;Name=hsa-miR-7704;Derives_from=MI0025240
chr2	.	miRNA_primary_transcript	176600980	176601052	.	-	.	ID=MI0006381;Alias=MI0006381;Name=hsa-mir-1246
chr2	.	miRNA	176601024	176601042	.	-	.	ID=MIMAT0005898;Alias=MIMAT0005898;Name=hsa-miR-1246;Derives_from=MI0006381
chr2	.	miRNA_primary_transcript	177212726	177212799	.	+	.	ID=MI0016787;Alias=MI0016787;Name=hsa-mir-4444-1
chr2	.	miRNA	177212768	177212785	.	+	.	ID=MIMAT0018962;Alias=MIMAT0018962;Name=hsa-miR-4444;Derives_from=MI0016787
chr2	.	miRNA_primary_transcript	177255945	177256010	.	-	.	ID=MI0014145;Alias=MI0014145;Name=hsa-mir-3128
chr2	.	miRNA	177255984	177256006	.	-	.	ID=MIMAT0014991;Alias=MIMAT0014991;Name=hsa-miR-3128;Derives_from=MI0014145
chr2	.	miRNA_primary_transcript	177313806	177313882	.	-	.	ID=MI0022224;Alias=MI0022224;Name=hsa-mir-6512
chr2	.	miRNA	177313853	177313874	.	-	.	ID=MIMAT0025480;Alias=MIMAT0025480;Name=hsa-miR-6512-5p;Derives_from=MI0022224
chr2	.	miRNA	177313811	177313832	.	-	.	ID=MIMAT0025481;Alias=MIMAT0025481;Name=hsa-miR-6512-3p;Derives_from=MI0022224
chr2	.	miRNA_primary_transcript	179860836	179860908	.	-	.	ID=MI0006392;Alias=MI0006392;Name=hsa-mir-1258
chr2	.	miRNA	179860845	179860865	.	-	.	ID=MIMAT0005909;Alias=MIMAT0005909;Name=hsa-miR-1258;Derives_from=MI0006392
chr2	.	miRNA_primary_transcript	181305593	181305652	.	-	.	ID=MI0016778;Alias=MI0016778;Name=hsa-mir-4437
chr2	.	miRNA	181305593	181305613	.	-	.	ID=MIMAT0018953;Alias=MIMAT0018953;Name=hsa-miR-4437;Derives_from=MI0016778
chr2	.	miRNA_primary_transcript	184378975	184379044	.	+	.	ID=MI0016779;Alias=MI0016779;Name=hsa-mir-548ae-1
chr2	.	miRNA	184379017	184379037	.	+	.	ID=MIMAT0018954;Alias=MIMAT0018954;Name=hsa-miR-548ae-3p;Derives_from=MI0016779
chr2	.	miRNA_primary_transcript	188297492	188297588	.	+	.	ID=MI0003567;Alias=MI0003567;Name=hsa-mir-561
chr2	.	miRNA	188297552	188297573	.	+	.	ID=MIMAT0003225;Alias=MIMAT0003225;Name=hsa-miR-561-3p;Derives_from=MI0003567
chr2	.	miRNA	188297517	188297538	.	+	.	ID=MIMAT0022706;Alias=MIMAT0022706;Name=hsa-miR-561-5p;Derives_from=MI0003567
chr2	.	miRNA_primary_transcript	188978092	188978161	.	+	.	ID=MI0006380;Alias=MI0006380;Name=hsa-mir-1245a
chr2	.	miRNA	188978136	188978156	.	+	.	ID=MIMAT0005897;Alias=MIMAT0005897;Name=hsa-miR-1245a;Derives_from=MI0006380
chr2	.	miRNA_primary_transcript	188978093	188978161	.	-	.	ID=MI0017431;Alias=MI0017431;Name=hsa-mir-1245b
chr2	.	miRNA	188978133	188978153	.	-	.	ID=MIMAT0019950;Alias=MIMAT0019950;Name=hsa-miR-1245b-5p;Derives_from=MI0017431
chr2	.	miRNA	188978099	188978120	.	-	.	ID=MIMAT0019951;Alias=MIMAT0019951;Name=hsa-miR-1245b-3p;Derives_from=MI0017431
chr2	.	miRNA_primary_transcript	188995630	188995692	.	+	.	ID=MI0015996;Alias=MI0015996;Name=hsa-mir-3606
chr2	.	miRNA	188995645	188995665	.	+	.	ID=MIMAT0017983;Alias=MIMAT0017983;Name=hsa-miR-3606-5p;Derives_from=MI0015996
chr2	.	miRNA	188995671	188995691	.	+	.	ID=MIMAT0022965;Alias=MIMAT0022965;Name=hsa-miR-3606-3p;Derives_from=MI0015996
chr2	.	miRNA_primary_transcript	189133036	189133111	.	-	.	ID=MI0014146;Alias=MI0014146;Name=hsa-mir-3129
chr2	.	miRNA	189133082	189133103	.	-	.	ID=MIMAT0014992;Alias=MIMAT0014992;Name=hsa-miR-3129-5p;Derives_from=MI0014146
chr2	.	miRNA	189133044	189133065	.	-	.	ID=MIMAT0019202;Alias=MIMAT0019202;Name=hsa-miR-3129-3p;Derives_from=MI0014146
chr2	.	miRNA_primary_transcript	206783234	206783308	.	-	.	ID=MI0014147;Alias=MI0014147;Name=hsa-mir-3130-1
chr2	.	miRNA	206783245	206783265	.	-	.	ID=MIMAT0014994;Alias=MIMAT0014994;Name=hsa-miR-3130-3p;Derives_from=MI0014147
chr2	.	miRNA	206783276	206783296	.	-	.	ID=MIMAT0014995;Alias=MIMAT0014995;Name=hsa-miR-3130-5p;Derives_from=MI0014147
chr2	.	miRNA_primary_transcript	206783234	206783308	.	+	.	ID=MI0014148;Alias=MI0014148;Name=hsa-mir-3130-2
chr2	.	miRNA	206783277	206783297	.	+	.	ID=MIMAT0014994_1;Alias=MIMAT0014994;Name=hsa-miR-3130-3p;Derives_from=MI0014148
chr2	.	miRNA	206783246	206783266	.	+	.	ID=MIMAT0014995_1;Alias=MIMAT0014995;Name=hsa-miR-3130-5p;Derives_from=MI0014148
chr2	.	miRNA_primary_transcript	207109987	207110073	.	-	.	ID=MI0015873;Alias=MI0015873;Name=hsa-mir-2355
chr2	.	miRNA	207110043	207110063	.	-	.	ID=MIMAT0016895;Alias=MIMAT0016895;Name=hsa-miR-2355-5p;Derives_from=MI0015873
chr2	.	miRNA	207109999	207110020	.	-	.	ID=MIMAT0017950;Alias=MIMAT0017950;Name=hsa-miR-2355-3p;Derives_from=MI0015873
chr2	.	miRNA_primary_transcript	207166400	207166498	.	+	.	ID=MI0025515;Alias=MI0025515;Name=hsa-mir-7845
chr2	.	miRNA	207166402	207166422	.	+	.	ID=MIMAT0030420;Alias=MIMAT0030420;Name=hsa-miR-7845-5p;Derives_from=MI0025515
chr2	.	miRNA_primary_transcript	207269275	207269424	.	-	.	ID=MI0006365;Alias=MI0006365;Name=hsa-mir-1302-4
chr2	.	miRNA	207269328	207269348	.	-	.	ID=MIMAT0005890_5;Alias=MIMAT0005890;Name=hsa-miR-1302;Derives_from=MI0006365
chr2	.	miRNA_primary_transcript	207754807	207754881	.	+	.	ID=MI0017418;Alias=MI0017418;Name=hsa-mir-4775
chr2	.	miRNA	207754816	207754837	.	+	.	ID=MIMAT0019931;Alias=MIMAT0019931;Name=hsa-miR-4775;Derives_from=MI0017418
chr2	.	miRNA_primary_transcript	212426263	212426360	.	-	.	ID=MI0006375;Alias=MI0006375;Name=hsa-mir-548f-2
chr2	.	miRNA	212426284	212426302	.	-	.	ID=MIMAT0005895_1;Alias=MIMAT0005895;Name=hsa-miR-548f-3p;Derives_from=MI0006375
chr2	.	miRNA_primary_transcript	212926257	212926336	.	-	.	ID=MI0017420;Alias=MI0017420;Name=hsa-mir-4776-2
chr2	.	miRNA	212926306	212926327	.	-	.	ID=MIMAT0019932;Alias=MIMAT0019932;Name=hsa-miR-4776-5p;Derives_from=MI0017420
chr2	.	miRNA	212926261	212926283	.	-	.	ID=MIMAT0019933;Alias=MIMAT0019933;Name=hsa-miR-4776-3p;Derives_from=MI0017420
chr2	.	miRNA_primary_transcript	212926257	212926336	.	+	.	ID=MI0017419;Alias=MI0017419;Name=hsa-mir-4776-1
chr2	.	miRNA	212926266	212926287	.	+	.	ID=MIMAT0019932_1;Alias=MIMAT0019932;Name=hsa-miR-4776-5p;Derives_from=MI0017419
chr2	.	miRNA	212926310	212926332	.	+	.	ID=MIMAT0019933_1;Alias=MIMAT0019933;Name=hsa-miR-4776-3p;Derives_from=MI0017419
chr2	.	miRNA_primary_transcript	213758067	213758159	.	+	.	ID=MI0016781;Alias=MI0016781;Name=hsa-mir-4438
chr2	.	miRNA	213758122	213758142	.	+	.	ID=MIMAT0018956;Alias=MIMAT0018956;Name=hsa-miR-4438;Derives_from=MI0016781
chr2	.	miRNA_primary_transcript	217900513	217900628	.	-	.	ID=MI0022654;Alias=MI0022654;Name=hsa-mir-6809
chr2	.	miRNA	217900602	217900623	.	-	.	ID=MIMAT0027518;Alias=MIMAT0027518;Name=hsa-miR-6809-5p;Derives_from=MI0022654
chr2	.	miRNA	217900513	217900533	.	-	.	ID=MIMAT0027519;Alias=MIMAT0027519;Name=hsa-miR-6809-3p;Derives_from=MI0022654
chr2	.	miRNA_primary_transcript	218280125	218280188	.	-	.	ID=MI0022225;Alias=MI0022225;Name=hsa-mir-6513
chr2	.	miRNA	218280164	218280186	.	-	.	ID=MIMAT0025482;Alias=MIMAT0025482;Name=hsa-miR-6513-5p;Derives_from=MI0022225
chr2	.	miRNA	218280127	218280147	.	-	.	ID=MIMAT0025483;Alias=MIMAT0025483;Name=hsa-miR-6513-3p;Derives_from=MI0022225
chr2	.	miRNA_primary_transcript	218341911	218341980	.	+	.	ID=MI0022655;Alias=MI0022655;Name=hsa-mir-6810
chr2	.	miRNA	218341916	218341938	.	+	.	ID=MIMAT0027520;Alias=MIMAT0027520;Name=hsa-miR-6810-5p;Derives_from=MI0022655
chr2	.	miRNA	218341958	218341980	.	+	.	ID=MIMAT0027521;Alias=MIMAT0027521;Name=hsa-miR-6810-3p;Derives_from=MI0022655
chr2	.	miRNA_primary_transcript	218402646	218402722	.	+	.	ID=MI0000084;Alias=MI0000084;Name=hsa-mir-26b
chr2	.	miRNA	218402657	218402677	.	+	.	ID=MIMAT0000083;Alias=MIMAT0000083;Name=hsa-miR-26b-5p;Derives_from=MI0000084
chr2	.	miRNA	218402692	218402712	.	+	.	ID=MIMAT0004500;Alias=MIMAT0004500;Name=hsa-miR-26b-3p;Derives_from=MI0000084
chr2	.	miRNA_primary_transcript	218823090	218823154	.	+	.	ID=MI0029185;Alias=MI0029185;Name=hsa-mir-9500
chr2	.	miRNA	218823092	218823110	.	+	.	ID=MIMAT0035542;Alias=MIMAT0035542;Name=hsa-miR-9500;Derives_from=MI0029185
chr2	.	miRNA_primary_transcript	219001645	219001708	.	-	.	ID=MI0000783;Alias=MI0000783;Name=hsa-mir-375
chr2	.	miRNA	219001648	219001669	.	-	.	ID=MIMAT0000728;Alias=MIMAT0000728;Name=hsa-miR-375-3p;Derives_from=MI0000783
chr2	.	miRNA	219001682	219001704	.	-	.	ID=MIMAT0037313;Alias=MIMAT0037313;Name=hsa-miR-375-5p;Derives_from=MI0000783
chr2	.	miRNA_primary_transcript	219058688	219058750	.	-	.	ID=MI0014151;Alias=MI0014151;Name=hsa-mir-3131
chr2	.	miRNA	219058725	219058747	.	-	.	ID=MIMAT0014996;Alias=MIMAT0014996;Name=hsa-miR-3131;Derives_from=MI0014151
chr2	.	miRNA_primary_transcript	219294111	219294200	.	-	.	ID=MI0000463;Alias=MI0000463;Name=hsa-mir-153-1
chr2	.	miRNA	219294126	219294147	.	-	.	ID=MIMAT0000439;Alias=MIMAT0000439;Name=hsa-miR-153-3p;Derives_from=MI0000463
chr2	.	miRNA_primary_transcript	219549073	219549147	.	-	.	ID=MI0014152;Alias=MI0014152;Name=hsa-mir-3132
chr2	.	miRNA	219549117	219549140	.	-	.	ID=MIMAT0014997;Alias=MIMAT0014997;Name=hsa-miR-3132;Derives_from=MI0014152
chr2	.	miRNA_primary_transcript	219906502	219906565	.	-	.	ID=MI0015874;Alias=MI0015874;Name=hsa-mir-4268
chr2	.	miRNA	219906512	219906532	.	-	.	ID=MIMAT0016896;Alias=MIMAT0016896;Name=hsa-miR-4268;Derives_from=MI0015874
chr2	.	miRNA_primary_transcript	225010461	225010540	.	-	.	ID=MI0016782;Alias=MI0016782;Name=hsa-mir-4439
chr2	.	miRNA	225010516	225010537	.	-	.	ID=MIMAT0018957;Alias=MIMAT0018957;Name=hsa-miR-4439;Derives_from=MI0016782
chr2	.	miRNA_primary_transcript	226658710	226658793	.	-	.	ID=MI0019309;Alias=MI0019309;Name=hsa-mir-5702
chr2	.	miRNA	226658720	226658741	.	-	.	ID=MIMAT0022495;Alias=MIMAT0022495;Name=hsa-miR-5702;Derives_from=MI0019309
chr2	.	miRNA_primary_transcript	227472132	227472187	.	+	.	ID=MI0019310;Alias=MI0019310;Name=hsa-mir-5703
chr2	.	miRNA	227472162	227472179	.	+	.	ID=MIMAT0022496;Alias=MIMAT0022496;Name=hsa-miR-5703;Derives_from=MI0019310
chr2	.	miRNA_primary_transcript	231362708	231362793	.	+	.	ID=MI0017421;Alias=MI0017421;Name=hsa-mir-4777
chr2	.	miRNA	231362723	231362744	.	+	.	ID=MIMAT0019934;Alias=MIMAT0019934;Name=hsa-miR-4777-5p;Derives_from=MI0017421
chr2	.	miRNA	231362764	231362785	.	+	.	ID=MIMAT0019935;Alias=MIMAT0019935;Name=hsa-miR-4777-3p;Derives_from=MI0017421
chr2	.	miRNA_primary_transcript	231713314	231713398	.	+	.	ID=MI0006379;Alias=MI0006379;Name=hsa-mir-1244-1
chr2	.	miRNA	231713368	231713393	.	+	.	ID=MIMAT0005896_2;Alias=MIMAT0005896;Name=hsa-miR-1244;Derives_from=MI0006379
chr2	.	miRNA_primary_transcript	231892242	231892298	.	-	.	ID=MI0007076;Alias=MI0007076;Name=hsa-mir-1471
chr2	.	miRNA	231892277	231892298	.	-	.	ID=MIMAT0007349;Alias=MIMAT0007349;Name=hsa-miR-1471;Derives_from=MI0007076
chr2	.	miRNA_primary_transcript	232172653	232172747	.	+	.	ID=MI0003568;Alias=MI0003568;Name=hsa-mir-562
chr2	.	miRNA	232172713	232172732	.	+	.	ID=MIMAT0003226;Alias=MIMAT0003226;Name=hsa-miR-562;Derives_from=MI0003568
chr2	.	miRNA_primary_transcript	232550474	232550573	.	-	.	ID=MI0017867;Alias=MI0017867;Name=hsa-mir-5001
chr2	.	miRNA	232550530	232550553	.	-	.	ID=MIMAT0021021;Alias=MIMAT0021021;Name=hsa-miR-5001-5p;Derives_from=MI0017867
chr2	.	miRNA	232550493	232550514	.	-	.	ID=MIMAT0021022;Alias=MIMAT0021022;Name=hsa-miR-5001-3p;Derives_from=MI0017867
chr2	.	miRNA_primary_transcript	237510931	237510988	.	+	.	ID=MI0022656;Alias=MI0022656;Name=hsa-mir-6811
chr2	.	miRNA	237510932	237510953	.	+	.	ID=MIMAT0027522;Alias=MIMAT0027522;Name=hsa-miR-6811-5p;Derives_from=MI0022656
chr2	.	miRNA	237510968	237510988	.	+	.	ID=MIMAT0027523;Alias=MIMAT0027523;Name=hsa-miR-6811-3p;Derives_from=MI0022656
chr2	.	miRNA_primary_transcript	239068817	239068914	.	-	.	ID=MI0016783;Alias=MI0016783;Name=hsa-mir-4440
chr2	.	miRNA	239068829	239068850	.	-	.	ID=MIMAT0018958;Alias=MIMAT0018958;Name=hsa-miR-4440;Derives_from=MI0016783
chr2	.	miRNA_primary_transcript	239085827	239085926	.	-	.	ID=MI0016784;Alias=MI0016784;Name=hsa-mir-4441
chr2	.	miRNA	239085828	239085844	.	-	.	ID=MIMAT0018959;Alias=MIMAT0018959;Name=hsa-miR-4441;Derives_from=MI0016784
chr2	.	miRNA_primary_transcript	239305462	239305545	.	+	.	ID=MI0015875;Alias=MI0015875;Name=hsa-mir-4269
chr2	.	miRNA	239305472	239305492	.	+	.	ID=MIMAT0016897;Alias=MIMAT0016897;Name=hsa-miR-4269;Derives_from=MI0015875
chr2	.	miRNA_primary_transcript	239351724	239351804	.	-	.	ID=MI0017432;Alias=MI0017432;Name=hsa-mir-2467
chr2	.	miRNA	239351771	239351793	.	-	.	ID=MIMAT0019952;Alias=MIMAT0019952;Name=hsa-miR-2467-5p;Derives_from=MI0017432
chr2	.	miRNA	239351732	239351753	.	-	.	ID=MIMAT0019953;Alias=MIMAT0019953;Name=hsa-miR-2467-3p;Derives_from=MI0017432
chr2	.	miRNA_primary_transcript	239943015	239943094	.	-	.	ID=MI0017433;Alias=MI0017433;Name=hsa-mir-4786
chr2	.	miRNA	239943063	239943084	.	-	.	ID=MIMAT0019954;Alias=MIMAT0019954;Name=hsa-miR-4786-5p;Derives_from=MI0017433
chr2	.	miRNA	239943023	239943044	.	-	.	ID=MIMAT0019955;Alias=MIMAT0019955;Name=hsa-miR-4786-3p;Derives_from=MI0017433
chr2	.	miRNA_primary_transcript	240456001	240456089	.	+	.	ID=MI0000478;Alias=MI0000478;Name=hsa-mir-149
chr2	.	miRNA	240456015	240456037	.	+	.	ID=MIMAT0000450;Alias=MIMAT0000450;Name=hsa-miR-149-5p;Derives_from=MI0000478
chr2	.	miRNA	240456056	240456076	.	+	.	ID=MIMAT0004609;Alias=MIMAT0004609;Name=hsa-miR-149-3p;Derives_from=MI0000478
chr2	.	miRNA_primary_transcript	241477905	241477982	.	+	.	ID=MI0014153;Alias=MI0014153;Name=hsa-mir-3133
chr2	.	miRNA	241477914	241477935	.	+	.	ID=MIMAT0014998;Alias=MIMAT0014998;Name=hsa-miR-3133;Derives_from=MI0014153
chr20	.	miRNA_primary_transcript	1392900	1392961	.	-	.	ID=MI0022716;Alias=MI0022716;Name=hsa-mir-6869
chr20	.	miRNA	1392940	1392961	.	-	.	ID=MIMAT0027638;Alias=MIMAT0027638;Name=hsa-miR-6869-5p;Derives_from=MI0022716
chr20	.	miRNA	1392904	1392924	.	-	.	ID=MIMAT0027639;Alias=MIMAT0027639;Name=hsa-miR-6869-3p;Derives_from=MI0022716
chr20	.	miRNA_primary_transcript	2652777	2652842	.	+	.	ID=MI0006433;Alias=MI0006433;Name=hsa-mir-1292
chr20	.	miRNA	2652779	2652803	.	+	.	ID=MIMAT0005943;Alias=MIMAT0005943;Name=hsa-miR-1292-5p;Derives_from=MI0006433
chr20	.	miRNA	2652819	2652838	.	+	.	ID=MIMAT0022948;Alias=MIMAT0022948;Name=hsa-miR-1292-3p;Derives_from=MI0006433
chr20	.	miRNA_primary_transcript	3917494	3917571	.	+	.	ID=MI0000108;Alias=MI0000108;Name=hsa-mir-103a-2
chr20	.	miRNA	3917504	3917526	.	+	.	ID=MIMAT0009196;Alias=MIMAT0009196;Name=hsa-miR-103a-2-5p;Derives_from=MI0000108
chr20	.	miRNA	3917541	3917563	.	+	.	ID=MIMAT0000101;Alias=MIMAT0000101;Name=hsa-miR-103a-3p;Derives_from=MI0000108
chr20	.	miRNA_primary_transcript	3917502	3917563	.	-	.	ID=MI0007262;Alias=MI0007262;Name=hsa-mir-103b-2
chr20	.	miRNA	3917541	3917563	.	-	.	ID=MIMAT0007402;Alias=MIMAT0007402;Name=hsa-miR-103b;Derives_from=MI0007262
chr20	.	miRNA_primary_transcript	7371608	7371692	.	+	.	ID=MI0025898;Alias=MI0025898;Name=hsa-mir-8062
chr20	.	miRNA	7371618	7371638	.	+	.	ID=MIMAT0030989;Alias=MIMAT0030989;Name=hsa-miR-8062;Derives_from=MI0025898
chr20	.	miRNA_primary_transcript	10649636	10649695	.	-	.	ID=MI0022717;Alias=MI0022717;Name=hsa-mir-6870
chr20	.	miRNA	10649672	10649690	.	-	.	ID=MIMAT0027640;Alias=MIMAT0027640;Name=hsa-miR-6870-5p;Derives_from=MI0022717
chr20	.	miRNA	10649636	10649657	.	-	.	ID=MIMAT0027641;Alias=MIMAT0027641;Name=hsa-miR-6870-3p;Derives_from=MI0022717
chr20	.	miRNA_primary_transcript	18470615	18470691	.	+	.	ID=MI0014237;Alias=MI0014237;Name=hsa-mir-3192
chr20	.	miRNA	18470624	18470646	.	+	.	ID=MIMAT0015076;Alias=MIMAT0015076;Name=hsa-miR-3192-5p;Derives_from=MI0014237
chr20	.	miRNA	18470662	18470682	.	+	.	ID=MIMAT0027027;Alias=MIMAT0027027;Name=hsa-miR-3192-3p;Derives_from=MI0014237
chr20	.	miRNA_primary_transcript	26208186	26208278	.	-	.	ID=MI0003672;Alias=MI0003672;Name=hsa-mir-663a
chr20	.	miRNA	26208243	26208264	.	-	.	ID=MIMAT0003326;Alias=MIMAT0003326;Name=hsa-miR-663a;Derives_from=MI0003672
chr20	.	miRNA_primary_transcript	31607186	31607240	.	+	.	ID=MI0014238;Alias=MI0014238;Name=hsa-mir-3193
chr20	.	miRNA	31607186	31607207	.	+	.	ID=MIMAT0015077;Alias=MIMAT0015077;Name=hsa-miR-3193;Derives_from=MI0014238
chr20	.	miRNA_primary_transcript	32237795	32237847	.	+	.	ID=MI0008193;Alias=MI0008193;Name=hsa-mir-1825
chr20	.	miRNA	32237830	32237847	.	+	.	ID=MIMAT0006765;Alias=MIMAT0006765;Name=hsa-miR-1825;Derives_from=MI0008193
chr20	.	miRNA_primary_transcript	34049119	34049190	.	+	.	ID=MI0017395;Alias=MI0017395;Name=hsa-mir-4755
chr20	.	miRNA	34049128	34049149	.	+	.	ID=MIMAT0019895;Alias=MIMAT0019895;Name=hsa-miR-4755-5p;Derives_from=MI0017395
chr20	.	miRNA	34049162	34049183	.	+	.	ID=MIMAT0019896;Alias=MIMAT0019896;Name=hsa-miR-4755-3p;Derives_from=MI0017395
chr20	.	miRNA_primary_transcript	34466325	34466418	.	+	.	ID=MI0003659;Alias=MI0003659;Name=hsa-mir-644a
chr20	.	miRNA	34466385	34466403	.	+	.	ID=MIMAT0003314;Alias=MIMAT0003314;Name=hsa-miR-644a;Derives_from=MI0003659
chr20	.	miRNA_primary_transcript	34990376	34990497	.	+	.	ID=MI0003183;Alias=MI0003183;Name=hsa-mir-499a
chr20	.	miRNA	34990408	34990428	.	+	.	ID=MIMAT0002870;Alias=MIMAT0002870;Name=hsa-miR-499a-5p;Derives_from=MI0003183
chr20	.	miRNA	34990445	34990466	.	+	.	ID=MIMAT0004772;Alias=MIMAT0004772;Name=hsa-miR-499a-3p;Derives_from=MI0003183
chr20	.	miRNA_primary_transcript	34990400	34990472	.	-	.	ID=MI0017396;Alias=MI0017396;Name=hsa-mir-499b
chr20	.	miRNA	34990443	34990463	.	-	.	ID=MIMAT0019897;Alias=MIMAT0019897;Name=hsa-miR-499b-5p;Derives_from=MI0017396
chr20	.	miRNA	34990406	34990427	.	-	.	ID=MIMAT0019898;Alias=MIMAT0019898;Name=hsa-miR-499b-3p;Derives_from=MI0017396
chr20	.	miRNA_primary_transcript	35453954	35454097	.	-	.	ID=MI0006350;Alias=MI0006350;Name=hsa-mir-1289-1
chr20	.	miRNA	35453990	35454012	.	-	.	ID=MIMAT0005879;Alias=MIMAT0005879;Name=hsa-miR-1289;Derives_from=MI0006350
chr20	.	miRNA_primary_transcript	38516563	38516632	.	+	.	ID=MI0016746;Alias=MI0016746;Name=hsa-mir-548o-2
chr20	.	miRNA	38516607	38516628	.	+	.	ID=MIMAT0005919;Alias=MIMAT0005919;Name=hsa-miR-548o-3p;Derives_from=MI0016746
chr20	.	miRNA	38516569	38516590	.	+	.	ID=MIMAT0022738;Alias=MIMAT0022738;Name=hsa-miR-548o-5p;Derives_from=MI0016746
chr20	.	miRNA_primary_transcript	41169023	41169078	.	+	.	ID=MI0022718;Alias=MI0022718;Name=hsa-mir-6871
chr20	.	miRNA	41169028	41169049	.	+	.	ID=MIMAT0027642;Alias=MIMAT0027642;Name=hsa-miR-6871-5p;Derives_from=MI0022718
chr20	.	miRNA	41169057	41169078	.	+	.	ID=MIMAT0027643;Alias=MIMAT0027643;Name=hsa-miR-6871-3p;Derives_from=MI0022718
chr20	.	miRNA_primary_transcript	44408120	44408203	.	+	.	ID=MI0016046;Alias=MI0016046;Name=hsa-mir-3646
chr20	.	miRNA	44408177	44408198	.	+	.	ID=MIMAT0018065;Alias=MIMAT0018065;Name=hsa-miR-3646;Derives_from=MI0016046
chr20	.	miRNA_primary_transcript	45425510	45425573	.	+	.	ID=MI0022657;Alias=MI0022657;Name=hsa-mir-6812
chr20	.	miRNA	45425515	45425539	.	+	.	ID=MIMAT0027524;Alias=MIMAT0027524;Name=hsa-miR-6812-5p;Derives_from=MI0022657
chr20	.	miRNA	45425553	45425573	.	+	.	ID=MIMAT0027525;Alias=MIMAT0027525;Name=hsa-miR-6812-3p;Derives_from=MI0022657
chr20	.	miRNA_primary_transcript	45705102	45705180	.	-	.	ID=MI0016007;Alias=MI0016007;Name=hsa-mir-3617
chr20	.	miRNA	45705150	45705171	.	-	.	ID=MIMAT0017997;Alias=MIMAT0017997;Name=hsa-miR-3617-5p;Derives_from=MI0016007
chr20	.	miRNA	45705109	45705131	.	-	.	ID=MIMAT0022966;Alias=MIMAT0022966;Name=hsa-miR-3617-3p;Derives_from=MI0016007
chr20	.	miRNA_primary_transcript	47166967	47167058	.	+	.	ID=MI0016006;Alias=MI0016006;Name=hsa-mir-3616
chr20	.	miRNA	47166985	47167006	.	+	.	ID=MIMAT0017995;Alias=MIMAT0017995;Name=hsa-miR-3616-5p;Derives_from=MI0016006
chr20	.	miRNA	47167026	47167048	.	+	.	ID=MIMAT0017996;Alias=MIMAT0017996;Name=hsa-miR-3616-3p;Derives_from=MI0016006
chr20	.	miRNA_primary_transcript	49863859	49863953	.	+	.	ID=MI0039724;Alias=MI0039724;Name=hsa-mir-12122
chr20	.	miRNA	49863869	49863893	.	+	.	ID=MIMAT0049016;Alias=MIMAT0049016;Name=hsa-miR-12122;Derives_from=MI0039724
chr20	.	miRNA_primary_transcript	50585786	50585879	.	+	.	ID=MI0003660;Alias=MI0003660;Name=hsa-mir-645
chr20	.	miRNA	50585846	50585864	.	+	.	ID=MIMAT0003315;Alias=MIMAT0003315;Name=hsa-miR-645;Derives_from=MI0003660
chr20	.	miRNA_primary_transcript	50614636	50614785	.	-	.	ID=MI0006366;Alias=MI0006366;Name=hsa-mir-1302-5
chr20	.	miRNA	50614689	50614709	.	-	.	ID=MIMAT0005890_6;Alias=MIMAT0005890;Name=hsa-miR-1302;Derives_from=MI0006366
chr20	.	miRNA_primary_transcript	51452905	51452977	.	-	.	ID=MI0014239;Alias=MI0014239;Name=hsa-mir-3194
chr20	.	miRNA	51452948	51452968	.	-	.	ID=MIMAT0015078;Alias=MIMAT0015078;Name=hsa-miR-3194-5p;Derives_from=MI0014239
chr20	.	miRNA	51452912	51452933	.	-	.	ID=MIMAT0019218;Alias=MIMAT0019218;Name=hsa-miR-3194-3p;Derives_from=MI0014239
chr20	.	miRNA_primary_transcript	54068408	54068485	.	-	.	ID=MI0017397;Alias=MI0017397;Name=hsa-mir-4756
chr20	.	miRNA	54068452	54068474	.	-	.	ID=MIMAT0019899;Alias=MIMAT0019899;Name=hsa-miR-4756-5p;Derives_from=MI0017397
chr20	.	miRNA	54068418	54068439	.	-	.	ID=MIMAT0019900;Alias=MIMAT0019900;Name=hsa-miR-4756-3p;Derives_from=MI0017397
chr20	.	miRNA_primary_transcript	57321502	57321591	.	-	.	ID=MI0015865;Alias=MI0015865;Name=hsa-mir-4325
chr20	.	miRNA	57321564	57321581	.	-	.	ID=MIMAT0016887;Alias=MIMAT0016887;Name=hsa-miR-4325;Derives_from=MI0015865
chr20	.	miRNA_primary_transcript	58817615	58817694	.	-	.	ID=MI0000747;Alias=MI0000747;Name=hsa-mir-296
chr20	.	miRNA	58817661	58817681	.	-	.	ID=MIMAT0000690;Alias=MIMAT0000690;Name=hsa-miR-296-5p;Derives_from=MI0000747
chr20	.	miRNA	58817626	58817647	.	-	.	ID=MIMAT0004679;Alias=MIMAT0004679;Name=hsa-miR-296-3p;Derives_from=MI0000747
chr20	.	miRNA_primary_transcript	58818226	58818313	.	-	.	ID=MI0005523;Alias=MI0005523;Name=hsa-mir-298
chr20	.	miRNA	58818280	58818303	.	-	.	ID=MIMAT0004901;Alias=MIMAT0004901;Name=hsa-miR-298;Derives_from=MI0005523
chr20	.	miRNA_primary_transcript	60308474	60308567	.	+	.	ID=MI0003661;Alias=MI0003661;Name=hsa-mir-646
chr20	.	miRNA	60308534	60308552	.	+	.	ID=MIMAT0003316;Alias=MIMAT0003316;Name=hsa-miR-646;Derives_from=MI0003661
chr20	.	miRNA_primary_transcript	60478111	60478181	.	+	.	ID=MI0016900;Alias=MI0016900;Name=hsa-mir-4533
chr20	.	miRNA	60478119	60478140	.	+	.	ID=MIMAT0019072;Alias=MIMAT0019072;Name=hsa-miR-4533;Derives_from=MI0016900
chr20	.	miRNA_primary_transcript	60564562	60564625	.	+	.	ID=MI0016794;Alias=MI0016794;Name=hsa-mir-548ag-2
chr20	.	miRNA	60564565	60564585	.	+	.	ID=MIMAT0018969;Alias=MIMAT0018969;Name=hsa-miR-548ag;Derives_from=MI0016794
chr20	.	miRNA_primary_transcript	61953546	61953662	.	-	.	ID=MI0006391;Alias=MI0006391;Name=hsa-mir-1257
chr20	.	miRNA	61953621	61953641	.	-	.	ID=MIMAT0005908;Alias=MIMAT0005908;Name=hsa-miR-1257;Derives_from=MI0006391
chr20	.	miRNA_primary_transcript	62064802	62064885	.	+	.	ID=MI0014240;Alias=MI0014240;Name=hsa-mir-3195
chr20	.	miRNA	62064812	62064828	.	+	.	ID=MIMAT0015079;Alias=MIMAT0015079;Name=hsa-miR-3195;Derives_from=MI0014240
chr20	.	miRNA_primary_transcript	62332487	62332557	.	-	.	ID=MI0017399;Alias=MI0017399;Name=hsa-mir-4758
chr20	.	miRNA	62332534	62332556	.	-	.	ID=MIMAT0019903;Alias=MIMAT0019903;Name=hsa-miR-4758-5p;Derives_from=MI0017399
chr20	.	miRNA	62332490	62332512	.	-	.	ID=MIMAT0019904;Alias=MIMAT0019904;Name=hsa-miR-4758-3p;Derives_from=MI0017399
chr20	.	miRNA_primary_transcript	62554306	62554376	.	+	.	ID=MI0000651;Alias=MI0000651;Name=hsa-mir-1-1
chr20	.	miRNA	62554351	62554372	.	+	.	ID=MIMAT0000416_1;Alias=MIMAT0000416;Name=hsa-miR-1-3p;Derives_from=MI0000651
chr20	.	miRNA	62554312	62554333	.	+	.	ID=MIMAT0031892;Alias=MIMAT0031892;Name=hsa-miR-1-5p;Derives_from=MI0000651
chr20	.	miRNA_primary_transcript	62564912	62565013	.	+	.	ID=MI0000451;Alias=MI0000451;Name=hsa-mir-133a-2
chr20	.	miRNA	62564970	62564991	.	+	.	ID=MIMAT0000427_1;Alias=MIMAT0000427;Name=hsa-miR-133a-3p;Derives_from=MI0000451
chr20	.	miRNA	62564933	62564954	.	+	.	ID=MIMAT0026478_1;Alias=MIMAT0026478;Name=hsa-miR-133a-5p;Derives_from=MI0000451
chr20	.	miRNA_primary_transcript	63178500	63178586	.	+	.	ID=MI0000445;Alias=MI0000445;Name=hsa-mir-124-3
chr20	.	miRNA	63178514	63178535	.	+	.	ID=MIMAT0004591;Alias=MIMAT0004591;Name=hsa-miR-124-5p;Derives_from=MI0000445
chr20	.	miRNA	63178552	63178573	.	+	.	ID=MIMAT0000422;Alias=MIMAT0000422;Name=hsa-miR-124-3p;Derives_from=MI0000445
chr20	.	miRNA_primary_transcript	63238779	63238842	.	+	.	ID=MI0014241;Alias=MI0014241;Name=hsa-mir-3196
chr20	.	miRNA	63238788	63238805	.	+	.	ID=MIMAT0015080;Alias=MIMAT0015080;Name=hsa-miR-3196;Derives_from=MI0014241
chr20	.	miRNA_primary_transcript	63286808	63286866	.	+	.	ID=MI0015866;Alias=MI0015866;Name=hsa-mir-4326
chr20	.	miRNA	63286818	63286837	.	+	.	ID=MIMAT0016888;Alias=MIMAT0016888;Name=hsa-miR-4326;Derives_from=MI0015866
chr20	.	miRNA_primary_transcript	63919449	63919520	.	+	.	ID=MI0005763;Alias=MI0005763;Name=hsa-mir-941-1
chr20	.	miRNA	63919495	63919517	.	+	.	ID=MIMAT0004984;Alias=MIMAT0004984;Name=hsa-miR-941;Derives_from=MI0005763
chr20	.	miRNA_primary_transcript	63919505	63919576	.	+	.	ID=MI0005764;Alias=MI0005764;Name=hsa-mir-941-2
chr20	.	miRNA	63919551	63919573	.	+	.	ID=MIMAT0004984_1;Alias=MIMAT0004984;Name=hsa-miR-941;Derives_from=MI0005764
chr20	.	miRNA_primary_transcript	63919561	63919632	.	+	.	ID=MI0005765;Alias=MI0005765;Name=hsa-mir-941-3
chr20	.	miRNA	63919607	63919629	.	+	.	ID=MIMAT0004984_2;Alias=MIMAT0004984;Name=hsa-miR-941;Derives_from=MI0005765
chr20	.	miRNA_primary_transcript	63919756	63919827	.	+	.	ID=MI0005766;Alias=MI0005766;Name=hsa-mir-941-4
chr20	.	miRNA	63919802	63919824	.	+	.	ID=MIMAT0004984_3;Alias=MIMAT0004984;Name=hsa-miR-941;Derives_from=MI0005766
chr20	.	miRNA_primary_transcript	63919868	63919939	.	+	.	ID=MI0031520;Alias=MI0031520;Name=hsa-mir-941-5
chr20	.	miRNA	63919914	63919936	.	+	.	ID=MIMAT0004984_4;Alias=MIMAT0004984;Name=hsa-miR-941;Derives_from=MI0031520
chr20	.	miRNA_primary_transcript	63941465	63941544	.	-	.	ID=MI0008335;Alias=MI0008335;Name=hsa-mir-1914
chr20	.	miRNA	63941511	63941532	.	-	.	ID=MIMAT0007889;Alias=MIMAT0007889;Name=hsa-miR-1914-5p;Derives_from=MI0008335
chr20	.	miRNA	63941474	63941495	.	-	.	ID=MIMAT0007890;Alias=MIMAT0007890;Name=hsa-miR-1914-3p;Derives_from=MI0008335
chr20	.	miRNA_primary_transcript	63942631	63942726	.	-	.	ID=MI0003662;Alias=MI0003662;Name=hsa-mir-647
chr20	.	miRNA	63942691	63942711	.	-	.	ID=MIMAT0003317;Alias=MIMAT0003317;Name=hsa-miR-647;Derives_from=MI0003662
chr20	.	miRNA_primary_transcript	64076955	64077010	.	-	.	ID=MI0022658;Alias=MI0022658;Name=hsa-mir-6813
chr20	.	miRNA	64076983	64077005	.	-	.	ID=MIMAT0027526;Alias=MIMAT0027526;Name=hsa-miR-6813-5p;Derives_from=MI0022658
chr20	.	miRNA	64076955	64076975	.	-	.	ID=MIMAT0027527;Alias=MIMAT0027527;Name=hsa-miR-6813-3p;Derives_from=MI0022658
chr21	.	miRNA_primary_transcript	6859171	6859256	.	+	.	ID=MI0025905;Alias=MI0025905;Name=hsa-mir-8069-1
chr21	.	miRNA	6859224	6859246	.	+	.	ID=MIMAT0030996;Alias=MIMAT0030996;Name=hsa-miR-8069;Derives_from=MI0025905
chr21	.	miRNA_primary_transcript	8205315	8205406	.	+	.	ID=MI0022559;Alias=MI0022559;Name=hsa-mir-6724-1
chr21	.	miRNA	8205325	8205347	.	+	.	ID=MIMAT0025856;Alias=MIMAT0025856;Name=hsa-miR-6724-5p;Derives_from=MI0022559
chr21	.	miRNA_primary_transcript	8206563	8206618	.	+	.	ID=MI0033425;Alias=MI0033425;Name=hsa-mir-10401
chr21	.	miRNA	8206563	8206582	.	+	.	ID=MIMAT0041633;Alias=MIMAT0041633;Name=hsa-miR-10401-5p;Derives_from=MI0033425
chr21	.	miRNA	8206598	8206618	.	+	.	ID=MIMAT0041634;Alias=MIMAT0041634;Name=hsa-miR-10401-3p;Derives_from=MI0033425
chr21	.	miRNA_primary_transcript	8208473	8208652	.	+	.	ID=MI0016048;Alias=MI0016048;Name=hsa-mir-3648-1
chr21	.	miRNA	8208500	8208520	.	+	.	ID=MIMAT0018068;Alias=MIMAT0018068;Name=hsa-miR-3648;Derives_from=MI0016048
chr21	.	miRNA_primary_transcript	8249505	8249596	.	+	.	ID=MI0031516;Alias=MI0031516;Name=hsa-mir-6724-2
chr21	.	miRNA	8249515	8249537	.	+	.	ID=MIMAT0025856_1;Alias=MIMAT0025856;Name=hsa-miR-6724-5p;Derives_from=MI0031516
chr21	.	miRNA_primary_transcript	8250772	8250827	.	+	.	ID=MI0033425_2;Alias=MI0033425;Name=hsa-mir-10401
chr21	.	miRNA	8250772	8250791	.	+	.	ID=MIMAT0041633_1;Alias=MIMAT0041633;Name=hsa-miR-10401-5p;Derives_from=MI0033425
chr21	.	miRNA	8250807	8250827	.	+	.	ID=MIMAT0041634_1;Alias=MIMAT0041634;Name=hsa-miR-10401-3p;Derives_from=MI0033425
chr21	.	miRNA_primary_transcript	8388362	8388453	.	+	.	ID=MI0031517;Alias=MI0031517;Name=hsa-mir-6724-3
chr21	.	miRNA	8388372	8388394	.	+	.	ID=MIMAT0025856_2;Alias=MIMAT0025856;Name=hsa-miR-6724-5p;Derives_from=MI0031517
chr21	.	miRNA_primary_transcript	8389610	8389665	.	+	.	ID=MI0033425_3;Alias=MI0033425;Name=hsa-mir-10401
chr21	.	miRNA	8389610	8389629	.	+	.	ID=MIMAT0041633_2;Alias=MIMAT0041633;Name=hsa-miR-10401-5p;Derives_from=MI0033425
chr21	.	miRNA	8389645	8389665	.	+	.	ID=MIMAT0041634_2;Alias=MIMAT0041634;Name=hsa-miR-10401-3p;Derives_from=MI0033425
chr21	.	miRNA_primary_transcript	8432530	8432621	.	+	.	ID=MI0031518;Alias=MI0031518;Name=hsa-mir-6724-4
chr21	.	miRNA	8432540	8432562	.	+	.	ID=MIMAT0025856_3;Alias=MIMAT0025856;Name=hsa-miR-6724-5p;Derives_from=MI0031518
chr21	.	miRNA_primary_transcript	8433797	8433852	.	+	.	ID=MI0033425_4;Alias=MI0033425;Name=hsa-mir-10401
chr21	.	miRNA	8433797	8433816	.	+	.	ID=MIMAT0041633_3;Alias=MIMAT0041633;Name=hsa-miR-10401-5p;Derives_from=MI0033425
chr21	.	miRNA	8433832	8433852	.	+	.	ID=MIMAT0041634_3;Alias=MIMAT0041634;Name=hsa-miR-10401-3p;Derives_from=MI0033425
chr21	.	miRNA_primary_transcript	8436324	8436374	.	+	.	ID=MI0033426;Alias=MI0033426;Name=hsa-mir-10396b
chr21	.	miRNA	8436324	8436343	.	+	.	ID=MIMAT0041635;Alias=MIMAT0041635;Name=hsa-miR-10396b-5p;Derives_from=MI0033426
chr21	.	miRNA	8436353	8436374	.	+	.	ID=MIMAT0041636;Alias=MIMAT0041636;Name=hsa-miR-10396b-3p;Derives_from=MI0033426
chr21	.	miRNA_primary_transcript	8986999	8987178	.	+	.	ID=MI0031512;Alias=MI0031512;Name=hsa-mir-3648-2
chr21	.	miRNA	8987026	8987046	.	+	.	ID=MIMAT0018068_1;Alias=MIMAT0018068;Name=hsa-miR-3648;Derives_from=MI0031512
chr21	.	miRNA_primary_transcript	8987617	8987665	.	+	.	ID=MI0033420;Alias=MI0033420;Name=hsa-mir-10396a
chr21	.	miRNA	8987617	8987635	.	+	.	ID=MIMAT0041623;Alias=MIMAT0041623;Name=hsa-miR-10396a-5p;Derives_from=MI0033420
chr21	.	miRNA	8987645	8987665	.	+	.	ID=MIMAT0041624;Alias=MIMAT0041624;Name=hsa-miR-10396a-3p;Derives_from=MI0033420
chr21	.	miRNA_primary_transcript	13406384	13406460	.	-	.	ID=MI0014242;Alias=MI0014242;Name=hsa-mir-3156-3
chr21	.	miRNA	13406431	13406452	.	-	.	ID=MIMAT0015030_2;Alias=MIMAT0015030;Name=hsa-miR-3156-5p;Derives_from=MI0014242
chr21	.	miRNA_primary_transcript	13644775	13644850	.	-	.	ID=MI0014131;Alias=MI0014131;Name=hsa-mir-3118-1
chr21	.	miRNA	13644784	13644806	.	-	.	ID=MIMAT0014980_3;Alias=MIMAT0014980;Name=hsa-miR-3118;Derives_from=MI0014131
chr21	.	miRNA_primary_transcript	13724189	13724274	.	+	.	ID=MI0031519;Alias=MI0031519;Name=hsa-mir-8069-2
chr21	.	miRNA	13724242	13724264	.	+	.	ID=MIMAT0030996_1;Alias=MIMAT0030996;Name=hsa-miR-8069;Derives_from=MI0031519
chr21	.	miRNA_primary_transcript	16539089	16539169	.	+	.	ID=MI0000101;Alias=MI0000101;Name=hsa-mir-99a
chr21	.	miRNA	16539101	16539122	.	+	.	ID=MIMAT0000097;Alias=MIMAT0000097;Name=hsa-miR-99a-5p;Derives_from=MI0000101
chr21	.	miRNA	16539138	16539159	.	+	.	ID=MIMAT0004511;Alias=MIMAT0004511;Name=hsa-miR-99a-3p;Derives_from=MI0000101
chr21	.	miRNA_primary_transcript	16539828	16539911	.	+	.	ID=MI0000064;Alias=MI0000064;Name=hsa-let-7c
chr21	.	miRNA	16539838	16539859	.	+	.	ID=MIMAT0000064;Alias=MIMAT0000064;Name=hsa-let-7c-5p;Derives_from=MI0000064
chr21	.	miRNA	16539883	16539904	.	+	.	ID=MIMAT0026472;Alias=MIMAT0026472;Name=hsa-let-7c-3p;Derives_from=MI0000064
chr21	.	miRNA_primary_transcript	16590237	16590325	.	+	.	ID=MI0000470;Alias=MI0000470;Name=hsa-mir-125b-2
chr21	.	miRNA	16590253	16590274	.	+	.	ID=MIMAT0000423_1;Alias=MIMAT0000423;Name=hsa-miR-125b-5p;Derives_from=MI0000470
chr21	.	miRNA	16590290	16590311	.	+	.	ID=MIMAT0004603;Alias=MIMAT0004603;Name=hsa-miR-125b-2-3p;Derives_from=MI0000470
chr21	.	miRNA_primary_transcript	18686090	18686164	.	-	.	ID=MI0014244;Alias=MI0014244;Name=hsa-mir-548x
chr21	.	miRNA	18686100	18686119	.	-	.	ID=MIMAT0015081_1;Alias=MIMAT0015081;Name=hsa-miR-548x-3p;Derives_from=MI0014244
chr21	.	miRNA	18686135	18686157	.	-	.	ID=MIMAT0022733;Alias=MIMAT0022733;Name=hsa-miR-548x-5p;Derives_from=MI0014244
chr21	.	miRNA_primary_transcript	23079284	23079392	.	+	.	ID=MI0021275;Alias=MI0021275;Name=hsa-mir-6130
chr21	.	miRNA	23079354	23079372	.	+	.	ID=MIMAT0024614;Alias=MIMAT0024614;Name=hsa-miR-6130;Derives_from=MI0021275
chr21	.	miRNA_primary_transcript	25573980	25574044	.	+	.	ID=MI0000681;Alias=MI0000681;Name=hsa-mir-155
chr21	.	miRNA	25573983	25574006	.	+	.	ID=MIMAT0000646;Alias=MIMAT0000646;Name=hsa-miR-155-5p;Derives_from=MI0000681
chr21	.	miRNA	25574022	25574043	.	+	.	ID=MIMAT0004658;Alias=MIMAT0004658;Name=hsa-miR-155-3p;Derives_from=MI0000681
chr21	.	miRNA_primary_transcript	26953961	26954043	.	+	.	ID=MI0017400;Alias=MI0017400;Name=hsa-mir-4759
chr21	.	miRNA	26953965	26953985	.	+	.	ID=MIMAT0019905;Alias=MIMAT0019905;Name=hsa-miR-4759;Derives_from=MI0017400
chr21	.	miRNA_primary_transcript	30375294	30375378	.	-	.	ID=MI0015867;Alias=MI0015867;Name=hsa-mir-4327
chr21	.	miRNA	30375350	30375368	.	-	.	ID=MIMAT0016889;Alias=MIMAT0016889;Name=hsa-miR-4327;Derives_from=MI0015867
chr21	.	miRNA_primary_transcript	33550662	33550728	.	+	.	ID=MI0022213;Alias=MI0022213;Name=hsa-mir-6501
chr21	.	miRNA	33550664	33550685	.	+	.	ID=MIMAT0025458;Alias=MIMAT0025458;Name=hsa-miR-6501-5p;Derives_from=MI0022213
chr21	.	miRNA	33550705	33550727	.	+	.	ID=MIMAT0025459;Alias=MIMAT0025459;Name=hsa-miR-6501-3p;Derives_from=MI0022213
chr21	.	miRNA_primary_transcript	35720715	35720808	.	+	.	ID=MI0003906;Alias=MI0003906;Name=hsa-mir-802
chr21	.	miRNA	35720732	35720754	.	+	.	ID=MIMAT0004185;Alias=MIMAT0004185;Name=hsa-miR-802;Derives_from=MI0003906
chr21	.	miRNA_primary_transcript	39447010	39447069	.	+	.	ID=MI0022220;Alias=MI0022220;Name=hsa-mir-6508
chr21	.	miRNA	39447014	39447034	.	+	.	ID=MIMAT0025472;Alias=MIMAT0025472;Name=hsa-miR-6508-5p;Derives_from=MI0022220
chr21	.	miRNA	39447046	39447067	.	+	.	ID=MIMAT0025473;Alias=MIMAT0025473;Name=hsa-miR-6508-3p;Derives_from=MI0022220
chr21	.	miRNA_primary_transcript	40212352	40212431	.	-	.	ID=MI0017401;Alias=MI0017401;Name=hsa-mir-4760
chr21	.	miRNA	40212401	40212422	.	-	.	ID=MIMAT0019906;Alias=MIMAT0019906;Name=hsa-miR-4760-5p;Derives_from=MI0017401
chr21	.	miRNA	40212359	40212380	.	-	.	ID=MIMAT0019907;Alias=MIMAT0019907;Name=hsa-miR-4760-3p;Derives_from=MI0017401
chr21	.	miRNA_primary_transcript	41167557	41167629	.	+	.	ID=MI0014245;Alias=MI0014245;Name=hsa-mir-3197
chr21	.	miRNA	41167564	41167586	.	+	.	ID=MIMAT0015082;Alias=MIMAT0015082;Name=hsa-miR-3197;Derives_from=MI0014245
chr21	.	miRNA_primary_transcript	41746772	41746841	.	-	.	ID=MI0022659;Alias=MI0022659;Name=hsa-mir-6814
chr21	.	miRNA	41746815	41746836	.	-	.	ID=MIMAT0027528;Alias=MIMAT0027528;Name=hsa-miR-6814-5p;Derives_from=MI0022659
chr21	.	miRNA	41746772	41746793	.	-	.	ID=MIMAT0027529;Alias=MIMAT0027529;Name=hsa-miR-6814-3p;Derives_from=MI0022659
chr21	.	miRNA_primary_transcript	42950928	42951014	.	-	.	ID=MI0019311;Alias=MI0019311;Name=hsa-mir-5692b
chr21	.	miRNA	42950986	42951005	.	-	.	ID=MIMAT0022497;Alias=MIMAT0022497;Name=hsa-miR-5692b;Derives_from=MI0019311
chr21	.	miRNA_primary_transcript	43609887	43609989	.	-	.	ID=MI0020347;Alias=MI0020347;Name=hsa-mir-6070
chr21	.	miRNA	43609953	43609971	.	-	.	ID=MIMAT0023695;Alias=MIMAT0023695;Name=hsa-miR-6070;Derives_from=MI0020347
chr21	.	miRNA_primary_transcript	45478266	45478326	.	+	.	ID=MI0022660;Alias=MI0022660;Name=hsa-mir-6815
chr21	.	miRNA	45478271	45478293	.	+	.	ID=MIMAT0027530;Alias=MIMAT0027530;Name=hsa-miR-6815-5p;Derives_from=MI0022660
chr21	.	miRNA	45478306	45478326	.	+	.	ID=MIMAT0027531;Alias=MIMAT0027531;Name=hsa-miR-6815-3p;Derives_from=MI0022660
chr22	.	miRNA_primary_transcript	17764180	17764259	.	-	.	ID=MI0014246;Alias=MI0014246;Name=hsa-mir-3198-1
chr22	.	miRNA	17764190	17764211	.	-	.	ID=MIMAT0015083_1;Alias=MIMAT0015083;Name=hsa-miR-3198;Derives_from=MI0014246
chr22	.	miRNA_primary_transcript	17980868	17980961	.	-	.	ID=MI0003663;Alias=MI0003663;Name=hsa-mir-648
chr22	.	miRNA	17980928	17980946	.	-	.	ID=MIMAT0003318;Alias=MIMAT0003318;Name=hsa-miR-648;Derives_from=MI0003663
chr22	.	miRNA_primary_transcript	19963753	19963834	.	+	.	ID=MI0017402;Alias=MI0017402;Name=hsa-mir-4761
chr22	.	miRNA	19963755	19963775	.	+	.	ID=MIMAT0019908;Alias=MIMAT0019908;Name=hsa-miR-4761-5p;Derives_from=MI0017402
chr22	.	miRNA	19963814	19963834	.	+	.	ID=MIMAT0019909;Alias=MIMAT0019909;Name=hsa-miR-4761-3p;Derives_from=MI0017402
chr22	.	miRNA_primary_transcript	20033139	20033220	.	+	.	ID=MI0000482;Alias=MI0000482;Name=hsa-mir-185
chr22	.	miRNA	20033153	20033174	.	+	.	ID=MIMAT0000455;Alias=MIMAT0000455;Name=hsa-miR-185-5p;Derives_from=MI0000482
chr22	.	miRNA	20033188	20033209	.	+	.	ID=MIMAT0004611;Alias=MIMAT0004611;Name=hsa-miR-185-3p;Derives_from=MI0000482
chr22	.	miRNA_primary_transcript	20085746	20085833	.	+	.	ID=MI0016008;Alias=MI0016008;Name=hsa-mir-3618
chr22	.	miRNA	20085797	20085818	.	+	.	ID=MIMAT0017998;Alias=MIMAT0017998;Name=hsa-miR-3618;Derives_from=MI0016008
chr22	.	miRNA_primary_transcript	20086058	20086142	.	+	.	ID=MI0006443;Alias=MI0006443;Name=hsa-mir-1306
chr22	.	miRNA	20086112	20086129	.	+	.	ID=MIMAT0005950;Alias=MIMAT0005950;Name=hsa-miR-1306-3p;Derives_from=MI0006443
chr22	.	miRNA	20086072	20086093	.	+	.	ID=MIMAT0022726;Alias=MIMAT0022726;Name=hsa-miR-1306-5p;Derives_from=MI0006443
chr22	.	miRNA_primary_transcript	20114686	20114751	.	-	.	ID=MI0022661;Alias=MI0022661;Name=hsa-mir-6816
chr22	.	miRNA	20114726	20114746	.	-	.	ID=MIMAT0027532;Alias=MIMAT0027532;Name=hsa-miR-6816-5p;Derives_from=MI0022661
chr22	.	miRNA	20114693	20114710	.	-	.	ID=MIMAT0027533;Alias=MIMAT0027533;Name=hsa-miR-6816-3p;Derives_from=MI0022661
chr22	.	miRNA_primary_transcript	20249134	20249211	.	-	.	ID=MI0006348;Alias=MI0006348;Name=hsa-mir-1286
chr22	.	miRNA	20249145	20249165	.	-	.	ID=MIMAT0005877;Alias=MIMAT0005877;Name=hsa-miR-1286;Derives_from=MI0006348
chr22	.	miRNA_primary_transcript	21034176	21034272	.	-	.	ID=MI0003664;Alias=MI0003664;Name=hsa-mir-649
chr22	.	miRNA	21034191	21034212	.	-	.	ID=MIMAT0003319;Alias=MIMAT0003319;Name=hsa-miR-649;Derives_from=MI0003664
chr22	.	miRNA_primary_transcript	21652981	21653058	.	+	.	ID=MI0005568;Alias=MI0005568;Name=hsa-mir-301b
chr22	.	miRNA	21653025	21653047	.	+	.	ID=MIMAT0004958;Alias=MIMAT0004958;Name=hsa-miR-301b-3p;Derives_from=MI0005568
chr22	.	miRNA	21652990	21653011	.	+	.	ID=MIMAT0032026;Alias=MIMAT0032026;Name=hsa-miR-301b-5p;Derives_from=MI0005568
chr22	.	miRNA_primary_transcript	21653304	21653385	.	+	.	ID=MI0000748;Alias=MI0000748;Name=hsa-mir-130b
chr22	.	miRNA	21653316	21653336	.	+	.	ID=MIMAT0004680;Alias=MIMAT0004680;Name=hsa-miR-130b-5p;Derives_from=MI0000748
chr22	.	miRNA	21653354	21653375	.	+	.	ID=MIMAT0000691;Alias=MIMAT0000691;Name=hsa-miR-130b-3p;Derives_from=MI0000748
chr22	.	miRNA_primary_transcript	22822776	22822871	.	+	.	ID=MI0003665;Alias=MI0003665;Name=hsa-mir-650
chr22	.	miRNA	22822791	22822811	.	+	.	ID=MIMAT0003320;Alias=MIMAT0003320;Name=hsa-miR-650;Derives_from=MI0003665
chr22	.	miRNA_primary_transcript	22886267	22886379	.	+	.	ID=MI0019115;Alias=MI0019115;Name=hsa-mir-5571
chr22	.	miRNA	22886291	22886311	.	+	.	ID=MIMAT0022257;Alias=MIMAT0022257;Name=hsa-miR-5571-5p;Derives_from=MI0019115
chr22	.	miRNA	22886331	22886349	.	+	.	ID=MIMAT0022258;Alias=MIMAT0022258;Name=hsa-miR-5571-3p;Derives_from=MI0019115
chr22	.	miRNA_primary_transcript	25455646	25455711	.	+	.	ID=MI0022662;Alias=MI0022662;Name=hsa-mir-6817
chr22	.	miRNA	25455651	25455674	.	+	.	ID=MIMAT0027534;Alias=MIMAT0027534;Name=hsa-miR-6817-5p;Derives_from=MI0022662
chr22	.	miRNA	25455692	25455710	.	+	.	ID=MIMAT0027535;Alias=MIMAT0027535;Name=hsa-miR-6817-3p;Derives_from=MI0022662
chr22	.	miRNA_primary_transcript	26555212	26555323	.	-	.	ID=MI0006345;Alias=MI0006345;Name=hsa-mir-548j
chr22	.	miRNA	26555274	26555295	.	-	.	ID=MIMAT0005875;Alias=MIMAT0005875;Name=hsa-miR-548j-5p;Derives_from=MI0006345
chr22	.	miRNA	26555239	26555259	.	-	.	ID=MIMAT0026737;Alias=MIMAT0026737;Name=hsa-miR-548j-3p;Derives_from=MI0006345
chr22	.	miRNA_primary_transcript	27920525	27920612	.	-	.	ID=MI0014247;Alias=MI0014247;Name=hsa-mir-3199-1
chr22	.	miRNA	27920581	27920603	.	-	.	ID=MIMAT0015084;Alias=MIMAT0015084;Name=hsa-miR-3199;Derives_from=MI0014247
chr22	.	miRNA_primary_transcript	27920526	27920611	.	+	.	ID=MI0014248;Alias=MI0014248;Name=hsa-mir-3199-2
chr22	.	miRNA	27920535	27920557	.	+	.	ID=MIMAT0015084_1;Alias=MIMAT0015084;Name=hsa-miR-3199;Derives_from=MI0014248
chr22	.	miRNA_primary_transcript	28459869	28459948	.	+	.	ID=MI0019412;Alias=MI0019412;Name=hsa-mir-5739
chr22	.	miRNA	28459925	28459944	.	+	.	ID=MIMAT0023116;Alias=MIMAT0023116;Name=hsa-miR-5739;Derives_from=MI0019412
chr22	.	miRNA_primary_transcript	30007049	30007113	.	+	.	ID=MI0022663;Alias=MI0022663;Name=hsa-mir-6818
chr22	.	miRNA	30007054	30007075	.	+	.	ID=MIMAT0027536;Alias=MIMAT0027536;Name=hsa-miR-6818-5p;Derives_from=MI0022663
chr22	.	miRNA	30007092	30007113	.	+	.	ID=MIMAT0027537;Alias=MIMAT0027537;Name=hsa-miR-6818-3p;Derives_from=MI0022663
chr22	.	miRNA_primary_transcript	30731557	30731641	.	+	.	ID=MI0014249;Alias=MI0014249;Name=hsa-mir-3200
chr22	.	miRNA	30731569	30731590	.	+	.	ID=MIMAT0017392;Alias=MIMAT0017392;Name=hsa-miR-3200-5p;Derives_from=MI0014249
chr22	.	miRNA	30731610	30731631	.	+	.	ID=MIMAT0015085;Alias=MIMAT0015085;Name=hsa-miR-3200-3p;Derives_from=MI0014249
chr22	.	miRNA_primary_transcript	31160062	31160119	.	-	.	ID=MI0016438;Alias=MI0016438;Name=hsa-mir-3928
chr22	.	miRNA	31160062	31160083	.	-	.	ID=MIMAT0018205;Alias=MIMAT0018205;Name=hsa-miR-3928-3p;Derives_from=MI0016438
chr22	.	miRNA	31160095	31160117	.	-	.	ID=MIMAT0027037;Alias=MIMAT0027037;Name=hsa-miR-3928-5p;Derives_from=MI0016438
chr22	.	miRNA_primary_transcript	31621467	31621531	.	-	.	ID=MI0022960;Alias=MI0022960;Name=hsa-mir-7109
chr22	.	miRNA	31621506	31621526	.	-	.	ID=MIMAT0028115;Alias=MIMAT0028115;Name=hsa-miR-7109-5p;Derives_from=MI0022960
chr22	.	miRNA	31621473	31621494	.	-	.	ID=MIMAT0028116;Alias=MIMAT0028116;Name=hsa-miR-7109-3p;Derives_from=MI0022960
chr22	.	miRNA_primary_transcript	33436582	33436669	.	-	.	ID=MI0017405;Alias=MI0017405;Name=hsa-mir-4764
chr22	.	miRNA	33436640	33436660	.	-	.	ID=MIMAT0019914;Alias=MIMAT0019914;Name=hsa-miR-4764-5p;Derives_from=MI0017405
chr22	.	miRNA	33436588	33436609	.	-	.	ID=MIMAT0019915;Alias=MIMAT0019915;Name=hsa-miR-4764-3p;Derives_from=MI0017405
chr22	.	miRNA_primary_transcript	35335640	35335758	.	+	.	ID=MI0016413;Alias=MI0016413;Name=hsa-mir-3909
chr22	.	miRNA	35335710	35335731	.	+	.	ID=MIMAT0018183;Alias=MIMAT0018183;Name=hsa-miR-3909;Derives_from=MI0016413
chr22	.	miRNA_primary_transcript	35336721	35336799	.	-	.	ID=MI0020346;Alias=MI0020346;Name=hsa-mir-6069
chr22	.	miRNA	35336768	35336788	.	-	.	ID=MIMAT0023694;Alias=MIMAT0023694;Name=hsa-miR-6069;Derives_from=MI0020346
chr22	.	miRNA_primary_transcript	36286847	36286907	.	-	.	ID=MI0022664;Alias=MI0022664;Name=hsa-mir-6819
chr22	.	miRNA	36286881	36286902	.	-	.	ID=MIMAT0027538;Alias=MIMAT0027538;Name=hsa-miR-6819-5p;Derives_from=MI0022664
chr22	.	miRNA	36286847	36286867	.	-	.	ID=MIMAT0027539;Alias=MIMAT0027539;Name=hsa-miR-6819-3p;Derives_from=MI0022664
chr22	.	miRNA_primary_transcript	37844272	37844371	.	-	.	ID=MI0003682;Alias=MI0003682;Name=hsa-mir-658
chr22	.	miRNA	37844287	37844311	.	-	.	ID=MIMAT0003336;Alias=MIMAT0003336;Name=hsa-miR-658;Derives_from=MI0003682
chr22	.	miRNA_primary_transcript	37847678	37847774	.	-	.	ID=MI0003683;Alias=MI0003683;Name=hsa-mir-659
chr22	.	miRNA	37847693	37847714	.	-	.	ID=MIMAT0003337;Alias=MIMAT0003337;Name=hsa-miR-659-3p;Derives_from=MI0003683
chr22	.	miRNA	37847732	37847753	.	-	.	ID=MIMAT0022710;Alias=MIMAT0022710;Name=hsa-miR-659-5p;Derives_from=MI0003683
chr22	.	miRNA_primary_transcript	37967563	37967624	.	+	.	ID=MI0022665;Alias=MI0022665;Name=hsa-mir-6820
chr22	.	miRNA	37967568	37967586	.	+	.	ID=MIMAT0027540;Alias=MIMAT0027540;Name=hsa-miR-6820-5p;Derives_from=MI0022665
chr22	.	miRNA	37967603	37967624	.	+	.	ID=MIMAT0027541;Alias=MIMAT0027541;Name=hsa-miR-6820-3p;Derives_from=MI0022665
chr22	.	miRNA_primary_transcript	37988794	37988853	.	+	.	ID=MI0016901;Alias=MI0016901;Name=hsa-mir-4534
chr22	.	miRNA	37988829	37988845	.	+	.	ID=MIMAT0019073;Alias=MIMAT0019073;Name=hsa-miR-4534;Derives_from=MI0016901
chr22	.	miRNA_primary_transcript	40813883	40813958	.	-	.	ID=MI0017407;Alias=MI0017407;Name=hsa-mir-4766
chr22	.	miRNA	40813927	40813947	.	-	.	ID=MIMAT0019917;Alias=MIMAT0019917;Name=hsa-miR-4766-5p;Derives_from=MI0017407
chr22	.	miRNA	40813893	40813913	.	-	.	ID=MIMAT0019918;Alias=MIMAT0019918;Name=hsa-miR-4766-3p;Derives_from=MI0017407
chr22	.	miRNA_primary_transcript	41092513	41092566	.	+	.	ID=MI0006428;Alias=MI0006428;Name=hsa-mir-1281
chr22	.	miRNA	41092545	41092561	.	+	.	ID=MIMAT0005939;Alias=MIMAT0005939;Name=hsa-miR-1281;Derives_from=MI0006428
chr22	.	miRNA_primary_transcript	41252992	41253050	.	-	.	ID=MI0022736;Alias=MI0022736;Name=hsa-mir-6889
chr22	.	miRNA	41253023	41253045	.	-	.	ID=MIMAT0027678;Alias=MIMAT0027678;Name=hsa-miR-6889-5p;Derives_from=MI0022736
chr22	.	miRNA	41252992	41253011	.	-	.	ID=MIMAT0027679;Alias=MIMAT0027679;Name=hsa-miR-6889-3p;Derives_from=MI0022736
chr22	.	miRNA_primary_transcript	41900944	41901012	.	+	.	ID=MI0000091;Alias=MI0000091;Name=hsa-mir-33a
chr22	.	miRNA	41900949	41900969	.	+	.	ID=MIMAT0000091;Alias=MIMAT0000091;Name=hsa-miR-33a-5p;Derives_from=MI0000091
chr22	.	miRNA	41900989	41901010	.	+	.	ID=MIMAT0004506;Alias=MIMAT0004506;Name=hsa-miR-33a-3p;Derives_from=MI0000091
chr22	.	miRNA_primary_transcript	41923222	41923297	.	-	.	ID=MI0016902;Alias=MI0016902;Name=hsa-mir-378i
chr22	.	miRNA	41923271	41923291	.	-	.	ID=MIMAT0019074;Alias=MIMAT0019074;Name=hsa-miR-378i;Derives_from=MI0016902
chr22	.	miRNA_primary_transcript	45200954	45201019	.	-	.	ID=MI0006384;Alias=MI0006384;Name=hsa-mir-1249
chr22	.	miRNA	45200958	45200979	.	-	.	ID=MIMAT0005901;Alias=MIMAT0005901;Name=hsa-miR-1249-3p;Derives_from=MI0006384
chr22	.	miRNA	45200993	45201016	.	-	.	ID=MIMAT0032029;Alias=MIMAT0032029;Name=hsa-miR-1249-5p;Derives_from=MI0006384
chr22	.	miRNA_primary_transcript	45760524	45760598	.	+	.	ID=MI0017403;Alias=MI0017403;Name=hsa-mir-4762
chr22	.	miRNA	45760532	45760552	.	+	.	ID=MIMAT0019910;Alias=MIMAT0019910;Name=hsa-miR-4762-5p;Derives_from=MI0017403
chr22	.	miRNA	45760572	45760593	.	+	.	ID=MIMAT0019911;Alias=MIMAT0019911;Name=hsa-miR-4762-3p;Derives_from=MI0017403
chr22	.	miRNA_primary_transcript	46091044	46091126	.	+	.	ID=MI0016009;Alias=MI0016009;Name=hsa-mir-3619
chr22	.	miRNA	46091059	46091080	.	+	.	ID=MIMAT0017999;Alias=MIMAT0017999;Name=hsa-miR-3619-5p;Derives_from=MI0016009
chr22	.	miRNA	46091090	46091111	.	+	.	ID=MIMAT0019219;Alias=MIMAT0019219;Name=hsa-miR-3619-3p;Derives_from=MI0016009
chr22	.	miRNA_primary_transcript	46112749	46112822	.	+	.	ID=MI0000062;Alias=MI0000062;Name=hsa-let-7a-3
chr22	.	miRNA	46112752	46112773	.	+	.	ID=MIMAT0000062_1;Alias=MIMAT0000062;Name=hsa-let-7a-5p;Derives_from=MI0000062
chr22	.	miRNA	46112800	46112820	.	+	.	ID=MIMAT0004481;Alias=MIMAT0004481;Name=hsa-let-7a-3p;Derives_from=MI0000062
chr22	.	miRNA_primary_transcript	46113566	46113657	.	+	.	ID=MI0017404;Alias=MI0017404;Name=hsa-mir-4763
chr22	.	miRNA	46113584	46113604	.	+	.	ID=MIMAT0019912;Alias=MIMAT0019912;Name=hsa-miR-4763-5p;Derives_from=MI0017404
chr22	.	miRNA	46113624	46113647	.	+	.	ID=MIMAT0019913;Alias=MIMAT0019913;Name=hsa-miR-4763-3p;Derives_from=MI0017404
chr22	.	miRNA_primary_transcript	46113686	46113768	.	+	.	ID=MI0000063;Alias=MI0000063;Name=hsa-let-7b
chr22	.	miRNA	46113691	46113712	.	+	.	ID=MIMAT0000063;Alias=MIMAT0000063;Name=hsa-let-7b-5p;Derives_from=MI0000063
chr22	.	miRNA	46113745	46113766	.	+	.	ID=MIMAT0004482;Alias=MIMAT0004482;Name=hsa-let-7b-3p;Derives_from=MI0000063
chr22	.	miRNA_primary_transcript	48274364	48274415	.	+	.	ID=MI0014250;Alias=MI0014250;Name=hsa-mir-3201
chr22	.	miRNA	48274364	48274380	.	+	.	ID=MIMAT0015086;Alias=MIMAT0015086;Name=hsa-miR-3201;Derives_from=MI0014250
chr22	.	miRNA_primary_transcript	48780295	48780353	.	+	.	ID=MI0016903;Alias=MI0016903;Name=hsa-mir-4535
chr22	.	miRNA	48780331	48780347	.	+	.	ID=MIMAT0019075;Alias=MIMAT0019075;Name=hsa-miR-4535;Derives_from=MI0016903
chr22	.	miRNA_primary_transcript	49543393	49543466	.	-	.	ID=MI0016068;Alias=MI0016068;Name=hsa-mir-3667
chr22	.	miRNA	49543437	49543458	.	-	.	ID=MIMAT0018089;Alias=MIMAT0018089;Name=hsa-miR-3667-5p;Derives_from=MI0016068
chr22	.	miRNA	49543401	49543422	.	-	.	ID=MIMAT0018090;Alias=MIMAT0018090;Name=hsa-miR-3667-3p;Derives_from=MI0016068
chr22	.	miRNA_primary_transcript	49962866	49962939	.	+	.	ID=MI0022666;Alias=MI0022666;Name=hsa-mir-6821
chr22	.	miRNA	49962866	49962888	.	+	.	ID=MIMAT0027542;Alias=MIMAT0027542;Name=hsa-miR-6821-5p;Derives_from=MI0022666
chr22	.	miRNA	49962919	49962939	.	+	.	ID=MIMAT0027543;Alias=MIMAT0027543;Name=hsa-miR-6821-3p;Derives_from=MI0022666
chr22	.	miRNA_primary_transcript	50407442	50407524	.	+	.	ID=MI0039716;Alias=MI0039716;Name=hsa-mir-12114
chr22	.	miRNA	50407456	50407474	.	+	.	ID=MIMAT0049008;Alias=MIMAT0049008;Name=hsa-miR-12114;Derives_from=MI0039716
chr3	.	miRNA_primary_transcript	5250177	5250255	.	-	.	ID=MI0017437;Alias=MI0017437;Name=hsa-mir-4790
chr3	.	miRNA	5250227	5250246	.	-	.	ID=MIMAT0019961;Alias=MIMAT0019961;Name=hsa-miR-4790-5p;Derives_from=MI0017437
chr3	.	miRNA	5250180	5250201	.	-	.	ID=MIMAT0019962;Alias=MIMAT0019962;Name=hsa-miR-4790-3p;Derives_from=MI0017437
chr3	.	miRNA_primary_transcript	10280351	10280452	.	+	.	ID=MI0039729;Alias=MI0039729;Name=hsa-mir-12127
chr3	.	miRNA	10280415	10280439	.	+	.	ID=MIMAT0049021;Alias=MIMAT0049021;Name=hsa-miR-12127;Derives_from=MI0039729
chr3	.	miRNA_primary_transcript	10330229	10330285	.	+	.	ID=MI0014154;Alias=MI0014154;Name=hsa-mir-378b
chr3	.	miRNA	10330262	10330280	.	+	.	ID=MIMAT0014999;Alias=MIMAT0014999;Name=hsa-miR-378b;Derives_from=MI0014154
chr3	.	miRNA_primary_transcript	10394489	10394562	.	-	.	ID=MI0005560;Alias=MI0005560;Name=hsa-mir-885
chr3	.	miRNA	10394531	10394552	.	-	.	ID=MIMAT0004947;Alias=MIMAT0004947;Name=hsa-miR-885-5p;Derives_from=MI0005560
chr3	.	miRNA	10394499	10394520	.	-	.	ID=MIMAT0004948;Alias=MIMAT0004948;Name=hsa-miR-885-3p;Derives_from=MI0005560
chr3	.	miRNA_primary_transcript	15496239	15496308	.	-	.	ID=MI0015878;Alias=MI0015878;Name=hsa-mir-4270
chr3	.	miRNA	15496279	15496298	.	-	.	ID=MIMAT0016900;Alias=MIMAT0016900;Name=hsa-miR-4270;Derives_from=MI0015878
chr3	.	miRNA_primary_transcript	15697298	15697371	.	-	.	ID=MI0014155;Alias=MI0014155;Name=hsa-mir-3134
chr3	.	miRNA	15697305	15697327	.	-	.	ID=MIMAT0015000;Alias=MIMAT0015000;Name=hsa-miR-3134;Derives_from=MI0014155
chr3	.	miRNA_primary_transcript	15873771	15873849	.	+	.	ID=MI0003569;Alias=MI0003569;Name=hsa-mir-563
chr3	.	miRNA	15873822	15873840	.	+	.	ID=MIMAT0003227;Alias=MIMAT0003227;Name=hsa-miR-563;Derives_from=MI0003569
chr3	.	miRNA_primary_transcript	16933196	16933260	.	+	.	ID=MI0016135;Alias=MI0016135;Name=hsa-mir-3714
chr3	.	miRNA	16933196	16933217	.	+	.	ID=MIMAT0018165;Alias=MIMAT0018165;Name=hsa-miR-3714;Derives_from=MI0016135
chr3	.	miRNA_primary_transcript	19314848	19314931	.	-	.	ID=MI0017438;Alias=MI0017438;Name=hsa-mir-4791
chr3	.	miRNA	19314907	19314924	.	-	.	ID=MIMAT0019963;Alias=MIMAT0019963;Name=hsa-miR-4791;Derives_from=MI0017438
chr3	.	miRNA_primary_transcript	20137565	20137641	.	+	.	ID=MI0014156;Alias=MI0014156;Name=hsa-mir-3135a
chr3	.	miRNA	20137574	20137595	.	+	.	ID=MIMAT0015001;Alias=MIMAT0015001;Name=hsa-miR-3135a;Derives_from=MI0014156
chr3	.	miRNA_primary_transcript	25664873	25664939	.	-	.	ID=MI0016785;Alias=MI0016785;Name=hsa-mir-4442
chr3	.	miRNA	25664875	25664891	.	-	.	ID=MIMAT0018960;Alias=MIMAT0018960;Name=hsa-miR-4442;Derives_from=MI0016785
chr3	.	miRNA_primary_transcript	31161704	31161787	.	-	.	ID=MI0014157;Alias=MI0014157;Name=hsa-mir-466
chr3	.	miRNA	31161714	31161736	.	-	.	ID=MIMAT0015002;Alias=MIMAT0015002;Name=hsa-miR-466;Derives_from=MI0014157
chr3	.	miRNA_primary_transcript	32506283	32506389	.	-	.	ID=MI0022210;Alias=MI0022210;Name=hsa-mir-548ay
chr3	.	miRNA	32506342	32506362	.	-	.	ID=MIMAT0025452;Alias=MIMAT0025452;Name=hsa-miR-548ay-5p;Derives_from=MI0022210
chr3	.	miRNA	32506305	32506326	.	-	.	ID=MIMAT0025453;Alias=MIMAT0025453;Name=hsa-miR-548ay-3p;Derives_from=MI0022210
chr3	.	miRNA_primary_transcript	35744476	35744559	.	+	.	ID=MI0000727;Alias=MI0000727;Name=hsa-mir-128-2
chr3	.	miRNA	35744527	35744547	.	+	.	ID=MIMAT0000424_1;Alias=MIMAT0000424;Name=hsa-miR-128-3p;Derives_from=MI0000727
chr3	.	miRNA	35744490	35744512	.	+	.	ID=MIMAT0031095;Alias=MIMAT0031095;Name=hsa-miR-128-2-5p;Derives_from=MI0000727
chr3	.	miRNA_primary_transcript	37969404	37969480	.	+	.	ID=MI0000083;Alias=MI0000083;Name=hsa-mir-26a-1
chr3	.	miRNA	37969413	37969434	.	+	.	ID=MIMAT0000082_1;Alias=MIMAT0000082;Name=hsa-miR-26a-5p;Derives_from=MI0000083
chr3	.	miRNA	37969452	37969473	.	+	.	ID=MIMAT0004499;Alias=MIMAT0004499;Name=hsa-miR-26a-1-3p;Derives_from=MI0000083
chr3	.	miRNA_primary_transcript	39138206	39138266	.	+	.	ID=MI0022667;Alias=MI0022667;Name=hsa-mir-6822
chr3	.	miRNA	39138211	39138230	.	+	.	ID=MIMAT0027544;Alias=MIMAT0027544;Name=hsa-miR-6822-5p;Derives_from=MI0022667
chr3	.	miRNA	39138242	39138265	.	+	.	ID=MIMAT0027545;Alias=MIMAT0027545;Name=hsa-miR-6822-3p;Derives_from=MI0022667
chr3	.	miRNA_primary_transcript	44114212	44114310	.	+	.	ID=MI0000476;Alias=MI0000476;Name=hsa-mir-138-1
chr3	.	miRNA	44114234	44114256	.	+	.	ID=MIMAT0000430_1;Alias=MIMAT0000430;Name=hsa-miR-138-5p;Derives_from=MI0000476
chr3	.	miRNA	44114274	44114295	.	+	.	ID=MIMAT0004607;Alias=MIMAT0004607;Name=hsa-miR-138-1-3p;Derives_from=MI0000476
chr3	.	miRNA_primary_transcript	44861888	44861981	.	+	.	ID=MI0003570;Alias=MI0003570;Name=hsa-mir-564
chr3	.	miRNA	44861903	44861921	.	+	.	ID=MIMAT0003228;Alias=MIMAT0003228;Name=hsa-miR-564;Derives_from=MI0003570
chr3	.	miRNA_primary_transcript	47849555	47849629	.	+	.	ID=MI0006313;Alias=MI0006313;Name=hsa-mir-1226
chr3	.	miRNA	47849555	47849580	.	+	.	ID=MIMAT0005576;Alias=MIMAT0005576;Name=hsa-miR-1226-5p;Derives_from=MI0006313
chr3	.	miRNA	47849608	47849629	.	+	.	ID=MIMAT0005577;Alias=MIMAT0005577;Name=hsa-miR-1226-3p;Derives_from=MI0006313
chr3	.	miRNA_primary_transcript	48196564	48196616	.	+	.	ID=MI0016786;Alias=MI0016786;Name=hsa-mir-4443
chr3	.	miRNA	48196572	48196588	.	+	.	ID=MIMAT0018961;Alias=MIMAT0018961;Name=hsa-miR-4443;Derives_from=MI0016786
chr3	.	miRNA_primary_transcript	48316360	48316459	.	-	.	ID=MI0010634;Alias=MI0010634;Name=hsa-mir-2115
chr3	.	miRNA	48316418	48316439	.	-	.	ID=MIMAT0011158;Alias=MIMAT0011158;Name=hsa-miR-2115-5p;Derives_from=MI0010634
chr3	.	miRNA	48316381	48316402	.	-	.	ID=MIMAT0011159;Alias=MIMAT0011159;Name=hsa-miR-2115-3p;Derives_from=MI0010634
chr3	.	miRNA_primary_transcript	48549961	48550021	.	-	.	ID=MI0022668;Alias=MI0022668;Name=hsa-mir-6823
chr3	.	miRNA	48549996	48550016	.	-	.	ID=MIMAT0027546;Alias=MIMAT0027546;Name=hsa-miR-6823-5p;Derives_from=MI0022668
chr3	.	miRNA	48549961	48549981	.	-	.	ID=MIMAT0027547;Alias=MIMAT0027547;Name=hsa-miR-6823-3p;Derives_from=MI0022668
chr3	.	miRNA_primary_transcript	48578902	48578977	.	-	.	ID=MI0012488;Alias=MI0012488;Name=hsa-mir-711
chr3	.	miRNA	48578914	48578935	.	-	.	ID=MIMAT0012734;Alias=MIMAT0012734;Name=hsa-miR-711;Derives_from=MI0012488
chr3	.	miRNA_primary_transcript	48633636	48633698	.	-	.	ID=MI0022669;Alias=MI0022669;Name=hsa-mir-6824
chr3	.	miRNA	48633672	48633693	.	-	.	ID=MIMAT0027548;Alias=MIMAT0027548;Name=hsa-miR-6824-5p;Derives_from=MI0022669
chr3	.	miRNA	48633636	48633656	.	-	.	ID=MIMAT0027549;Alias=MIMAT0027549;Name=hsa-miR-6824-3p;Derives_from=MI0022669
chr3	.	miRNA_primary_transcript	48644194	48644280	.	-	.	ID=MI0017440;Alias=MI0017440;Name=hsa-mir-4793
chr3	.	miRNA	48644239	48644262	.	-	.	ID=MIMAT0019965;Alias=MIMAT0019965;Name=hsa-miR-4793-5p;Derives_from=MI0017440
chr3	.	miRNA	48644201	48644223	.	-	.	ID=MIMAT0019966;Alias=MIMAT0019966;Name=hsa-miR-4793-3p;Derives_from=MI0017440
chr3	.	miRNA_primary_transcript	49020148	49020234	.	-	.	ID=MI0001448;Alias=MI0001448;Name=hsa-mir-425
chr3	.	miRNA	49020199	49020221	.	-	.	ID=MIMAT0003393;Alias=MIMAT0003393;Name=hsa-miR-425-5p;Derives_from=MI0001448
chr3	.	miRNA	49020159	49020180	.	-	.	ID=MIMAT0001343;Alias=MIMAT0001343;Name=hsa-miR-425-3p;Derives_from=MI0001448
chr3	.	miRNA_primary_transcript	49020618	49020709	.	-	.	ID=MI0000465;Alias=MI0000465;Name=hsa-mir-191
chr3	.	miRNA	49020672	49020694	.	-	.	ID=MIMAT0000440;Alias=MIMAT0000440;Name=hsa-miR-191-5p;Derives_from=MI0000465
chr3	.	miRNA	49020631	49020652	.	-	.	ID=MIMAT0001618;Alias=MIMAT0001618;Name=hsa-miR-191-3p;Derives_from=MI0000465
chr3	.	miRNA_primary_transcript	49099854	49099914	.	-	.	ID=MI0022737;Alias=MI0022737;Name=hsa-mir-6890
chr3	.	miRNA	49099889	49099909	.	-	.	ID=MIMAT0027680;Alias=MIMAT0027680;Name=hsa-miR-6890-5p;Derives_from=MI0022737
chr3	.	miRNA	49099854	49099873	.	-	.	ID=MIMAT0027681;Alias=MIMAT0027681;Name=hsa-miR-6890-3p;Derives_from=MI0022737
chr3	.	miRNA_primary_transcript	49274120	49274186	.	+	.	ID=MI0015879;Alias=MI0015879;Name=hsa-mir-4271
chr3	.	miRNA	49274158	49274176	.	+	.	ID=MIMAT0016901;Alias=MIMAT0016901;Name=hsa-miR-4271;Derives_from=MI0015879
chr3	.	miRNA_primary_transcript	49806137	49806245	.	-	.	ID=MI0018172;Alias=MI0018172;Name=hsa-mir-5193
chr3	.	miRNA	49806165	49806186	.	-	.	ID=MIMAT0021124;Alias=MIMAT0021124;Name=hsa-miR-5193;Derives_from=MI0018172
chr3	.	miRNA_primary_transcript	50227436	50227490	.	+	.	ID=MI0019797;Alias=MI0019797;Name=hsa-mir-5787
chr3	.	miRNA	50227438	50227457	.	+	.	ID=MIMAT0023252;Alias=MIMAT0023252;Name=hsa-miR-5787;Derives_from=MI0019797
chr3	.	miRNA_primary_transcript	50273236	50273297	.	+	.	ID=MI0022719;Alias=MI0022719;Name=hsa-mir-6872
chr3	.	miRNA	50273241	50273260	.	+	.	ID=MIMAT0027644;Alias=MIMAT0027644;Name=hsa-miR-6872-5p;Derives_from=MI0022719
chr3	.	miRNA	50273275	50273295	.	+	.	ID=MIMAT0027645;Alias=MIMAT0027645;Name=hsa-miR-6872-3p;Derives_from=MI0022719
chr3	.	miRNA_primary_transcript	50675080	50675163	.	+	.	ID=MI0017434;Alias=MI0017434;Name=hsa-mir-4787
chr3	.	miRNA	50675093	50675114	.	+	.	ID=MIMAT0019956;Alias=MIMAT0019956;Name=hsa-miR-4787-5p;Derives_from=MI0017434
chr3	.	miRNA	50675130	50675153	.	+	.	ID=MIMAT0019957;Alias=MIMAT0019957;Name=hsa-miR-4787-3p;Derives_from=MI0017434
chr3	.	miRNA_primary_transcript	52268278	52268361	.	-	.	ID=MI0000433;Alias=MI0000433;Name=hsa-let-7g
chr3	.	miRNA	52268336	52268357	.	-	.	ID=MIMAT0000414;Alias=MIMAT0000414;Name=hsa-let-7g-5p;Derives_from=MI0000433
chr3	.	miRNA	52268280	52268300	.	-	.	ID=MIMAT0004584;Alias=MIMAT0004584;Name=hsa-let-7g-3p;Derives_from=MI0000433
chr3	.	miRNA_primary_transcript	52294219	52294308	.	-	.	ID=MI0000452;Alias=MI0000452;Name=hsa-mir-135a-1
chr3	.	miRNA	52294270	52294292	.	-	.	ID=MIMAT0000428_1;Alias=MIMAT0000428;Name=hsa-miR-135a-5p;Derives_from=MI0000452
chr3	.	miRNA	52294232	52294253	.	-	.	ID=MIMAT0004595;Alias=MIMAT0004595;Name=hsa-miR-135a-3p;Derives_from=MI0000452
chr3	.	miRNA_primary_transcript	52846463	52846552	.	-	.	ID=MI0025900;Alias=MI0025900;Name=hsa-mir-8064
chr3	.	miRNA	52846523	52846542	.	-	.	ID=MIMAT0030991;Alias=MIMAT0030991;Name=hsa-miR-8064;Derives_from=MI0025900
chr3	.	miRNA_primary_transcript	55852492	55852594	.	-	.	ID=MI0016594;Alias=MI0016594;Name=hsa-mir-3938
chr3	.	miRNA	55852515	55852536	.	-	.	ID=MIMAT0018353;Alias=MIMAT0018353;Name=hsa-miR-3938;Derives_from=MI0016594
chr3	.	miRNA_primary_transcript	60617805	60617870	.	-	.	ID=MI0029321;Alias=MI0029321;Name=hsa-mir-548bb
chr3	.	miRNA	60617837	60617858	.	-	.	ID=MIMAT0035703;Alias=MIMAT0035703;Name=hsa-miR-548bb-5p;Derives_from=MI0029321
chr3	.	miRNA	60617815	60617836	.	-	.	ID=MIMAT0035704;Alias=MIMAT0035704;Name=hsa-miR-548bb-3p;Derives_from=MI0029321
chr3	.	miRNA_primary_transcript	67225464	67225527	.	+	.	ID=MI0015880;Alias=MI0015880;Name=hsa-mir-4272
chr3	.	miRNA	67225500	67225517	.	+	.	ID=MIMAT0016902;Alias=MIMAT0016902;Name=hsa-miR-4272;Derives_from=MI0015880
chr3	.	miRNA_primary_transcript	69048958	69049035	.	-	.	ID=MI0014158;Alias=MI0014158;Name=hsa-mir-3136
chr3	.	miRNA	69049004	69049026	.	-	.	ID=MIMAT0015003;Alias=MIMAT0015003;Name=hsa-miR-3136-5p;Derives_from=MI0014158
chr3	.	miRNA	69048966	69048987	.	-	.	ID=MIMAT0019203;Alias=MIMAT0019203;Name=hsa-miR-3136-3p;Derives_from=MI0014158
chr3	.	miRNA_primary_transcript	71541970	71542089	.	-	.	ID=MI0006431;Alias=MI0006431;Name=hsa-mir-1284
chr3	.	miRNA	71542039	71542060	.	-	.	ID=MIMAT0005941;Alias=MIMAT0005941;Name=hsa-miR-1284;Derives_from=MI0006431
chr3	.	miRNA_primary_transcript	75214476	75214549	.	+	.	ID=MI0019111;Alias=MI0019111;Name=hsa-mir-4444-2
chr3	.	miRNA	75214518	75214535	.	+	.	ID=MIMAT0018962_1;Alias=MIMAT0018962;Name=hsa-miR-4444;Derives_from=MI0019111
chr3	.	miRNA_primary_transcript	75630763	75630858	.	+	.	ID=MI0006657;Alias=MI0006657;Name=hsa-mir-1324
chr3	.	miRNA	75630823	75630846	.	+	.	ID=MIMAT0005956;Alias=MIMAT0005956;Name=hsa-miR-1324;Derives_from=MI0006657
chr3	.	miRNA_primary_transcript	75738280	75738363	.	+	.	ID=MI0015881;Alias=MI0015881;Name=hsa-mir-4273
chr3	.	miRNA	75738290	75738307	.	+	.	ID=MIMAT0016903;Alias=MIMAT0016903;Name=hsa-miR-4273;Derives_from=MI0015881
chr3	.	miRNA_primary_transcript	79507887	79507969	.	+	.	ID=MI0016430;Alias=MI0016430;Name=hsa-mir-3923
chr3	.	miRNA	79507937	79507958	.	+	.	ID=MIMAT0018198;Alias=MIMAT0018198;Name=hsa-miR-3923;Derives_from=MI0016430
chr3	.	miRNA_primary_transcript	85385710	85385792	.	+	.	ID=MI0019292;Alias=MI0019292;Name=hsa-mir-5688
chr3	.	miRNA	85385761	85385782	.	+	.	ID=MIMAT0022479;Alias=MIMAT0022479;Name=hsa-miR-5688;Derives_from=MI0019292
chr3	.	miRNA_primary_transcript	87226189	87226277	.	-	.	ID=MI0017442;Alias=MI0017442;Name=hsa-mir-4795
chr3	.	miRNA	87226240	87226260	.	-	.	ID=MIMAT0019968;Alias=MIMAT0019968;Name=hsa-miR-4795-5p;Derives_from=MI0017442
chr3	.	miRNA	87226199	87226220	.	-	.	ID=MIMAT0019969;Alias=MIMAT0019969;Name=hsa-miR-4795-3p;Derives_from=MI0017442
chr3	.	miRNA_primary_transcript	96359964	96360039	.	+	.	ID=MI0025896;Alias=MI0025896;Name=hsa-mir-8060
chr3	.	miRNA	96360006	96360029	.	+	.	ID=MIMAT0030987;Alias=MIMAT0030987;Name=hsa-miR-8060;Derives_from=MI0025896
chr3	.	miRNA_primary_transcript	99964314	99964398	.	-	.	ID=MI0016428;Alias=MI0016428;Name=hsa-mir-3921
chr3	.	miRNA	99964325	99964347	.	-	.	ID=MIMAT0018196;Alias=MIMAT0018196;Name=hsa-miR-3921;Derives_from=MI0016428
chr3	.	miRNA_primary_transcript	103524033	103524116	.	-	.	ID=MI0016752;Alias=MI0016752;Name=hsa-mir-548ab
chr3	.	miRNA	103524085	103524106	.	-	.	ID=MIMAT0018928;Alias=MIMAT0018928;Name=hsa-miR-548ab;Derives_from=MI0016752
chr3	.	miRNA_primary_transcript	109602828	109602897	.	+	.	ID=MI0016788;Alias=MI0016788;Name=hsa-mir-4445
chr3	.	miRNA	109602835	109602856	.	+	.	ID=MIMAT0018963;Alias=MIMAT0018963;Name=hsa-miR-4445-5p;Derives_from=MI0016788
chr3	.	miRNA	109602871	109602891	.	+	.	ID=MIMAT0018964;Alias=MIMAT0018964;Name=hsa-miR-4445-3p;Derives_from=MI0016788
chr3	.	miRNA_primary_transcript	112112801	112112898	.	+	.	ID=MI0003573;Alias=MI0003573;Name=hsa-mir-567
chr3	.	miRNA	112112816	112112838	.	+	.	ID=MIMAT0003231;Alias=MIMAT0003231;Name=hsa-miR-567;Derives_from=MI0003573
chr3	.	miRNA_primary_transcript	112737089	112737181	.	+	.	ID=MI0031828;Alias=MI0031828;Name=hsa-mir-9900
chr3	.	miRNA	112737140	112737160	.	+	.	ID=MIMAT0039320;Alias=MIMAT0039320;Name=hsa-miR-9900;Derives_from=MI0031828
chr3	.	miRNA_primary_transcript	113432118	113432200	.	-	.	ID=MI0025912;Alias=MI0025912;Name=hsa-mir-8076
chr3	.	miRNA	113432128	113432151	.	-	.	ID=MIMAT0031003;Alias=MIMAT0031003;Name=hsa-miR-8076;Derives_from=MI0025912
chr3	.	miRNA_primary_transcript	113594876	113594942	.	+	.	ID=MI0016789;Alias=MI0016789;Name=hsa-mir-4446
chr3	.	miRNA	113594883	113594904	.	+	.	ID=MIMAT0019233;Alias=MIMAT0019233;Name=hsa-miR-4446-5p;Derives_from=MI0016789
chr3	.	miRNA	113594918	113594939	.	+	.	ID=MIMAT0018965;Alias=MIMAT0018965;Name=hsa-miR-4446-3p;Derives_from=MI0016789
chr3	.	miRNA_primary_transcript	114316475	114316569	.	-	.	ID=MI0003574;Alias=MI0003574;Name=hsa-mir-568
chr3	.	miRNA	114316535	114316554	.	-	.	ID=MIMAT0003232;Alias=MIMAT0003232;Name=hsa-miR-568;Derives_from=MI0003574
chr3	.	miRNA_primary_transcript	114743445	114743525	.	-	.	ID=MI0017443;Alias=MI0017443;Name=hsa-mir-4796
chr3	.	miRNA	114743496	114743517	.	-	.	ID=MIMAT0019970;Alias=MIMAT0019970;Name=hsa-miR-4796-5p;Derives_from=MI0017443
chr3	.	miRNA	114743452	114743473	.	-	.	ID=MIMAT0019971;Alias=MIMAT0019971;Name=hsa-miR-4796-3p;Derives_from=MI0017443
chr3	.	miRNA_primary_transcript	116850277	116850367	.	-	.	ID=MI0016790;Alias=MI0016790;Name=hsa-mir-4447
chr3	.	miRNA	116850289	116850305	.	-	.	ID=MIMAT0018966;Alias=MIMAT0018966;Name=hsa-miR-4447;Derives_from=MI0016790
chr3	.	miRNA_primary_transcript	120084564	120084648	.	-	.	ID=MI0039501;Alias=MI0039501;Name=hsa-mir-6529
chr3	.	miRNA	120084614	120084635	.	-	.	ID=MIMAT0048637;Alias=MIMAT0048637;Name=hsa-miR-6529-5p;Derives_from=MI0039501
chr3	.	miRNA	120084575	120084596	.	-	.	ID=MIMAT0048638;Alias=MIMAT0048638;Name=hsa-miR-6529-3p;Derives_from=MI0039501
chr3	.	miRNA_primary_transcript	120395668	120395729	.	-	.	ID=MI0000240;Alias=MI0000240;Name=hsa-mir-198
chr3	.	miRNA	120395703	120395724	.	-	.	ID=MIMAT0000228;Alias=MIMAT0000228;Name=hsa-miR-198;Derives_from=MI0000240
chr3	.	miRNA_primary_transcript	121049640	121049715	.	+	.	ID=MI0019282;Alias=MI0019282;Name=hsa-mir-5682
chr3	.	miRNA	121049684	121049705	.	+	.	ID=MIMAT0022470;Alias=MIMAT0022470;Name=hsa-miR-5682;Derives_from=MI0019282
chr3	.	miRNA_primary_transcript	123161794	123161879	.	+	.	ID=MI0022961;Alias=MI0022961;Name=hsa-mir-7110
chr3	.	miRNA	123161799	123161819	.	+	.	ID=MIMAT0028117;Alias=MIMAT0028117;Name=hsa-miR-7110-5p;Derives_from=MI0022961
chr3	.	miRNA	123161858	123161879	.	+	.	ID=MIMAT0028118;Alias=MIMAT0028118;Name=hsa-miR-7110-3p;Derives_from=MI0022961
chr3	.	miRNA_primary_transcript	124132929	124133025	.	+	.	ID=MI0017868;Alias=MI0017868;Name=hsa-mir-5002
chr3	.	miRNA	124132949	124132972	.	+	.	ID=MIMAT0021023;Alias=MIMAT0021023;Name=hsa-miR-5002-5p;Derives_from=MI0017868
chr3	.	miRNA	124132988	124133008	.	+	.	ID=MIMAT0021024;Alias=MIMAT0021024;Name=hsa-miR-5002-3p;Derives_from=MI0017868
chr3	.	miRNA_primary_transcript	124374332	124374437	.	+	.	ID=MI0020360;Alias=MI0020360;Name=hsa-mir-6083
chr3	.	miRNA	124374408	124374427	.	+	.	ID=MIMAT0023708;Alias=MIMAT0023708;Name=hsa-miR-6083;Derives_from=MI0020360
chr3	.	miRNA_primary_transcript	124732439	124732516	.	+	.	ID=MI0014159;Alias=MI0014159;Name=hsa-mir-544b
chr3	.	miRNA	124732486	124732507	.	+	.	ID=MIMAT0015004;Alias=MIMAT0015004;Name=hsa-miR-544b;Derives_from=MI0014159
chr3	.	miRNA_primary_transcript	125151465	125151552	.	-	.	ID=MI0017981;Alias=MI0017981;Name=hsa-mir-5092
chr3	.	miRNA	125151475	125151496	.	-	.	ID=MIMAT0021084;Alias=MIMAT0021084;Name=hsa-miR-5092;Derives_from=MI0017981
chr3	.	miRNA_primary_transcript	125790404	125790552	.	-	.	ID=MI0006421;Alias=MI0006421;Name=hsa-mir-548i-1
chr3	.	miRNA	125790493	125790514	.	-	.	ID=MIMAT0005935;Alias=MIMAT0005935;Name=hsa-miR-548i;Derives_from=MI0006421
chr3	.	miRNA_primary_transcript	127575266	127575331	.	-	.	ID=MI0022670;Alias=MI0022670;Name=hsa-mir-6825
chr3	.	miRNA	127575305	127575326	.	-	.	ID=MIMAT0027550;Alias=MIMAT0027550;Name=hsa-miR-6825-5p;Derives_from=MI0022670
chr3	.	miRNA	127575267	127575288	.	-	.	ID=MIMAT0027551;Alias=MIMAT0027551;Name=hsa-miR-6825-3p;Derives_from=MI0022670
chr3	.	miRNA_primary_transcript	127587111	127587176	.	-	.	ID=MI0025752;Alias=MI0025752;Name=hsa-mir-7976
chr3	.	miRNA	127587158	127587176	.	-	.	ID=MIMAT0031179;Alias=MIMAT0031179;Name=hsa-miR-7976;Derives_from=MI0025752
chr3	.	miRNA_primary_transcript	128846808	128846908	.	+	.	ID=MI0039726;Alias=MI0039726;Name=hsa-mir-12124
chr3	.	miRNA	128846872	128846891	.	+	.	ID=MIMAT0049018;Alias=MIMAT0049018;Name=hsa-miR-12124;Derives_from=MI0039726
chr3	.	miRNA_primary_transcript	129272146	129272243	.	+	.	ID=MI0022671;Alias=MI0022671;Name=hsa-mir-6826
chr3	.	miRNA	129272151	129272173	.	+	.	ID=MIMAT0027552;Alias=MIMAT0027552;Name=hsa-miR-6826-5p;Derives_from=MI0022671
chr3	.	miRNA	129272222	129272243	.	+	.	ID=MIMAT0027553;Alias=MIMAT0027553;Name=hsa-miR-6826-3p;Derives_from=MI0022671
chr3	.	miRNA_primary_transcript	131985855	131985931	.	-	.	ID=MI0019312;Alias=MI0019312;Name=hsa-mir-5704
chr3	.	miRNA	131985901	131985922	.	-	.	ID=MIMAT0022498;Alias=MIMAT0022498;Name=hsa-miR-5704;Derives_from=MI0019312
chr3	.	miRNA_primary_transcript	134367804	134367862	.	-	.	ID=MI0022672;Alias=MI0022672;Name=hsa-mir-6827
chr3	.	miRNA	134367836	134367857	.	-	.	ID=MIMAT0027554;Alias=MIMAT0027554;Name=hsa-miR-6827-5p;Derives_from=MI0022672
chr3	.	miRNA	134367804	134367824	.	-	.	ID=MIMAT0027555;Alias=MIMAT0027555;Name=hsa-miR-6827-3p;Derives_from=MI0022672
chr3	.	miRNA_primary_transcript	134437827	134437906	.	+	.	ID=MI0017435;Alias=MI0017435;Name=hsa-mir-4788
chr3	.	miRNA	134437836	134437857	.	+	.	ID=MIMAT0019958;Alias=MIMAT0019958;Name=hsa-miR-4788;Derives_from=MI0017435
chr3	.	miRNA_primary_transcript	151565876	151565995	.	-	.	ID=MI0018165;Alias=MI0018165;Name=hsa-mir-5186
chr3	.	miRNA	151565904	151565924	.	-	.	ID=MIMAT0021116;Alias=MIMAT0021116;Name=hsa-miR-5186;Derives_from=MI0018165
chr3	.	miRNA_primary_transcript	159282646	159282734	.	+	.	ID=MI0016425;Alias=MI0016425;Name=hsa-mir-3919
chr3	.	miRNA	159282700	159282720	.	+	.	ID=MIMAT0018193;Alias=MIMAT0018193;Name=hsa-miR-3919;Derives_from=MI0016425
chr3	.	miRNA_primary_transcript	160404588	160404685	.	+	.	ID=MI0000438;Alias=MI0000438;Name=hsa-mir-15b
chr3	.	miRNA	160404607	160404628	.	+	.	ID=MIMAT0000417;Alias=MIMAT0000417;Name=hsa-miR-15b-5p;Derives_from=MI0000438
chr3	.	miRNA	160404645	160404666	.	+	.	ID=MIMAT0004586;Alias=MIMAT0004586;Name=hsa-miR-15b-3p;Derives_from=MI0000438
chr3	.	miRNA_primary_transcript	160404745	160404825	.	+	.	ID=MI0000115;Alias=MI0000115;Name=hsa-mir-16-2
chr3	.	miRNA	160404754	160404775	.	+	.	ID=MIMAT0000069_1;Alias=MIMAT0000069;Name=hsa-miR-16-5p;Derives_from=MI0000115
chr3	.	miRNA	160404797	160404818	.	+	.	ID=MIMAT0004518;Alias=MIMAT0004518;Name=hsa-miR-16-2-3p;Derives_from=MI0000115
chr3	.	miRNA_primary_transcript	164171471	164171556	.	-	.	ID=MI0006398;Alias=MI0006398;Name=hsa-mir-1263
chr3	.	miRNA	164171523	164171544	.	-	.	ID=MIMAT0005915;Alias=MIMAT0005915;Name=hsa-miR-1263;Derives_from=MI0006398
chr3	.	miRNA_primary_transcript	168551854	168551949	.	+	.	ID=MI0003575;Alias=MI0003575;Name=hsa-mir-551b
chr3	.	miRNA	168551875	168551896	.	+	.	ID=MIMAT0004794;Alias=MIMAT0004794;Name=hsa-miR-551b-5p;Derives_from=MI0003575
chr3	.	miRNA	168551914	168551934	.	+	.	ID=MIMAT0003233;Alias=MIMAT0003233;Name=hsa-miR-551b-3p;Derives_from=MI0003575
chr3	.	miRNA_primary_transcript	170423103	170423162	.	+	.	ID=MI0022673;Alias=MI0022673;Name=hsa-mir-6828
chr3	.	miRNA	170423108	170423129	.	+	.	ID=MIMAT0027556;Alias=MIMAT0027556;Name=hsa-miR-6828-5p;Derives_from=MI0022673
chr3	.	miRNA	170423143	170423162	.	+	.	ID=MIMAT0027557;Alias=MIMAT0027557;Name=hsa-miR-6828-3p;Derives_from=MI0022673
chr3	.	miRNA_primary_transcript	171106664	171106759	.	-	.	ID=MI0003576;Alias=MI0003576;Name=hsa-mir-569
chr3	.	miRNA	171106679	171106699	.	-	.	ID=MIMAT0003234;Alias=MIMAT0003234;Name=hsa-miR-569;Derives_from=MI0003576
chr3	.	miRNA_primary_transcript	175369540	175369621	.	+	.	ID=MI0017436;Alias=MI0017436;Name=hsa-mir-4789
chr3	.	miRNA	175369552	175369573	.	+	.	ID=MIMAT0019959;Alias=MIMAT0019959;Name=hsa-miR-4789-5p;Derives_from=MI0017436
chr3	.	miRNA	175369590	175369610	.	+	.	ID=MIMAT0019960;Alias=MIMAT0019960;Name=hsa-miR-4789-3p;Derives_from=MI0017436
chr3	.	miRNA_primary_transcript	176515103	176515151	.	+	.	ID=MI0025753;Alias=MI0025753;Name=hsa-mir-7977
chr3	.	miRNA	176515103	176515120	.	+	.	ID=MIMAT0031180;Alias=MIMAT0031180;Name=hsa-miR-7977;Derives_from=MI0025753
chr3	.	miRNA_primary_transcript	183886800	183886885	.	+	.	ID=MI0016791;Alias=MI0016791;Name=hsa-mir-4448
chr3	.	miRNA	183886860	183886879	.	+	.	ID=MIMAT0018967;Alias=MIMAT0018967;Name=hsa-miR-4448;Derives_from=MI0016791
chr3	.	miRNA_primary_transcript	184241405	184241489	.	+	.	ID=MI0003764;Alias=MI0003764;Name=hsa-mir-1224
chr3	.	miRNA	184241405	184241423	.	+	.	ID=MIMAT0005458;Alias=MIMAT0005458;Name=hsa-miR-1224-5p;Derives_from=MI0003764
chr3	.	miRNA	184241469	184241489	.	+	.	ID=MIMAT0005459;Alias=MIMAT0005459;Name=hsa-miR-1224-3p;Derives_from=MI0003764
chr3	.	miRNA_primary_transcript	185253210	185253272	.	-	.	ID=MI0019147;Alias=MI0019147;Name=hsa-mir-5588
chr3	.	miRNA	185253252	185253272	.	-	.	ID=MIMAT0022295;Alias=MIMAT0022295;Name=hsa-miR-5588-5p;Derives_from=MI0019147
chr3	.	miRNA	185253210	185253228	.	-	.	ID=MIMAT0022296;Alias=MIMAT0022296;Name=hsa-miR-5588-3p;Derives_from=MI0019147
chr3	.	miRNA_primary_transcript	185767847	185767904	.	-	.	ID=MI0019130;Alias=MI0019130;Name=hsa-mir-548aq
chr3	.	miRNA	185767883	185767904	.	-	.	ID=MIMAT0022263;Alias=MIMAT0022263;Name=hsa-miR-548aq-5p;Derives_from=MI0019130
chr3	.	miRNA	185767847	185767868	.	-	.	ID=MIMAT0022264;Alias=MIMAT0022264;Name=hsa-miR-548aq-3p;Derives_from=MI0019130
chr3	.	miRNA_primary_transcript	186786672	186786777	.	+	.	ID=MI0006383;Alias=MI0006383;Name=hsa-mir-1248
chr3	.	miRNA	186786675	186786701	.	+	.	ID=MIMAT0005900;Alias=MIMAT0005900;Name=hsa-miR-1248;Derives_from=MI0006383
chr3	.	miRNA_primary_transcript	188688781	188688866	.	+	.	ID=MI0000086;Alias=MI0000086;Name=hsa-mir-28
chr3	.	miRNA	188688794	188688815	.	+	.	ID=MIMAT0000085;Alias=MIMAT0000085;Name=hsa-miR-28-5p;Derives_from=MI0000086
chr3	.	miRNA	188688834	188688855	.	+	.	ID=MIMAT0004502;Alias=MIMAT0004502;Name=hsa-miR-28-3p;Derives_from=MI0000086
chr3	.	miRNA_primary_transcript	189829922	189830009	.	+	.	ID=MI0005769;Alias=MI0005769;Name=hsa-mir-944
chr3	.	miRNA	189829975	189829996	.	+	.	ID=MIMAT0004987;Alias=MIMAT0004987;Name=hsa-miR-944;Derives_from=MI0005769
chr3	.	miRNA_primary_transcript	195134506	195134580	.	-	.	ID=MI0014160;Alias=MI0014160;Name=hsa-mir-3137
chr3	.	miRNA	195134551	195134574	.	-	.	ID=MIMAT0015005;Alias=MIMAT0015005;Name=hsa-miR-3137;Derives_from=MI0014160
chr3	.	miRNA_primary_transcript	195699401	195699497	.	+	.	ID=MI0003577;Alias=MI0003577;Name=hsa-mir-570
chr3	.	miRNA	195699460	195699481	.	+	.	ID=MIMAT0003235;Alias=MIMAT0003235;Name=hsa-miR-570-3p;Derives_from=MI0003577
chr3	.	miRNA	195699425	195699446	.	+	.	ID=MIMAT0022707;Alias=MIMAT0022707;Name=hsa-miR-570-5p;Derives_from=MI0003577
chr3	.	miRNA_primary_transcript	195882329	195882395	.	-	.	ID=MI0022674;Alias=MI0022674;Name=hsa-mir-6829
chr3	.	miRNA	195882371	195882390	.	-	.	ID=MIMAT0027558;Alias=MIMAT0027558;Name=hsa-miR-6829-5p;Derives_from=MI0022674
chr3	.	miRNA	195882329	195882348	.	-	.	ID=MIMAT0027559;Alias=MIMAT0027559;Name=hsa-miR-6829-3p;Derives_from=MI0022674
chr3	.	miRNA_primary_transcript	197293878	197293948	.	-	.	ID=MI0017444;Alias=MI0017444;Name=hsa-mir-4797
chr3	.	miRNA	197293919	197293939	.	-	.	ID=MIMAT0019972;Alias=MIMAT0019972;Name=hsa-miR-4797-5p;Derives_from=MI0017444
chr3	.	miRNA	197293888	197293908	.	-	.	ID=MIMAT0019973;Alias=MIMAT0019973;Name=hsa-miR-4797-3p;Derives_from=MI0017444
chr3	.	miRNA_primary_transcript	197674496	197674576	.	-	.	ID=MI0005714;Alias=MI0005714;Name=hsa-mir-922
chr3	.	miRNA	197674498	197674520	.	-	.	ID=MIMAT0004972;Alias=MIMAT0004972;Name=hsa-miR-922;Derives_from=MI0005714
chr4	.	miRNA_primary_transcript	350157	350252	.	+	.	ID=MI0003578;Alias=MI0003578;Name=hsa-mir-571
chr4	.	miRNA	350217	350237	.	+	.	ID=MIMAT0003236;Alias=MIMAT0003236;Name=hsa-miR-571;Derives_from=MI0003578
chr4	.	miRNA_primary_transcript	1986384	1986477	.	-	.	ID=MI0005768;Alias=MI0005768;Name=hsa-mir-943
chr4	.	miRNA	1986403	1986423	.	-	.	ID=MIMAT0004986;Alias=MIMAT0004986;Name=hsa-miR-943;Derives_from=MI0005768
chr4	.	miRNA_primary_transcript	2250077	2250156	.	-	.	ID=MI0017448;Alias=MI0017448;Name=hsa-mir-4800
chr4	.	miRNA	2250127	2250147	.	-	.	ID=MIMAT0019978;Alias=MIMAT0019978;Name=hsa-miR-4800-5p;Derives_from=MI0017448
chr4	.	miRNA	2250091	2250109	.	-	.	ID=MIMAT0019979;Alias=MIMAT0019979;Name=hsa-miR-4800-3p;Derives_from=MI0017448
chr4	.	miRNA_primary_transcript	5923275	5923328	.	-	.	ID=MI0016749;Alias=MI0016749;Name=hsa-mir-378d-1
chr4	.	miRNA	5923279	5923298	.	-	.	ID=MIMAT0018926;Alias=MIMAT0018926;Name=hsa-miR-378d;Derives_from=MI0016749
chr4	.	miRNA_primary_transcript	7310450	7310524	.	+	.	ID=MI0017445;Alias=MI0017445;Name=hsa-mir-4798
chr4	.	miRNA	7310459	7310480	.	+	.	ID=MIMAT0019974;Alias=MIMAT0019974;Name=hsa-miR-4798-5p;Derives_from=MI0017445
chr4	.	miRNA	7310496	7310517	.	+	.	ID=MIMAT0019975;Alias=MIMAT0019975;Name=hsa-miR-4798-3p;Derives_from=MI0017445
chr4	.	miRNA_primary_transcript	7460028	7460118	.	+	.	ID=MI0015884;Alias=MI0015884;Name=hsa-mir-4274
chr4	.	miRNA	7460091	7460108	.	+	.	ID=MIMAT0016906;Alias=MIMAT0016906;Name=hsa-miR-4274;Derives_from=MI0015884
chr4	.	miRNA_primary_transcript	8005301	8005381	.	-	.	ID=MI0000097;Alias=MI0000097;Name=hsa-mir-95
chr4	.	miRNA	8005312	8005333	.	-	.	ID=MIMAT0000094;Alias=MIMAT0000094;Name=hsa-miR-95-3p;Derives_from=MI0000097
chr4	.	miRNA	8005347	8005367	.	-	.	ID=MIMAT0026473;Alias=MIMAT0026473;Name=hsa-miR-95-5p;Derives_from=MI0000097
chr4	.	miRNA_primary_transcript	9556168	9556316	.	-	.	ID=MI0006422;Alias=MI0006422;Name=hsa-mir-548i-2
chr4	.	miRNA	9556257	9556278	.	-	.	ID=MIMAT0005935_1;Alias=MIMAT0005935;Name=hsa-miR-548i;Derives_from=MI0006422
chr4	.	miRNA_primary_transcript	10078611	10078692	.	-	.	ID=MI0014161;Alias=MI0014161;Name=hsa-mir-3138
chr4	.	miRNA	10078622	10078645	.	-	.	ID=MIMAT0015006;Alias=MIMAT0015006;Name=hsa-miR-3138;Derives_from=MI0014161
chr4	.	miRNA_primary_transcript	11368827	11368921	.	+	.	ID=MI0003579;Alias=MI0003579;Name=hsa-mir-572
chr4	.	miRNA	11368887	11368906	.	+	.	ID=MIMAT0003237;Alias=MIMAT0003237;Name=hsa-miR-572;Derives_from=MI0003579
chr4	.	miRNA_primary_transcript	11783178	11783248	.	+	.	ID=MI0039715;Alias=MI0039715;Name=hsa-mir-12113
chr4	.	miRNA	11783185	11783206	.	+	.	ID=MIMAT0049007;Alias=MIMAT0049007;Name=hsa-miR-12113;Derives_from=MI0039715
chr4	.	miRNA_primary_transcript	13627865	13627957	.	+	.	ID=MI0017980;Alias=MI0017980;Name=hsa-mir-5091
chr4	.	miRNA	13627875	13627897	.	+	.	ID=MIMAT0021083;Alias=MIMAT0021083;Name=hsa-miR-5091;Derives_from=MI0017980
chr4	.	miRNA_primary_transcript	20528275	20528384	.	+	.	ID=MI0000294;Alias=MI0000294;Name=hsa-mir-218-1
chr4	.	miRNA	20528299	20528319	.	+	.	ID=MIMAT0000275;Alias=MIMAT0000275;Name=hsa-miR-218-5p;Derives_from=MI0000294
chr4	.	miRNA	20528342	20528363	.	+	.	ID=MIMAT0004565;Alias=MIMAT0004565;Name=hsa-miR-218-1-3p;Derives_from=MI0000294
chr4	.	miRNA_primary_transcript	21464700	21464758	.	-	.	ID=MI0025754;Alias=MI0025754;Name=hsa-mir-7978
chr4	.	miRNA	21464738	21464758	.	-	.	ID=MIMAT0031181;Alias=MIMAT0031181;Name=hsa-miR-7978;Derives_from=MI0025754
chr4	.	miRNA_primary_transcript	22515312	22515385	.	+	.	ID=MI0039717;Alias=MI0039717;Name=hsa-mir-12115
chr4	.	miRNA	22515316	22515339	.	+	.	ID=MIMAT0049009;Alias=MIMAT0049009;Name=hsa-miR-12115;Derives_from=MI0039717
chr4	.	miRNA_primary_transcript	24520192	24520290	.	-	.	ID=MI0003580;Alias=MI0003580;Name=hsa-mir-573
chr4	.	miRNA	24520252	24520275	.	-	.	ID=MIMAT0003238;Alias=MIMAT0003238;Name=hsa-miR-573;Derives_from=MI0003580
chr4	.	miRNA_primary_transcript	28819582	28819668	.	+	.	ID=MI0015883;Alias=MI0015883;Name=hsa-mir-4275
chr4	.	miRNA	28819592	28819608	.	+	.	ID=MIMAT0016905;Alias=MIMAT0016905;Name=hsa-miR-4275;Derives_from=MI0015883
chr4	.	miRNA_primary_transcript	36426366	36426428	.	-	.	ID=MI0006435;Alias=MI0006435;Name=hsa-mir-1255b-1
chr4	.	miRNA	36426405	36426426	.	-	.	ID=MIMAT0005945_1;Alias=MIMAT0005945;Name=hsa-miR-1255b-5p;Derives_from=MI0006435
chr4	.	miRNA_primary_transcript	37241910	37241991	.	-	.	ID=MI0017449;Alias=MI0017449;Name=hsa-mir-4801
chr4	.	miRNA	37241911	37241932	.	-	.	ID=MIMAT0019980;Alias=MIMAT0019980;Name=hsa-miR-4801;Derives_from=MI0017449
chr4	.	miRNA_primary_transcript	38868032	38868127	.	+	.	ID=MI0003581;Alias=MI0003581;Name=hsa-mir-574
chr4	.	miRNA	38868056	38868078	.	+	.	ID=MIMAT0004795;Alias=MIMAT0004795;Name=hsa-miR-574-5p;Derives_from=MI0003581
chr4	.	miRNA	38868092	38868113	.	+	.	ID=MIMAT0003239;Alias=MIMAT0003239;Name=hsa-miR-574-3p;Derives_from=MI0003581
chr4	.	miRNA_primary_transcript	39411910	39411974	.	+	.	ID=MI0019151;Alias=MI0019151;Name=hsa-mir-5591
chr4	.	miRNA	39411910	39411930	.	+	.	ID=MIMAT0022301;Alias=MIMAT0022301;Name=hsa-miR-5591-5p;Derives_from=MI0019151
chr4	.	miRNA	39411954	39411974	.	+	.	ID=MIMAT0022302;Alias=MIMAT0022302;Name=hsa-miR-5591-3p;Derives_from=MI0019151
chr4	.	miRNA_primary_transcript	40502040	40502119	.	-	.	ID=MI0017450;Alias=MI0017450;Name=hsa-mir-4802
chr4	.	miRNA	40502086	40502107	.	-	.	ID=MIMAT0019981;Alias=MIMAT0019981;Name=hsa-miR-4802-5p;Derives_from=MI0017450
chr4	.	miRNA	40502051	40502073	.	-	.	ID=MIMAT0019982;Alias=MIMAT0019982;Name=hsa-miR-4802-3p;Derives_from=MI0017450
chr4	.	miRNA_primary_transcript	47652669	47652743	.	+	.	ID=MI0025889;Alias=MI0025889;Name=hsa-mir-8053
chr4	.	miRNA	47652679	47652702	.	+	.	ID=MIMAT0030980;Alias=MIMAT0030980;Name=hsa-miR-8053;Derives_from=MI0025889
chr4	.	miRNA_primary_transcript	52712682	52712747	.	+	.	ID=MI0016792;Alias=MI0016792;Name=hsa-mir-4449
chr4	.	miRNA	52712720	52712741	.	+	.	ID=MIMAT0018968;Alias=MIMAT0018968;Name=hsa-miR-4449;Derives_from=MI0016792
chr4	.	miRNA_primary_transcript	60922619	60922684	.	+	.	ID=MI0016793;Alias=MI0016793;Name=hsa-mir-548ag-1
chr4	.	miRNA	60922623	60922643	.	+	.	ID=MIMAT0018969_1;Alias=MIMAT0018969;Name=hsa-miR-548ag;Derives_from=MI0016793
chr4	.	miRNA_primary_transcript	66276824	66276928	.	+	.	ID=MI0006406;Alias=MI0006406;Name=hsa-mir-1269a
chr4	.	miRNA	66276890	66276911	.	+	.	ID=MIMAT0005923;Alias=MIMAT0005923;Name=hsa-miR-1269a;Derives_from=MI0006406
chr4	.	miRNA_primary_transcript	76573568	76573632	.	+	.	ID=MI0016795;Alias=MI0016795;Name=hsa-mir-4450
chr4	.	miRNA	76573572	76573593	.	+	.	ID=MIMAT0018971;Alias=MIMAT0018971;Name=hsa-miR-4450;Derives_from=MI0016795
chr4	.	miRNA_primary_transcript	76575551	76575626	.	+	.	ID=MI0016796;Alias=MI0016796;Name=hsa-mir-548ah
chr4	.	miRNA	76575561	76575580	.	+	.	ID=MIMAT0018972;Alias=MIMAT0018972;Name=hsa-miR-548ah-5p;Derives_from=MI0016796
chr4	.	miRNA	76575597	76575618	.	+	.	ID=MIMAT0020957;Alias=MIMAT0020957;Name=hsa-miR-548ah-3p;Derives_from=MI0016796
chr4	.	miRNA_primary_transcript	82753337	82753430	.	-	.	ID=MI0003582;Alias=MI0003582;Name=hsa-mir-575
chr4	.	miRNA	82753352	82753370	.	-	.	ID=MIMAT0003240;Alias=MIMAT0003240;Name=hsa-miR-575;Derives_from=MI0003582
chr4	.	miRNA_primary_transcript	85722468	85722533	.	+	.	ID=MI0016797;Alias=MI0016797;Name=hsa-mir-4451
chr4	.	miRNA	85722515	85722531	.	+	.	ID=MIMAT0018973;Alias=MIMAT0018973;Name=hsa-miR-4451;Derives_from=MI0016797
chr4	.	miRNA_primary_transcript	86542482	86542552	.	-	.	ID=MI0016798;Alias=MI0016798;Name=hsa-mir-4452
chr4	.	miRNA	86542485	86542507	.	-	.	ID=MIMAT0018974;Alias=MIMAT0018974;Name=hsa-miR-4452;Derives_from=MI0016798
chr4	.	miRNA_primary_transcript	87300495	87300583	.	-	.	ID=MI0019313;Alias=MI0019313;Name=hsa-mir-5705
chr4	.	miRNA	87300505	87300527	.	-	.	ID=MIMAT0022499;Alias=MIMAT0022499;Name=hsa-miR-5705;Derives_from=MI0019313
chr4	.	miRNA_primary_transcript	98997387	98997460	.	+	.	ID=MI0016085;Alias=MI0016085;Name=hsa-mir-3684
chr4	.	miRNA	98997434	98997454	.	+	.	ID=MIMAT0018112;Alias=MIMAT0018112;Name=hsa-miR-3684;Derives_from=MI0016085
chr4	.	miRNA_primary_transcript	101240795	101240872	.	-	.	ID=MI0025902;Alias=MI0025902;Name=hsa-mir-8066
chr4	.	miRNA	101240805	101240825	.	-	.	ID=MIMAT0030993;Alias=MIMAT0030993;Name=hsa-miR-8066;Derives_from=MI0025902
chr4	.	miRNA_primary_transcript	101330302	101330414	.	-	.	ID=MI0006389;Alias=MI0006389;Name=hsa-mir-1255a
chr4	.	miRNA	101330365	101330387	.	-	.	ID=MIMAT0005906;Alias=MIMAT0005906;Name=hsa-miR-1255a;Derives_from=MI0006389
chr4	.	miRNA_primary_transcript	109488698	109488795	.	+	.	ID=MI0003583;Alias=MI0003583;Name=hsa-mir-576
chr4	.	miRNA	109488713	109488734	.	+	.	ID=MIMAT0003241;Alias=MIMAT0003241;Name=hsa-miR-576-5p;Derives_from=MI0003583
chr4	.	miRNA	109488752	109488773	.	+	.	ID=MIMAT0004796;Alias=MIMAT0004796;Name=hsa-miR-576-3p;Derives_from=MI0003583
chr4	.	miRNA_primary_transcript	110860582	110860647	.	-	.	ID=MI0005775;Alias=MI0005775;Name=hsa-mir-297
chr4	.	miRNA	110860624	110860644	.	-	.	ID=MIMAT0004450;Alias=MIMAT0004450;Name=hsa-miR-297;Derives_from=MI0005775
chr4	.	miRNA_primary_transcript	112647874	112647941	.	-	.	ID=MI0000775;Alias=MI0000775;Name=hsa-mir-367
chr4	.	miRNA	112647915	112647936	.	-	.	ID=MIMAT0004686;Alias=MIMAT0004686;Name=hsa-miR-367-5p;Derives_from=MI0000775
chr4	.	miRNA	112647877	112647898	.	-	.	ID=MIMAT0000719;Alias=MIMAT0000719;Name=hsa-miR-367-3p;Derives_from=MI0000775
chr4	.	miRNA_primary_transcript	112648004	112648071	.	-	.	ID=MI0000774;Alias=MI0000774;Name=hsa-mir-302d
chr4	.	miRNA	112648045	112648066	.	-	.	ID=MIMAT0004685;Alias=MIMAT0004685;Name=hsa-miR-302d-5p;Derives_from=MI0000774
chr4	.	miRNA	112648006	112648028	.	-	.	ID=MIMAT0000718;Alias=MIMAT0000718;Name=hsa-miR-302d-3p;Derives_from=MI0000774
chr4	.	miRNA_primary_transcript	112648183	112648251	.	-	.	ID=MI0000738;Alias=MI0000738;Name=hsa-mir-302a
chr4	.	miRNA	112648224	112648246	.	-	.	ID=MIMAT0000683;Alias=MIMAT0000683;Name=hsa-miR-302a-5p;Derives_from=MI0000738
chr4	.	miRNA	112648186	112648208	.	-	.	ID=MIMAT0000684;Alias=MIMAT0000684;Name=hsa-miR-302a-3p;Derives_from=MI0000738
chr4	.	miRNA_primary_transcript	112648363	112648430	.	-	.	ID=MI0000773;Alias=MI0000773;Name=hsa-mir-302c
chr4	.	miRNA	112648402	112648423	.	-	.	ID=MIMAT0000716;Alias=MIMAT0000716;Name=hsa-miR-302c-5p;Derives_from=MI0000773
chr4	.	miRNA	112648366	112648388	.	-	.	ID=MIMAT0000717;Alias=MIMAT0000717;Name=hsa-miR-302c-3p;Derives_from=MI0000773
chr4	.	miRNA_primary_transcript	112648485	112648557	.	-	.	ID=MI0000772;Alias=MI0000772;Name=hsa-mir-302b
chr4	.	miRNA	112648526	112648547	.	-	.	ID=MIMAT0000714;Alias=MIMAT0000714;Name=hsa-miR-302b-5p;Derives_from=MI0000772
chr4	.	miRNA	112648489	112648511	.	-	.	ID=MIMAT0000715;Alias=MIMAT0000715;Name=hsa-miR-302b-3p;Derives_from=MI0000772
chr4	.	miRNA_primary_transcript	113106863	113106955	.	+	.	ID=MI0006373;Alias=MI0006373;Name=hsa-mir-1243
chr4	.	miRNA	113106867	113106888	.	+	.	ID=MIMAT0005894;Alias=MIMAT0005894;Name=hsa-miR-1243;Derives_from=MI0006373
chr4	.	miRNA_primary_transcript	113152282	113152362	.	+	.	ID=MI0025918;Alias=MI0025918;Name=hsa-mir-8082
chr4	.	miRNA	113152292	113152313	.	+	.	ID=MIMAT0031009;Alias=MIMAT0031009;Name=hsa-miR-8082;Derives_from=MI0025918
chr4	.	miRNA_primary_transcript	114656759	114656854	.	+	.	ID=MI0003584;Alias=MI0003584;Name=hsa-mir-577
chr4	.	miRNA	114656774	114656794	.	+	.	ID=MIMAT0003242;Alias=MIMAT0003242;Name=hsa-miR-577;Derives_from=MI0003584
chr4	.	miRNA_primary_transcript	125507259	125507307	.	+	.	ID=MI0010488;Alias=MI0010488;Name=hsa-mir-2054
chr4	.	miRNA	125507259	125507281	.	+	.	ID=MIMAT0009979;Alias=MIMAT0009979;Name=hsa-miR-2054;Derives_from=MI0010488
chr4	.	miRNA_primary_transcript	143343460	143343535	.	+	.	ID=MI0014162;Alias=MI0014162;Name=hsa-mir-3139
chr4	.	miRNA	143343469	143343491	.	+	.	ID=MIMAT0015007;Alias=MIMAT0015007;Name=hsa-miR-3139;Derives_from=MI0014162
chr4	.	miRNA_primary_transcript	146408583	146408688	.	+	.	ID=MI0025519;Alias=MI0025519;Name=hsa-mir-7849
chr4	.	miRNA	146408646	146408667	.	+	.	ID=MIMAT0030424;Alias=MIMAT0030424;Name=hsa-miR-7849-3p;Derives_from=MI0025519
chr4	.	miRNA_primary_transcript	147344629	147344717	.	-	.	ID=MI0006395;Alias=MI0006395;Name=hsa-mir-548g
chr4	.	miRNA	147344643	147344664	.	-	.	ID=MIMAT0005912;Alias=MIMAT0005912;Name=hsa-miR-548g-3p;Derives_from=MI0006395
chr4	.	miRNA	147344681	147344703	.	-	.	ID=MIMAT0022722;Alias=MIMAT0022722;Name=hsa-miR-548g-5p;Derives_from=MI0006395
chr4	.	miRNA_primary_transcript	147782595	147782668	.	+	.	ID=MI0017446;Alias=MI0017446;Name=hsa-mir-4799
chr4	.	miRNA	147782604	147782625	.	+	.	ID=MIMAT0019976;Alias=MIMAT0019976;Name=hsa-miR-4799-5p;Derives_from=MI0017446
chr4	.	miRNA	147782639	147782660	.	+	.	ID=MIMAT0019977;Alias=MIMAT0019977;Name=hsa-miR-4799-3p;Derives_from=MI0017446
chr4	.	miRNA_primary_transcript	152489327	152489416	.	-	.	ID=MI0014163;Alias=MI0014163;Name=hsa-mir-3140
chr4	.	miRNA	152489336	152489357	.	-	.	ID=MIMAT0015008;Alias=MIMAT0015008;Name=hsa-miR-3140-3p;Derives_from=MI0014163
chr4	.	miRNA	152489385	152489405	.	-	.	ID=MIMAT0019204;Alias=MIMAT0019204;Name=hsa-miR-3140-5p;Derives_from=MI0014163
chr4	.	miRNA_primary_transcript	152536428	152536516	.	+	.	ID=MI0016799;Alias=MI0016799;Name=hsa-mir-4453
chr4	.	miRNA	152536432	152536451	.	+	.	ID=MIMAT0018975;Alias=MIMAT0018975;Name=hsa-miR-4453;Derives_from=MI0016799
chr4	.	miRNA_primary_transcript	159128802	159128894	.	-	.	ID=MI0016089;Alias=MI0016089;Name=hsa-mir-3688-1
chr4	.	miRNA	159128814	159128835	.	-	.	ID=MIMAT0018116;Alias=MIMAT0018116;Name=hsa-miR-3688-3p;Derives_from=MI0016089
chr4	.	miRNA	159128860	159128880	.	-	.	ID=MIMAT0019223;Alias=MIMAT0019223;Name=hsa-miR-3688-5p;Derives_from=MI0016089
chr4	.	miRNA_primary_transcript	159128805	159128891	.	+	.	ID=MI0017447;Alias=MI0017447;Name=hsa-mir-3688-2
chr4	.	miRNA	159128816	159128836	.	+	.	ID=MIMAT0019223_1;Alias=MIMAT0019223;Name=hsa-miR-3688-5p;Derives_from=MI0017447
chr4	.	miRNA	159128861	159128882	.	+	.	ID=MIMAT0018116_1;Alias=MIMAT0018116;Name=hsa-miR-3688-3p;Derives_from=MI0017447
chr4	.	miRNA_primary_transcript	163093574	163093628	.	-	.	ID=MI0016800;Alias=MI0016800;Name=hsa-mir-4454
chr4	.	miRNA	163093607	163093626	.	-	.	ID=MIMAT0018976;Alias=MIMAT0018976;Name=hsa-miR-4454;Derives_from=MI0016800
chr4	.	miRNA_primary_transcript	165386242	165386337	.	+	.	ID=MI0003585;Alias=MI0003585;Name=hsa-mir-578
chr4	.	miRNA	165386302	165386322	.	+	.	ID=MIMAT0003243;Alias=MIMAT0003243;Name=hsa-miR-578;Derives_from=MI0003585
chr4	.	miRNA_primary_transcript	171186184	171186292	.	+	.	ID=MI0020359;Alias=MI0020359;Name=hsa-mir-6082
chr4	.	miRNA	171186189	171186207	.	+	.	ID=MIMAT0023707;Alias=MIMAT0023707;Name=hsa-miR-6082;Derives_from=MI0020359
chr4	.	miRNA_primary_transcript	173268160	173268233	.	+	.	ID=MI0014164;Alias=MI0014164;Name=hsa-mir-548t
chr4	.	miRNA	173268169	173268189	.	+	.	ID=MIMAT0015009;Alias=MIMAT0015009;Name=hsa-miR-548t-5p;Derives_from=MI0014164
chr4	.	miRNA	173268205	173268229	.	+	.	ID=MIMAT0022730;Alias=MIMAT0022730;Name=hsa-miR-548t-3p;Derives_from=MI0014164
chr4	.	miRNA_primary_transcript	174423795	174423864	.	+	.	ID=MI0015882;Alias=MI0015882;Name=hsa-mir-4276
chr4	.	miRNA	174423805	174423821	.	+	.	ID=MIMAT0016904;Alias=MIMAT0016904;Name=hsa-miR-4276;Derives_from=MI0015882
chr4	.	miRNA_primary_transcript	182169293	182169378	.	+	.	ID=MI0006372;Alias=MI0006372;Name=hsa-mir-1305
chr4	.	miRNA	182169343	182169364	.	+	.	ID=MIMAT0005893;Alias=MIMAT0005893;Name=hsa-miR-1305;Derives_from=MI0006372
chr4	.	miRNA_primary_transcript	184851013	184851110	.	-	.	ID=MI0016602;Alias=MI0016602;Name=hsa-mir-3945
chr4	.	miRNA	184851066	184851088	.	-	.	ID=MIMAT0018361;Alias=MIMAT0018361;Name=hsa-miR-3945;Derives_from=MI0016602
chr4	.	miRNA_primary_transcript	184938383	184938440	.	-	.	ID=MI0016801;Alias=MI0016801;Name=hsa-mir-4455
chr4	.	miRNA	184938421	184938437	.	-	.	ID=MIMAT0018977;Alias=MIMAT0018977;Name=hsa-miR-4455;Derives_from=MI0016801
chr5	.	miRNA_primary_transcript	1062896	1062974	.	-	.	ID=MI0017262;Alias=MI0017262;Name=hsa-mir-4635
chr5	.	miRNA	1062904	1062924	.	-	.	ID=MIMAT0019692;Alias=MIMAT0019692;Name=hsa-miR-4635;Derives_from=MI0017262
chr5	.	miRNA_primary_transcript	1309310	1309377	.	-	.	ID=MI0016803;Alias=MI0016803;Name=hsa-mir-4457
chr5	.	miRNA	1309314	1309335	.	-	.	ID=MIMAT0018979;Alias=MIMAT0018979;Name=hsa-miR-4457;Derives_from=MI0016803
chr5	.	miRNA_primary_transcript	1510762	1510856	.	-	.	ID=MI0020352;Alias=MI0020352;Name=hsa-mir-6075
chr5	.	miRNA	1510767	1510787	.	-	.	ID=MIMAT0023700;Alias=MIMAT0023700;Name=hsa-miR-6075;Derives_from=MI0020352
chr5	.	miRNA_primary_transcript	1708785	1708868	.	-	.	ID=MI0015886;Alias=MI0015886;Name=hsa-mir-4277
chr5	.	miRNA	1708838	1708858	.	-	.	ID=MIMAT0016908;Alias=MIMAT0016908;Name=hsa-miR-4277;Derives_from=MI0015886
chr5	.	miRNA_primary_transcript	6827853	6827921	.	-	.	ID=MI0015888;Alias=MI0015888;Name=hsa-mir-4278
chr5	.	miRNA	6827863	6827880	.	-	.	ID=MIMAT0016910;Alias=MIMAT0016910;Name=hsa-miR-4278;Derives_from=MI0015888
chr5	.	miRNA_primary_transcript	8460925	8460999	.	+	.	ID=MI0016804;Alias=MI0016804;Name=hsa-mir-4458
chr5	.	miRNA	8460933	8460951	.	+	.	ID=MIMAT0018980;Alias=MIMAT0018980;Name=hsa-miR-4458;Derives_from=MI0016804
chr5	.	miRNA_primary_transcript	9053816	9053895	.	-	.	ID=MI0017263;Alias=MI0017263;Name=hsa-mir-4636
chr5	.	miRNA	9053865	9053886	.	-	.	ID=MIMAT0019693;Alias=MIMAT0019693;Name=hsa-miR-4636;Derives_from=MI0017263
chr5	.	miRNA_primary_transcript	10402364	10402431	.	+	.	ID=MI0033421;Alias=MI0033421;Name=hsa-mir-10397
chr5	.	miRNA	10402364	10402385	.	+	.	ID=MIMAT0041625;Alias=MIMAT0041625;Name=hsa-miR-10397-5p;Derives_from=MI0033421
chr5	.	miRNA	10402408	10402431	.	+	.	ID=MIMAT0041626;Alias=MIMAT0041626;Name=hsa-miR-10397-3p;Derives_from=MI0033421
chr5	.	miRNA_primary_transcript	10478037	10478145	.	+	.	ID=MI0021276;Alias=MI0021276;Name=hsa-mir-6131
chr5	.	miRNA	10478107	10478125	.	+	.	ID=MIMAT0024615;Alias=MIMAT0024615;Name=hsa-miR-6131;Derives_from=MI0021276
chr5	.	miRNA_primary_transcript	14825929	14826012	.	-	.	ID=MI0017264;Alias=MI0017264;Name=hsa-mir-4637
chr5	.	miRNA	14825932	14825953	.	-	.	ID=MIMAT0019694;Alias=MIMAT0019694;Name=hsa-miR-4637;Derives_from=MI0017264
chr5	.	miRNA_primary_transcript	15935182	15935260	.	+	.	ID=MI0005562;Alias=MI0005562;Name=hsa-mir-887
chr5	.	miRNA	15935229	15935250	.	+	.	ID=MIMAT0004951;Alias=MIMAT0004951;Name=hsa-miR-887-3p;Derives_from=MI0005562
chr5	.	miRNA	15935191	15935211	.	+	.	ID=MIMAT0026720;Alias=MIMAT0026720;Name=hsa-miR-887-5p;Derives_from=MI0005562
chr5	.	miRNA_primary_transcript	17155930	17155992	.	-	.	ID=MI0033668;Alias=MI0033668;Name=hsa-mir-10522
chr5	.	miRNA	17155972	17155992	.	-	.	ID=MIMAT0041991;Alias=MIMAT0041991;Name=hsa-miR-10522-5p;Derives_from=MI0033668
chr5	.	miRNA_primary_transcript	31936102	31936159	.	-	.	ID=MI0015887;Alias=MI0015887;Name=hsa-mir-4279
chr5	.	miRNA	31936112	31936127	.	-	.	ID=MIMAT0016909;Alias=MIMAT0016909;Name=hsa-miR-4279;Derives_from=MI0015887
chr5	.	miRNA_primary_transcript	32394378	32394475	.	-	.	ID=MI0003586;Alias=MI0003586;Name=hsa-mir-579
chr5	.	miRNA	32394392	32394414	.	-	.	ID=MIMAT0003244;Alias=MIMAT0003244;Name=hsa-miR-579-3p;Derives_from=MI0003586
chr5	.	miRNA	32394430	32394451	.	-	.	ID=MIMAT0026616;Alias=MIMAT0026616;Name=hsa-miR-579-5p;Derives_from=MI0003586
chr5	.	miRNA_primary_transcript	36147892	36147988	.	-	.	ID=MI0003587;Alias=MI0003587;Name=hsa-mir-580
chr5	.	miRNA	36147907	36147928	.	-	.	ID=MIMAT0003245;Alias=MIMAT0003245;Name=hsa-miR-580-3p;Derives_from=MI0003587
chr5	.	miRNA	36147946	36147967	.	-	.	ID=MIMAT0026617;Alias=MIMAT0026617;Name=hsa-miR-580-5p;Derives_from=MI0003587
chr5	.	miRNA_primary_transcript	38557502	38557561	.	-	.	ID=MI0016050;Alias=MI0016050;Name=hsa-mir-3650
chr5	.	miRNA	38557540	38557558	.	-	.	ID=MIMAT0018070;Alias=MIMAT0018070;Name=hsa-miR-3650;Derives_from=MI0016050
chr5	.	miRNA_primary_transcript	53951504	53951599	.	-	.	ID=MI0003588;Alias=MI0003588;Name=hsa-mir-581
chr5	.	miRNA	53951564	53951584	.	-	.	ID=MIMAT0003246;Alias=MIMAT0003246;Name=hsa-miR-581;Derives_from=MI0003588
chr5	.	miRNA_primary_transcript	55170532	55170622	.	-	.	ID=MI0001648;Alias=MI0001648;Name=hsa-mir-449a
chr5	.	miRNA	55170586	55170607	.	-	.	ID=MIMAT0001541;Alias=MIMAT0001541;Name=hsa-miR-449a;Derives_from=MI0001648
chr5	.	miRNA_primary_transcript	55170646	55170742	.	-	.	ID=MI0003673;Alias=MI0003673;Name=hsa-mir-449b
chr5	.	miRNA	55170706	55170727	.	-	.	ID=MIMAT0003327;Alias=MIMAT0003327;Name=hsa-miR-449b-5p;Derives_from=MI0003673
chr5	.	miRNA	55170667	55170688	.	-	.	ID=MIMAT0009203;Alias=MIMAT0009203;Name=hsa-miR-449b-3p;Derives_from=MI0003673
chr5	.	miRNA_primary_transcript	55172262	55172353	.	-	.	ID=MI0003823;Alias=MI0003823;Name=hsa-mir-449c
chr5	.	miRNA	55172313	55172337	.	-	.	ID=MIMAT0010251;Alias=MIMAT0010251;Name=hsa-miR-449c-5p;Derives_from=MI0003823
chr5	.	miRNA	55172275	55172297	.	-	.	ID=MIMAT0013771;Alias=MIMAT0013771;Name=hsa-miR-449c-3p;Derives_from=MI0003823
chr5	.	miRNA_primary_transcript	55508850	55508926	.	-	.	ID=MI0019291;Alias=MI0019291;Name=hsa-mir-5687
chr5	.	miRNA	55508859	55508880	.	-	.	ID=MIMAT0022478;Alias=MIMAT0022478;Name=hsa-miR-5687;Derives_from=MI0019291
chr5	.	miRNA_primary_transcript	58530043	58530109	.	-	.	ID=MI0016780;Alias=MI0016780;Name=hsa-mir-548ae-2
chr5	.	miRNA	58530047	58530067	.	-	.	ID=MIMAT0018954_1;Alias=MIMAT0018954;Name=hsa-miR-548ae-3p;Derives_from=MI0016780
chr5	.	miRNA	58530085	58530104	.	-	.	ID=MIMAT0032115;Alias=MIMAT0032115;Name=hsa-miR-548ae-5p;Derives_from=MI0016780
chr5	.	miRNA_primary_transcript	59703606	59703703	.	-	.	ID=MI0003589;Alias=MI0003589;Name=hsa-mir-582
chr5	.	miRNA	59703666	59703688	.	-	.	ID=MIMAT0003247;Alias=MIMAT0003247;Name=hsa-miR-582-5p;Derives_from=MI0003589
chr5	.	miRNA	59703630	59703651	.	-	.	ID=MIMAT0004797;Alias=MIMAT0004797;Name=hsa-miR-582-3p;Derives_from=MI0003589
chr5	.	miRNA_primary_transcript	72169467	72169540	.	+	.	ID=MI0017451;Alias=MI0017451;Name=hsa-mir-4803
chr5	.	miRNA	72169476	72169496	.	+	.	ID=MIMAT0019983;Alias=MIMAT0019983;Name=hsa-miR-4803;Derives_from=MI0017451
chr5	.	miRNA_primary_transcript	72878591	72878663	.	+	.	ID=MI0017452;Alias=MI0017452;Name=hsa-mir-4804
chr5	.	miRNA	72878600	72878620	.	+	.	ID=MIMAT0019984;Alias=MIMAT0019984;Name=hsa-miR-4804-5p;Derives_from=MI0017452
chr5	.	miRNA	72878635	72878655	.	+	.	ID=MIMAT0019985;Alias=MIMAT0019985;Name=hsa-miR-4804-3p;Derives_from=MI0017452
chr5	.	miRNA_primary_transcript	82840155	82840224	.	+	.	ID=MI0016995;Alias=MI0016995;Name=hsa-mir-3977
chr5	.	miRNA	82840157	82840179	.	+	.	ID=MIMAT0019362;Alias=MIMAT0019362;Name=hsa-miR-3977;Derives_from=MI0016995
chr5	.	miRNA_primary_transcript	87114879	87114954	.	-	.	ID=MI0015889;Alias=MI0015889;Name=hsa-mir-4280
chr5	.	miRNA	87114924	87114944	.	-	.	ID=MIMAT0016911;Alias=MIMAT0016911;Name=hsa-miR-4280;Derives_from=MI0015889
chr5	.	miRNA_primary_transcript	88666853	88666939	.	-	.	ID=MI0000467;Alias=MI0000467;Name=hsa-mir-9-2
chr5	.	miRNA	88666902	88666924	.	-	.	ID=MIMAT0000441_2;Alias=MIMAT0000441;Name=hsa-miR-9-5p;Derives_from=MI0000467
chr5	.	miRNA	88666866	88666887	.	-	.	ID=MIMAT0000442_2;Alias=MIMAT0000442;Name=hsa-miR-9-3p;Derives_from=MI0000467
chr5	.	miRNA_primary_transcript	90016621	90016720	.	-	.	ID=MI0016061;Alias=MI0016061;Name=hsa-mir-3660
chr5	.	miRNA	90016641	90016661	.	-	.	ID=MIMAT0018081;Alias=MIMAT0018081;Name=hsa-miR-3660;Derives_from=MI0016061
chr5	.	miRNA_primary_transcript	93620696	93620788	.	-	.	ID=MI0011284;Alias=MI0011284;Name=hsa-mir-2277
chr5	.	miRNA	93620748	93620771	.	-	.	ID=MIMAT0017352;Alias=MIMAT0017352;Name=hsa-miR-2277-5p;Derives_from=MI0011284
chr5	.	miRNA	93620710	93620730	.	-	.	ID=MIMAT0011777;Alias=MIMAT0011777;Name=hsa-miR-2277-3p;Derives_from=MI0011284
chr5	.	miRNA_primary_transcript	96079138	96079212	.	+	.	ID=MI0003590;Alias=MI0003590;Name=hsa-mir-583
chr5	.	miRNA	96079153	96079173	.	+	.	ID=MIMAT0003248;Alias=MIMAT0003248;Name=hsa-miR-583;Derives_from=MI0003590
chr5	.	miRNA_primary_transcript	100816482	100816565	.	-	.	ID=MI0006420;Alias=MI0006420;Name=hsa-mir-548p
chr5	.	miRNA	100816498	100816519	.	-	.	ID=MIMAT0005934;Alias=MIMAT0005934;Name=hsa-miR-548p;Derives_from=MI0006420
chr5	.	miRNA_primary_transcript	110513829	110513915	.	-	.	ID=MI0006376;Alias=MI0006376;Name=hsa-mir-548f-3
chr5	.	miRNA	110513844	110513862	.	-	.	ID=MIMAT0005895_2;Alias=MIMAT0005895;Name=hsa-miR-548f-3p;Derives_from=MI0006376
chr5	.	miRNA_primary_transcript	116255743	116255834	.	+	.	ID=MI0039732;Alias=MI0039732;Name=hsa-mir-12130
chr5	.	miRNA	116255797	116255815	.	+	.	ID=MIMAT0049024;Alias=MIMAT0049024;Name=hsa-miR-12130;Derives_from=MI0039732
chr5	.	miRNA_primary_transcript	118974586	118974670	.	+	.	ID=MI0015974;Alias=MI0015974;Name=hsa-mir-1244-2
chr5	.	miRNA	118974640	118974665	.	+	.	ID=MIMAT0005896_3;Alias=MIMAT0005896;Name=hsa-miR-1244;Derives_from=MI0015974
chr5	.	miRNA_primary_transcript	119154637	119154716	.	+	.	ID=MI0019314;Alias=MI0019314;Name=hsa-mir-5706
chr5	.	miRNA	119154646	119154667	.	+	.	ID=MIMAT0022500;Alias=MIMAT0022500;Name=hsa-miR-5706;Derives_from=MI0019314
chr5	.	miRNA_primary_transcript	129097688	129097766	.	+	.	ID=MI0017260;Alias=MI0017260;Name=hsa-mir-4633
chr5	.	miRNA	129097702	129097721	.	+	.	ID=MIMAT0019689;Alias=MIMAT0019689;Name=hsa-miR-4633-5p;Derives_from=MI0017260
chr5	.	miRNA	129097737	129097758	.	+	.	ID=MIMAT0019690;Alias=MIMAT0019690;Name=hsa-miR-4633-3p;Derives_from=MI0017260
chr5	.	miRNA_primary_transcript	129397062	129397147	.	-	.	ID=MI0016806;Alias=MI0016806;Name=hsa-mir-4460
chr5	.	miRNA	129397115	129397136	.	-	.	ID=MIMAT0018982;Alias=MIMAT0018982;Name=hsa-miR-4460;Derives_from=MI0016806
chr5	.	miRNA_primary_transcript	132217849	132217918	.	-	.	ID=MI0022675;Alias=MI0022675;Name=hsa-mir-6830
chr5	.	miRNA	132217892	132217913	.	-	.	ID=MIMAT0027560;Alias=MIMAT0027560;Name=hsa-miR-6830-5p;Derives_from=MI0022675
chr5	.	miRNA	132217849	132217871	.	-	.	ID=MIMAT0027561;Alias=MIMAT0027561;Name=hsa-miR-6830-3p;Derives_from=MI0022675
chr5	.	miRNA_primary_transcript	132365490	132365599	.	-	.	ID=MI0016592;Alias=MI0016592;Name=hsa-mir-3936
chr5	.	miRNA	132365513	132365534	.	-	.	ID=MIMAT0018351;Alias=MIMAT0018351;Name=hsa-miR-3936;Derives_from=MI0016592
chr5	.	miRNA_primary_transcript	133427596	133427706	.	-	.	ID=MI0006351;Alias=MI0006351;Name=hsa-mir-1289-2
chr5	.	miRNA	133427615	133427637	.	-	.	ID=MIMAT0005879_1;Alias=MIMAT0005879;Name=hsa-miR-1289;Derives_from=MI0006351
chr5	.	miRNA_primary_transcript	134225757	134225852	.	+	.	ID=MI0016062;Alias=MI0016062;Name=hsa-mir-3661
chr5	.	miRNA	134225777	134225798	.	+	.	ID=MIMAT0018082;Alias=MIMAT0018082;Name=hsa-miR-3661;Derives_from=MI0016062
chr5	.	miRNA_primary_transcript	135802985	135803075	.	-	.	ID=MI0019288;Alias=MI0019288;Name=hsa-mir-5692c-1
chr5	.	miRNA	135802996	135803017	.	-	.	ID=MIMAT0022476;Alias=MIMAT0022476;Name=hsa-miR-5692c;Derives_from=MI0019288
chr5	.	miRNA_primary_transcript	137647572	137647649	.	-	.	ID=MI0005532;Alias=MI0005532;Name=hsa-mir-874
chr5	.	miRNA	137647582	137647603	.	-	.	ID=MIMAT0004911;Alias=MIMAT0004911;Name=hsa-miR-874-3p;Derives_from=MI0005532
chr5	.	miRNA	137647618	137647640	.	-	.	ID=MIMAT0026718;Alias=MIMAT0026718;Name=hsa-miR-874-5p;Derives_from=MI0005532
chr5	.	miRNA_primary_transcript	140563671	140563751	.	-	.	ID=MI0022676;Alias=MI0022676;Name=hsa-mir-6831
chr5	.	miRNA	140563727	140563750	.	-	.	ID=MIMAT0027562;Alias=MIMAT0027562;Name=hsa-miR-6831-5p;Derives_from=MI0022676
chr5	.	miRNA	140563671	140563691	.	-	.	ID=MIMAT0027563;Alias=MIMAT0027563;Name=hsa-miR-6831-3p;Derives_from=MI0022676
chr5	.	miRNA_primary_transcript	140647844	140647926	.	+	.	ID=MI0016055;Alias=MI0016055;Name=hsa-mir-3655
chr5	.	miRNA	140647844	140647864	.	+	.	ID=MIMAT0018075;Alias=MIMAT0018075;Name=hsa-miR-3655;Derives_from=MI0016055
chr5	.	miRNA_primary_transcript	143679860	143679971	.	+	.	ID=MI0018176;Alias=MI0018176;Name=hsa-mir-5197
[truncated: 134,833 more chars]
