# Supplementary material for: SARS-CoV-2 RNAs are processed into 22-nt vsRNAs in Vero cells
Source: Front Immunol. 2022 Oct 28;13:1008084. doi: 10.3389/fimmu.2022.1008084 (PMC9650353; doi:10.3389/fimmu.2022.1008084)
Supplement: Supplementary Figure 1 — Description of sRNA libraries in control and SARS-CoV-2-infected Vero cells. (A) Correlation of miRNA reads between two biological replicates in control and SARS-CoV-2-infected (6 hpi/12 hpi) Vero cells. (B) PCA plot of miRNA-seq libraries of control and virus-infected (6 hpi/12 hpi) Vero cells. [file DataSheet_1.zip › Data Sheet 1/SARS-CoV-2 source code & data/SARS-CoV-2 source code/fig2/2B/output/result_de_miRNA.csv]

name	B2_L1_I333	B3_L1_I334	B10_L1_I343	B12_L1_I345	B2_cpm	B3_cpm	B10_cpm	B12_cpm	log2FoldChange.1	padj.1	change.1	B5_L1_I336	B6_L1_I337	B14_L1_I347	B15_L1_I348	B5_cpm	B6_cpm	B14_cpm	B15_cpm
hsa-miR-122-5p	33	525	21	18	1.99117643349769	29.4067350833496	1.4805759017236	1.01908410495457	-3.70571700853665	0.00457634415174096	Down	19	11	3	22	1.13255987441699	0.710610749266682	0.170760838005397	0.922099020944599
hsa-miR-1248	116	72	18	11	6.99928685714341	4.03292366857366	1.26906505862023	0.622773619694457	-2.6634393436016	0.0457880273084049	Down	3	17	9	26	0.178825243328999	1.09821661250305	0.512282514016192	1.08975338838907
hsa-miR-451a	788	559	145	67	47.5468796847328	31.3111712601761	10.2230240833296	3.79325750177533	-2.60326023610913	0.00168192083426888	Down	210	3136	252	116	12.5177670330299	202.58866451821	14.3439103924534	4.8619766558897
hsa-miR-486-5p	1536	572	140	195	92.6802121773472	32.0393380336685	9.87050601149068	11.0400778036745	-2.69021116081357	0.00164966093864416	Down	273	3380	212	202	16.2730971429389	218.35130295649	12.0670992190481	8.46654555594586
hsa-miR-103a-3p	105992	170961	159962	193771	6395.41734967538	9576.00921254197	11277.8991615005	10970.4970056195	0.396306877300416	0.999699996300638	Stable	131748	126561	241341	351469	7853.28938603631	8175.96427617641	13737.1971350202	14731.3282178353
hsa-miR-106a-5p	68279	78380	89592	91288	4119.86471826633	4390.28551587227	6316.55981843909	5168.34165406069	0.341220315580234	0.999699996300638	Stable	54776	50139	108735	157615	3265.11050952975	3239.02839613474	6189.22657350563	6606.21078119014
hsa-miR-107	43492	70156	67978	82463	2624.24986199035	3929.63601239519	4792.69469749367	4668.70736371491	0.447810799471036	0.999699996300638	Stable	54027	51752	102472	148515	3220.46380711194	3343.22977236812	5832.73486402969	6224.79709525396
hsa-miR-1185-5p	705	318	482	472	42.5387692610871	17.8120795362003	33.9827421252751	26.7226498632531	-0.104238902622769	0.999699996300638	Stable	284	238	1024	1194	16.9287897018119	15.3750325750428	58.2863660391756	50.0448286821751
hsa-miR-128-3p	22996	41309	26064	52367	1387.54828074888	2313.83394201541	1837.60620488209	2964.79874023088	0.299505913350286	0.999699996300638	Stable	49757	38915	34225	44102	2965.93587744033	2513.9470279739	1948.09656024491	1848.47322825903
hsa-miR-142-5p	36	20	12	19	2.17219247290658	1.12025657460379	0.846043372413487	1.07569988856315	-0.875808954455916	0.999699996300638	Stable	22	125	18	23	1.31138511774599	8.07512215075775	1.02456502803238	0.964012612805717
hsa-miR-143-3p	413	887	416	2041	24.9198747586227	49.6833790836783	29.3295035770009	115.552814345126	0.890184015892432	0.999699996300638	Stable	221	222	480	613	13.1734595919029	14.3414169397458	27.3217340808636	25.6930318108654
hsa-miR-151b	2275	1298	1516	1052	137.270496551735	72.7046516917863	106.88347938157	59.5598043562335	-0.445496017131364	0.999699996300638	Stable	1290	1063	926	1286	76.8948546314695	68.6708387700439	52.7081786643326	53.9008791333979
hsa-miR-154-3p	3009	1397	1707	1639	181.559087527108	78.2499217360751	120.349669725819	92.7932693344741	-0.398164625539759	0.999699996300638	Stable	1096	1041	2199	2708	65.3308222295276	67.2496172715105	125.167694257956	113.502006759908
hsa-miR-155-3p	89	47	109	117	5.37014250246348	2.63260295031892	7.68489396608917	6.62404668220468	0.731750417661764	0.999699996300638	Stable	55	57	269	376	3.27846279436498	3.68225570074553	15.3115551411506	15.7595105397804
hsa-miR-17-5p	94344	110922	120467	118005	5692.5924073305	6213.05498841011	8493.35891204463	6680.94554473131	0.259060606126027	0.999699996300638	Stable	77128	70710	140598	205206	4597.47778915967	4567.93509824064	8002.87743396095	8600.92053145261
hsa-miR-181b-2-3p	289	303	346	498	17.4378784630556	16.9718871052475	24.3942505712555	28.1946602370763	0.521105260082276	0.999699996300638	Stable	401	302	726	933	23.9029741916428	19.5094951162307	41.3241227973061	39.1053812064232
hsa-miR-181b-3p	394	465	562	708	23.7734398423664	26.0459653595382	39.6230312746983	40.0839747948796	0.588780841475214	0.999699996300638	Stable	600	492	1021	1375	35.7650486657998	31.7836807853825	58.1156052011702	57.6311888090374
hsa-miR-18a-5p	7177	3328	6230	3719	433.050704945847	186.410694014071	439.237517511335	210.554099240335	-0.0465352646070055	0.999699996300638	Stable	2883	2611	4844	7116	171.851058839168	168.673151485028	275.721833099382	298.257119683717
hsa-miR-206	544	563	221	191	32.8242418128105	31.5352225750968	15.5812987752817	10.8136146692401	-1.38175983276387	0.587586873411286	Stable	175	333	132	168	10.4314725275249	21.5121254096186	7.51347687223748	7.04148343266785
hsa-miR-20a-5p	106482	119114	145438	144763	6424.98330277883	6671.91208136782	10253.9046664227	8195.87068252988	0.402333615517307	0.999699996300638	Stable	96944	86093	181292	275146	5778.67812976215	5561.6919306015	10319.1912812248	11532.3571462192
hsa-miR-21-3p	13754	20356	13764	10842	829.898202009918	1140.19714163174	970.411748158269	613.8283258843	-0.401175142812594	0.999699996300638	Stable	10259	9010	16632	25480	611.522723770733	582.054804626619	946.698085901923	1067.95832062129
hsa-miR-23a-5p	65	114	94	107	3.92201418719243	6.38546247524163	6.62733975057231	6.05788884611881	0.217225046807176	0.999699996300638	Stable	26	30	226	276	1.54981877551799	1.93802931618186	12.8639831297399	11.5681513536686
hsa-miR-27a-5p	2573	5749	4444	5305	155.251423133017	322.017752369861	313.318062250461	300.346732043554	0.288028054750738	0.999699996300638	Stable	2924	2527	18694	26213	174.295003831331	163.246669399719	1064.06770189097	1098.68098345549
hsa-miR-296-5p	199	458	201	397	12.0073972807891	25.6538755584269	14.1712264879259	22.476466092609	-0.110008299796665	0.999699996300638	Stable	146	132	273	354	8.70282850867794	8.52732899120018	15.5392362584912	14.8374115188358
hsa-miR-30b-3p	405	360	263	444	24.437165320199	20.1646183428683	18.5424505787289	25.1374079222126	-0.123497010215787	0.999699996300638	Stable	304	237	513	702	18.1209579906719	15.3104315978367	29.2001032989229	29.4233414865049
hsa-miR-34b-5p	357	241	378	245	21.5409086896569	13.4990917239757	26.6503662310248	13.8708669841038	0.102474525509437	0.999699996300638	Stable	275	274	523	777	16.3923139718249	17.700667754461	29.7693060922743	32.5668608760888
hsa-miR-3613-5p	1539	737	1538	2364	92.8612282167561	41.2814547741498	108.434558897662	133.8397124507	0.744259427818059	0.999699996300638	Stable	1231	1013	3142	4148	73.3779581793325	65.4407899097408	178.843517670986	173.857579039918
hsa-miR-424-5p	1053	581	751	853	63.5366298325173	32.5434534922402	52.9482143902107	48.2932634181247	-0.0320901547880065	0.999699996300638	Stable	709	650	1244	1759	42.2623658400867	41.9906351839403	70.8088274929047	73.7260080837068
hsa-miR-4443	16	48	14	255	0.965418876847367	2.68861577904911	0.987050601149068	14.4370248201897	2.01965350761229	0.999699996300638	Stable	59	14	215	312	3.51689645213698	0.904413680884868	12.2378600570535	13.0770406606689
hsa-miR-486-5p	1536	572	140	195	92.6802121773472	32.0393380336685	9.87050601149068	11.0400778036745	-2.69021116081357	0.00164966093864416	Down	273	3380	212	202	16.2730971429389	218.35130295649	12.0670992190481	8.46654555594586
hsa-miR-6529-3p	206	263	193	411	12.4297680394098	14.7313739560399	13.6071975729836	23.2690870631293	0.358056852974002	0.999699996300638	Stable	433	313	285	330	25.8104434538188	20.2201058654974	16.2222796105127	13.831485314169
hsa-miR-663b	72	166	182	75	4.34438494581315	9.2981295692115	12.8316578149379	4.24618377064403	0.239822196099235	0.999699996300638	Stable	63	112	30	31	3.75533010990898	7.23530944707894	1.70760838005397	1.29932134769466
hsa-miR-874-3p	52	194	86	105	3.13761134975394	10.8664887736568	6.06331083562999	5.94465727890164	-0.288493651324425	0.999699996300638	Stable	63	66	247	351	3.75533010990898	4.26366449560009	14.0593089957777	14.7116707432525
