# Supplementary material for: SARS-CoV-2 RNAs are processed into 22-nt vsRNAs in Vero cells
Source: Front Immunol. 2022 Oct 28;13:1008084. doi: 10.3389/fimmu.2022.1008084 (PMC9650353; doi:10.3389/fimmu.2022.1008084)
Supplement: Supplementary Figure 1 — Description of sRNA libraries in control and SARS-CoV-2-infected Vero cells. (A) Correlation of miRNA reads between two biological replicates in control and SARS-CoV-2-infected (6 hpi/12 hpi) Vero cells. (B) PCA plot of miRNA-seq libraries of control and virus-infected (6 hpi/12 hpi) Vero cells. [file DataSheet_1.zip › Data Sheet 1/SARS-CoV-2 source code & data/SARS-CoV-2 source code/fig2/2B/output/vero-out.csv]

Geneid	Chr	Start	End	Strand	Length	B2_L1_I333.R1-new.sam	B3_L1_I334.R1-new.sam	B5_L1_I336.R1-new.sam	B6_L1_I337.R1-new.sam	B10_L1_I343.R1-new.sam	B12_L1_I345.R1-new.sam	B14_L1_I347.R1-new.sam	B15_L1_I348.R1-new.sam
hsa-let-7a-2-3p	chr11	122146523	122146544	-	22	2	2	6	3	3	0	6	8
hsa-let-7a-3p	chr22;chr9	46112800;94176013	46112820;94176033	+;+	42	3144	3917	11059	9341	4890	10826	11898	15694
hsa-let-7a-5p	chr11;chr22;chr9	122146568;46112752;94175962	122146589;46112773;94175983	-;+;+	66	1366161	1013057	1457031	1352218	1007496	1926528	1363290	1797866
hsa-let-7b-3p	chr22	46113745	46113766	+	22	320	558	437	393	337	547	437	591
hsa-let-7b-5p	chr22	46113691	46113712	+	22	26900	15000	22546	19295	15357	33018	25325	33848
hsa-let-7c-3p	chr21	16539883	16539904	+	22	0	0	0	0	0	0	1	1
hsa-let-7c-5p	chr21	16539838	16539859	+	22	125574	78875	137997	121242	89665	203640	152951	201705
hsa-let-7d-3p	chr9	94178895	94178916	+	22	6319	10846	5147	4334	6233	8844	5865	8586
hsa-let-7d-5p	chr9	94178841	94178862	+	22	28196	22437	27410	25559	22672	48904	33260	43188
hsa-let-7e-3p	chr19	51692838	51692859	+	22	602	1037	904	773	749	1406	1108	1582
hsa-let-7e-5p	chr19	51692793	51692814	+	22	138461	79608	141990	127148	94290	203093	157289	206546
hsa-let-7f-1-3p	chr9	94176409	94176430	+	22	1058	1106	866	802	1096	1237	945	1325
hsa-let-7f-2-3p	chrX	53557196	53557217	-	22	760	721	1396	1174	795	1362	1551	2139
hsa-let-7f-5p	chr9;chrX	94176353;53557246	94176374;53557267	+;-	44	928898	716156	1001081	937063	699096	1293742	901678	1190877
hsa-let-7g-3p	chr3	52268280	52268300	-	21	122	58	31	21	60	22	27	45
hsa-let-7g-5p	chr3	52268336	52268357	-	22	127016	170501	228196	212711	131700	287510	232852	313384
hsa-let-7i-3p	chr12	62603747	62603768	+	22	286	270	147	160	257	222	214	306
hsa-let-7i-5p	chr12	62603691	62603712	+	22	246859	437065	312687	293101	255134	407669	308628	419391
hsa-miR-1-3p	chr18;chr20	21829015;62554351	21829036;62554372	-;+	44	1838	3199	693	982	1599	8666	1831	1528
hsa-miR-1-5p	chr20	62554312	62554333	+	22	0	0	0	0	0	0	0	0
hsa-miR-100-3p	chr11	122152240	122152261	-	22	0	3	0	2	0	0	2	2
hsa-miR-100-5p	chr11	122152275	122152296	-	22	2082	2846	2808	2693	2445	3792	3230	3839
hsa-miR-101-2-5p	chr9	4850308	4850329	+	22	9	2	2	2	5	3	3	1
hsa-miR-101-3p	chr1;chr9	65058442;4850345	65058462;4850365	-;+	42	62633	48093	48716	46210	53949	59317	76716	111785
hsa-miR-101-5p	chr1	65058477	65058498	-	22	3	4	2	2	5	3	5	6
hsa-miR-10226	chr17	48032892	48032913	+	22	0	0	0	0	0	0	0	0
hsa-miR-10392-3p	chr11	64878523	64878546	-	24	0	0	0	0	0	0	0	1
hsa-miR-10392-5p	chr11	64878587	64878609	-	23	0	3	2	3	0	3	2	1
hsa-miR-10393-3p	chr15	44717872	44717893	+	22	0	0	0	0	0	0	0	0
hsa-miR-10393-5p	chr15	44717844	44717868	+	25	0	0	0	0	0	0	0	0
hsa-miR-10394-3p	chr19	58393424	58393446	+	23	2	0	1	3	0	0	4	11
hsa-miR-10394-5p	chr19	58393364	58393387	+	24	0	0	0	0	0	0	1	0
hsa-miR-10395-3p	chr19	12703601	12703621	-	21	41	67	25	33	30	57	21	31
hsa-miR-10395-5p	chr19	12703647	12703664	-	18	44	101	40	46	94	83	40	80
hsa-miR-10396a-3p	chr21	8987645	8987665	+	21	3	9	10	5	5	3	8	2
hsa-miR-10396a-5p	chr21	8987617	8987635	+	19	46	237	304	109	109	140	235	218
hsa-miR-10396b-3p	chr21	8436353	8436374	+	22	3	10	9	4	5	5	8	2
hsa-miR-10396b-5p	chr21	8436324	8436343	+	20	49	238	306	107	108	140	237	218
hsa-miR-10397-3p	chr5	10402408	10402431	+	24	0	0	0	0	0	0	0	0
hsa-miR-10397-5p	chr5	10402364	10402385	+	22	13	2	14	6	5	10	12	17
hsa-miR-10398-3p	chr6	41733554	41733574	-	21	0	3	3	1	0	0	0	4
hsa-miR-10398-5p	chr6	41733590	41733610	-	21	0	0	0	0	0	3	0	0
hsa-miR-10399-3p	chr7	139044100	139044120	-	21	215	257	203	188	251	241	194	292
hsa-miR-10399-5p	chr7	139044137	139044157	-	21	63	18	75	63	59	82	90	130
hsa-miR-103a-1-5p	chr5	168560941	168560963	-	23	56	28	14	12	22	14	12	26
hsa-miR-103a-2-5p	chr20	3917504	3917526	+	23	97	41	28	17	40	33	17	42
hsa-miR-103a-3p	chr20;chr5	3917541;168560904	3917563;168560926	+;-	46	105992	170961	131748	126561	159962	193771	241341	351469
hsa-miR-103b	chr20;chr5	3917541;168560904	3917563;168560926	-;+	46	0	0	0	0	0	0	0	0
hsa-miR-10400-3p	chr8	144462485	144462506	-	22	1	3	0	0	0	0	0	0
hsa-miR-10400-5p	chr8	144462519	144462539	-	21	2	4	11	2	8	3	33	69
hsa-miR-10401-3p	chr21;chr21;chr21;chr21	8206598;8250807;8389645;8433832	8206618;8250827;8389665;8433852	+;+;+;+	84	0	0	0	0	0	0	4	0
hsa-miR-10401-5p	chr21;chr21;chr21;chr21	8206563;8250772;8389610;8433797	8206582;8250791;8389629;8433816	+;+;+;+	80	0	0	0	0	0	4	4	0
hsa-miR-105-3p	chrX;chrX	152392228;152394421	152392249;152394442	-;-	44	0	0	0	0	0	2	0	0
hsa-miR-105-5p	chrX;chrX	152392265;152394458	152392287;152394480	-;-	46	2	0	0	0	0	0	0	0
hsa-miR-10522-5p	chr5	17155972	17155992	-	21	0	0	0	0	0	0	0	0
hsa-miR-10523-5p	chr5	172915083	172915106	+	24	0	0	0	0	0	0	0	0
hsa-miR-10524-5p	chr6	78539292	78539308	-	17	0	0	0	0	1	1	0	0
hsa-miR-10525-3p	chr7	74596006	74596026	+	21	0	0	0	0	0	0	0	0
hsa-miR-10526-3p	chr11	122152103	122152122	-	20	0	0	0	0	1	0	0	0
hsa-miR-10527-5p	chr12	63823663	63823685	+	23	186	140	156	123	165	211	146	205
hsa-miR-106a-3p	chrX	134170208	134170229	-	22	181	101	56	49	106	98	97	132
hsa-miR-106a-5p	chrX	134170244	134170266	-	23	68279	78380	54776	50139	89592	91288	108735	157615
hsa-miR-106b-3p	chr7	100094002	100094023	-	22	14469	38023	20364	19072	20565	32217	23991	34069
hsa-miR-106b-5p	chr7	100094043	100094063	-	21	21301	14494	12142	11226	18548	16400	18993	27958
hsa-miR-107	chr10	89592756	89592778	-	23	43492	70156	54027	51752	67978	82463	102472	148515
hsa-miR-10a-3p	chr17	48579864	48579885	-	22	1970	1399	1704	1618	1378	2374	1863	2617
hsa-miR-10a-5p	chr17	48579904	48579926	-	23	121004	111568	145621	136909	109492	175593	144922	185255
hsa-miR-10b-3p	chr2	176150368	176150389	+	22	719	665	587	603	533	922	665	894
hsa-miR-10b-5p	chr2	176150329	176150351	+	23	114112	102870	136032	127843	103120	168307	139052	177012
hsa-miR-11181-3p	chr15	87946211	87946228	-	18	0	0	0	0	0	0	0	0
hsa-miR-11181-5p	chr15	87946248	87946268	-	21	0	0	0	0	0	0	0	0
hsa-miR-11399	chr1	112882060	112882081	+	22	0	0	0	0	0	0	0	0
hsa-miR-11400	chr7	142474537	142474557	+	21	0	0	0	0	0	0	0	0
hsa-miR-11401	chr16	87853906	87853925	+	20	0	0	0	1	0	0	2	0
hsa-miR-1178-3p	chr12	119713649	119713669	-	21	0	0	0	0	0	0	0	1
hsa-miR-1178-5p	chr12	119713678	119713695	-	18	0	0	0	0	0	0	0	0
hsa-miR-1179	chr15	88608121	88608141	+	21	3	0	0	0	0	0	0	1
hsa-miR-1180-3p	chr17	19344513	19344534	-	22	5445	6381	6528	5114	4974	8718	6450	9114
hsa-miR-1180-5p	chr17	19344548	19344568	-	21	13	11	2	9	5	7	1	3
hsa-miR-1181	chr19	10403505	10403525	-	21	0	0	0	0	0	0	0	0
hsa-miR-1182	chr1	231019841	231019863	-	23	0	0	0	0	0	0	0	0
hsa-miR-1183	chr7	21471105	21471131	+	27	0	0	0	0	0	0	0	0
hsa-miR-1184	chrX;chrX;chrX	154887376;155383116;155457577	154887398;155383138;155457599	-;-;+	69	0	0	0	0	0	0	0	0
hsa-miR-1185-1-3p	chr14	101043029	101043050	+	22	10741	12978	9176	8340	11030	11731	10626	15065
hsa-miR-1185-2-3p	chr14	101044250	101044271	+	22	9202	11125	7915	7229	9689	10356	9439	13302
hsa-miR-1185-5p	chr14;chr14	101042991;101044212	101043011;101044232	+;+	42	705	318	284	238	482	472	1024	1194
hsa-miR-1193	chr14	101030061	101030083	+	23	4	5	5	4	2	8	2	4
hsa-miR-1197	chr14	101025620	101025640	+	21	1022	1150	878	765	985	1008	1431	2008
hsa-miR-1199-3p	chr19	14073425	14073445	+	21	0	0	0	0	0	0	0	0
hsa-miR-1199-5p	chr19	14073381	14073400	+	20	0	0	0	0	0	0	0	0
hsa-miR-1200	chr7	36919403	36919424	-	22	0	0	0	0	0	0	0	0
hsa-miR-1202	chr6	155946809	155946829	+	21	0	0	0	0	0	1	0	0
hsa-miR-1203	chr17	48156486	48156506	-	21	0	0	0	0	0	0	0	0
hsa-miR-1204	chr8	127795965	127795985	+	21	0	0	0	0	0	0	0	0
hsa-miR-1205	chr8	127960640	127960659	+	20	0	0	0	0	0	2	0	0
hsa-miR-1206	chr8	128008901	128008921	+	21	0	0	0	0	0	0	0	0
hsa-miR-1207-3p	chr8	128049203	128049220	+	18	0	0	0	0	0	0	0	0
hsa-miR-1207-5p	chr8	128049159	128049179	+	21	0	0	0	0	0	0	0	0
hsa-miR-1208	chr8	128150127	128150146	+	20	0	0	0	0	0	0	0	0
hsa-miR-12113	chr4	11783185	11783206	+	22	0	0	0	0	0	0	0	0
hsa-miR-12114	chr22	50407456	50407474	+	19	0	0	0	0	0	0	0	0
hsa-miR-12115	chr4	22515316	22515339	+	24	0	0	0	0	0	0	0	0
hsa-miR-12116	chr1	179803938	179803959	+	22	0	0	0	0	0	0	0	0
hsa-miR-12117	chr9	33108700	33108719	+	20	0	0	0	0	0	0	0	0
hsa-miR-12118	chr5	173303734	173303753	+	20	0	0	1	0	0	0	0	0
hsa-miR-12119	chr7	99409187	99409211	+	25	0	0	0	0	0	0	0	1
hsa-miR-12120	chrY	13479189	13479214	+	26	0	0	0	0	0	0	0	0
hsa-miR-12121	chr14	104865329	104865349	+	21	0	0	0	0	0	0	0	0
hsa-miR-12122	chr20	49863869	49863893	+	25	0	0	0	0	0	0	0	0
hsa-miR-12123	chr8	79332203	79332224	+	22	0	0	0	0	0	0	0	0
hsa-miR-12124	chr3	128846872	128846891	+	20	0	0	0	0	0	0	0	0
hsa-miR-12125	chr5	168165895	168165916	+	22	0	0	0	5	0	0	0	0
hsa-miR-12126	chr9	130241451	130241474	+	24	0	0	0	0	0	0	0	0
hsa-miR-12127	chr3	10280415	10280439	+	25	0	0	0	0	0	0	0	0
hsa-miR-12128	chr16	85207860	85207885	+	26	0	0	0	0	0	0	0	0
hsa-miR-12129	chrX	153335510	153335531	+	22	0	0	0	0	0	0	0	0
hsa-miR-12130	chr5	116255797	116255815	+	19	0	0	1	0	0	0	0	4
hsa-miR-12131	chr6	151102739	151102758	+	20	0	0	0	0	0	0	0	0
hsa-miR-12132	chr1	61846140	61846161	+	22	0	0	0	0	0	0	0	0
hsa-miR-12133	chr1	94543754	94543775	+	22	0	0	0	0	0	0	0	0
hsa-miR-12135	chr15	73299962	73299979	+	18	0	2	1	0	0	0	0	0
hsa-miR-12136	chr1	632668	632685	-	18	2	1	1	0	0	26	3	1
hsa-miR-122-3p	chr18	58451124	58451145	+	22	0	0	0	0	0	0	0	0
hsa-miR-122-5p	chr18	58451088	58451109	+	22	33	525	19	11	21	18	3	22
hsa-miR-1224-3p	chr3	184241469	184241489	+	21	38	85	14	22	31	26	15	21
hsa-miR-1224-5p	chr3	184241405	184241423	+	19	149	179	90	59	105	116	84	139
hsa-miR-1225-3p	chr16	2090195	2090216	-	22	0	0	0	0	0	0	0	0
hsa-miR-1225-5p	chr16	2090263	2090284	-	22	0	0	0	0	0	0	0	0
hsa-miR-1226-3p	chr3	47849608	47849629	+	22	288	568	214	197	387	559	306	370
hsa-miR-1226-5p	chr3	47849555	47849580	+	26	30	32	10	13	17	15	11	13
hsa-miR-1227-3p	chr19	2234062	2234081	-	20	0	0	0	0	0	0	0	0
hsa-miR-1227-5p	chr19	2234133	2234149	-	17	0	0	0	0	0	0	0	0
hsa-miR-1228-3p	chr12	57194555	57194574	+	20	2	4	1	1	1	2	3	2
hsa-miR-1228-5p	chr12	57194504	57194524	+	21	0	0	0	0	0	0	0	0
hsa-miR-1229-3p	chr5	179798278	179798300	-	23	1	0	2	0	0	0	0	0
hsa-miR-1229-5p	chr5	179798323	179798346	-	24	1	0	0	0	0	1	0	0
hsa-miR-122b-3p	chr18	58451087	58451108	-	22	2	3	1	3	1	5	1	6
hsa-miR-122b-5p	chr18	58451121	58451143	-	23	145	122	177	127	107	193	153	234
hsa-miR-1231	chr1	201808615	201808634	+	20	0	0	0	0	0	0	0	0
hsa-miR-1233-3p	chr15;chr15	34382069;34528290	34382088;34528309	-;-	40	0	2	0	0	0	0	0	0
hsa-miR-1233-5p	chr15;chr15	34382126;34528347	34382147;34528368	-;-	44	0	4	0	0	0	0	0	4
hsa-miR-1234-3p	chr8	144400088	144400109	-	22	7	10	5	5	6	13	5	7
hsa-miR-1236-3p	chr6	31956839	31956860	-	22	0	0	0	0	0	0	0	0
hsa-miR-1236-5p	chr6	31956918	31956939	-	22	0	0	0	0	0	0	0	0
hsa-miR-1237-3p	chr11	64368683	64368703	+	21	0	0	0	0	0	0	0	0
hsa-miR-1237-5p	chr11	64368651	64368671	+	21	0	0	0	0	0	0	0	0
hsa-miR-1238-3p	chr19	10552183	10552202	+	20	0	0	0	0	0	0	0	0
hsa-miR-1238-5p	chr19	10552122	10552144	+	23	1	0	0	0	0	0	0	0
hsa-miR-124-3p	chr20;chr8;chr8	63178552;9903399;64379210	63178573;9903420;64379231	+;-;+	66	3	0	0	0	0	3	0	0
hsa-miR-124-5p	chr20;chr8;chr8	63178514;9903438;64379173	63178535;9903459;64379194	+;-;+	66	0	1	0	0	0	0	0	3
hsa-miR-1243	chr4	113106867	113106888	+	22	5	0	5	6	2	1	6	14
hsa-miR-1244	chr12;chr12;chr2;chr5	9239472;12112006;231713368;118974640	9239497;12112031;231713393;118974665	-;+;+;+	104	12	4	0	24	0	0	5	0
hsa-miR-1245a	chr2	188978136	188978156	+	21	0	0	0	0	0	0	0	0
hsa-miR-1245b-3p	chr2	188978099	188978120	-	22	0	0	0	0	0	0	0	0
hsa-miR-1245b-5p	chr2	188978133	188978153	-	21	0	0	0	0	0	0	0	0
hsa-miR-1246	chr2	176601024	176601042	-	19	26	48	40	120	33	179	218	200
hsa-miR-1247-3p	chr14	101560326	101560349	-	24	0	0	0	0	0	0	0	0
hsa-miR-1247-5p	chr14	101560362	101560383	-	22	0	0	0	0	0	0	0	0
hsa-miR-1248	chr3	186786675	186786701	+	27	116	72	3	17	18	11	9	26
hsa-miR-1249-3p	chr22	45200958	45200979	-	22	188	419	81	82	154	157	75	99
hsa-miR-1249-5p	chr22	45200993	45201016	-	24	16	19	6	4	8	15	2	6
hsa-miR-1250-3p	chr17	81133228	81133246	-	19	0	0	0	0	0	0	0	0
hsa-miR-1250-5p	chr17	81133265	81133285	-	21	0	0	0	0	0	0	0	0
hsa-miR-1251-3p	chr12	97491951	97491971	+	21	0	0	1	0	0	0	0	0
hsa-miR-1251-5p	chr12	97491913	97491933	+	21	3	3	3	1	5	2	4	5
hsa-miR-1252-3p	chr12	79419296	79419317	+	22	0	0	0	0	0	0	0	0
hsa-miR-1252-5p	chr12	79419261	79419282	+	22	0	0	0	0	0	0	0	0
hsa-miR-1253	chr17	2748139	2748159	-	21	1	0	0	0	2	2	1	2
hsa-miR-1255a	chr4	101330365	101330387	-	23	0	0	1	1	0	1	0	1
hsa-miR-1255b-2-3p	chr1	167998699	167998720	+	22	0	0	0	0	0	0	0	0
hsa-miR-1255b-5p	chr1;chr4	167998665;36426405	167998686;36426426	+;-	44	0	0	0	0	0	0	0	0
hsa-miR-1256	chr1	20988377	20988398	-	22	0	0	0	0	0	0	0	1
hsa-miR-1257	chr20	61953621	61953641	-	21	0	0	0	0	0	0	0	0
hsa-miR-1258	chr2	179860845	179860865	-	21	2	0	0	1	0	3	1	1
hsa-miR-125a-3p	chr19	51693306	51693327	+	22	784	908	580	503	761	1060	890	1224
hsa-miR-125a-5p	chr19	51693268	51693291	+	24	47489	70774	69747	62344	44580	131219	85835	113318
hsa-miR-125b-1-3p	chr11	122099769	122099790	-	22	5	13	14	3	2	15	22	14
hsa-miR-125b-2-3p	chr21	16590290	16590311	+	22	75	299	130	98	116	152	124	225
hsa-miR-125b-5p	chr11;chr21	122099809;16590253	122099830;16590274	-;+	44	1825	2390	2210	1928	1721	3258	2332	2921
hsa-miR-126-3p	chr9	136670653	136670674	+	22	15068	10159	15609	13725	11787	15606	13983	18085
hsa-miR-126-5p	chr9	136670616	136670636	+	21	397	218	314	291	319	440	408	582
hsa-miR-1260a	chr14	77266231	77266248	+	18	8326	18079	5962	4444	4047	13021	10048	11771
hsa-miR-1260b	chr11	96341447	96341465	+	19	8703	18518	6162	4576	4037	13348	10340	12093
hsa-miR-1261	chr11	90869180	90869198	-	19	27	60	68	39	14	107	97	130
hsa-miR-1262	chr1	68183576	68183597	-	22	34	27	15	13	10	30	23	16
hsa-miR-1263	chr3	164171523	164171544	-	22	0	0	0	0	0	0	0	0
hsa-miR-1264	chrX	114652696	114652718	+	23	0	0	0	0	0	0	0	0
hsa-miR-1265	chr10	14436589	14436610	+	22	0	0	0	0	0	0	0	0
hsa-miR-1266-3p	chr15	52277131	52277152	-	22	0	0	1	0	0	0	0	0
hsa-miR-1266-5p	chr15	52277166	52277188	-	23	0	0	0	0	0	0	0	0
hsa-miR-1267	chr13	107531217	107531237	-	21	0	0	0	0	0	0	0	0
hsa-miR-1268a	chr15	22225308	22225325	-	18	0	0	0	0	0	0	0	0
hsa-miR-1268b	chr17	80098831	80098850	+	20	0	0	0	0	0	0	0	0
hsa-miR-1269a	chr4	66276890	66276911	+	22	0	0	0	0	0	0	0	0
hsa-miR-1269b	chr17	12917313	12917334	-	22	0	0	0	0	0	0	0	0
hsa-miR-127-3p	chr14	100883035	100883056	+	22	16	55	15	10	18	19	23	19
hsa-miR-127-5p	chr14	100883001	100883022	+	22	0	14	0	3	1	11	2	2
hsa-miR-1270	chr19	20399320	20399342	-	23	0	0	0	0	0	0	0	0
hsa-miR-1271-3p	chr5	176367996	176368017	+	22	0	0	0	0	0	0	0	0
hsa-miR-1271-5p	chr5	176367960	176367981	+	22	1662	3717	2521	2376	2305	3967	3205	4727
hsa-miR-1272	chr15	64762471	64762496	-	26	0	0	0	0	0	0	0	0
hsa-miR-1273c	chr6	154853369	154853390	+	22	0	0	0	0	0	0	0	0
hsa-miR-1273h-3p	chr16	24203186	24203207	+	22	1	0	0	0	0	0	0	0
hsa-miR-1273h-5p	chr16	24203148	24203168	+	21	0	0	0	0	0	0	0	0
hsa-miR-1275	chr6	34000018	34000034	-	17	0	4	0	0	0	0	0	0
hsa-miR-1276	chr15	85770548	85770567	-	20	0	0	0	0	0	0	0	0
hsa-miR-1277-3p	chrX	118386440	118386461	+	22	49	31	38	24	49	31	29	50
hsa-miR-1277-5p	chrX	118386401	118386424	+	24	288	220	224	209	253	197	253	354
hsa-miR-1278	chr1	193136552	193136573	+	22	0	0	0	0	0	0	0	0
hsa-miR-1279	chr12	69273188	69273204	-	17	0	0	0	0	0	0	0	0
hsa-miR-128-1-5p	chr2	135665411	135665433	+	23	41	138	46	42	76	101	57	94
hsa-miR-128-2-5p	chr3	35744490	35744512	+	23	0	0	0	0	0	0	0	0
hsa-miR-128-3p	chr2;chr3	135665446;35744527	135665466;35744547	+;+	42	22996	41309	49757	38915	26064	52367	34225	44102
hsa-miR-1281	chr22	41092545	41092561	+	17	0	4	1	0	3	0	0	0
hsa-miR-1282	chr15	43793732	43793751	-	20	0	0	0	0	0	0	0	0
hsa-miR-1283	chr19;chr19	53688494;53758245	53688515;53758266	+;+	44	0	0	0	0	0	0	0	0
hsa-miR-1284	chr3	71542039	71542060	-	22	63	133	108	92	80	181	103	157
hsa-miR-1285-3p	chr2;chr7	70252933;92204027	70252954;92204048	-;-	44	6	4	0	30	0	1	1	48
hsa-miR-1285-5p	chr7	92204067	92204087	-	21	0	0	0	0	0	0	0	0
hsa-miR-1286	chr22	20249145	20249165	-	21	0	0	0	0	0	0	0	0
hsa-miR-1287-3p	chr10	98395232	98395253	-	22	0	0	0	0	0	0	0	0
hsa-miR-1287-5p	chr10	98395271	98395292	-	22	0	0	0	0	0	0	0	0
hsa-miR-1288-3p	chr17	16282058	16282078	+	21	2	8	5	0	6	5	2	5
hsa-miR-1288-5p	chr17	16282028	16282050	+	23	0	0	0	0	0	1	0	0
hsa-miR-1289	chr20;chr5	35453990;133427615	35454012;133427637	-;-	46	2	5	6	0	10	2	4	2
hsa-miR-129-1-3p	chr7	128207920	128207941	+	22	215	71	60	58	112	83	72	64
hsa-miR-129-2-3p	chr11	43581450	43581471	+	22	175	62	53	45	101	79	68	59
hsa-miR-129-5p	chr11;chr7	43581408;128207876	43581428;128207896	+;+	42	1881	2932	2267	1921	1835	2796	1711	2399
hsa-miR-1290	chr1	18897078	18897096	-	19	0	0	1	2	0	0	0	1
hsa-miR-1291	chr12	48654494	48654517	-	24	33	17	13	5	9	12	8	15
hsa-miR-1292-3p	chr20	2652819	2652838	+	20	7	30	6	8	9	9	10	11
hsa-miR-1292-5p	chr20	2652779	2652803	+	25	3	9	4	0	3	4	2	4
hsa-miR-1293	chr12	50234182	50234203	-	22	0	4	2	1	1	4	0	2
hsa-miR-1294	chr5	154347153	154347174	+	22	2	3	6	2	4	7	5	7
hsa-miR-1295a	chr1	171101738	171101758	-	21	0	0	0	0	0	1	0	0
hsa-miR-1295b-3p	chr1	171101777	171101798	+	22	0	0	0	0	0	0	0	0
hsa-miR-1295b-5p	chr1	171101739	171101759	+	21	0	0	0	0	0	0	0	0
hsa-miR-1296-3p	chr10	63372969	63372990	-	22	3	6	8	14	9	5	6	9
hsa-miR-1296-5p	chr10	63373012	63373033	-	22	1049	2066	780	650	1105	1179	1086	1654
hsa-miR-1297	chr13	54311981	54311997	-	17	1	3	8	5	0	5	4	3
hsa-miR-1298-3p	chrX	114715304	114715324	+	21	0	0	0	0	0	0	0	0
hsa-miR-1298-5p	chrX	114715250	114715271	+	22	0	0	0	0	0	0	0	0
hsa-miR-1299	chr9	40929010	40929031	-	22	0	0	0	0	0	0	0	0
hsa-miR-1301-3p	chr2	25328651	25328674	-	24	2039	5975	2388	2060	2615	4341	2587	3728
hsa-miR-1301-5p	chr2	25328689	25328707	-	19	1	5	0	0	0	0	0	1
hsa-miR-1302	chr1;chr12;chr15;chr19;chr2;chr2;chr20;chr7;chr8;chr9;chr9	30438;112695082;101960504;72045;113583004;207269328;50614689;18127234;141786255;30216;97363596	30458;112695102;101960524;72065;113583024;207269348;50614709;18127254;141786275;30236;97363616	+;-;-;+;-;-;-;-;-;+;-	231	0	0	2	0	0	0	0	0
hsa-miR-1303	chr5	154685827	154685848	+	22	1	5	0	0	0	1	0	0
hsa-miR-1304-3p	chr11	93733691	93733712	-	22	4	7	0	2	8	8	8	6
hsa-miR-1304-5p	chr11	93733724	93733745	-	22	3	5	3	2	3	1	12	15
hsa-miR-1305	chr4	182169343	182169364	+	22	0	0	0	0	0	0	0	0
hsa-miR-1306-3p	chr22	20086112	20086129	+	18	146	161	131	84	145	147	131	152
hsa-miR-1306-5p	chr22	20086072	20086093	+	22	177	603	150	149	375	396	207	360
hsa-miR-1307-3p	chr10	103394301	103394322	-	22	14607	44635	26209	22553	27306	37203	27397	38718
hsa-miR-1307-5p	chr10	103394341	103394361	-	21	535	1282	571	549	751	551	525	978
hsa-miR-130a-3p	chr11	57641252	57641273	+	22	2136	1448	1262	1110	1762	1337	1465	2152
hsa-miR-130a-5p	chr11	57641212	57641233	+	22	581	235	149	170	322	95	128	174
hsa-miR-130b-3p	chr22	21653354	21653375	+	22	2068	1265	1019	906	1524	1368	1156	1738
hsa-miR-130b-5p	chr22	21653316	21653336	+	21	4072	4276	8349	7102	3843	11313	8020	9750
hsa-miR-132-3p	chr17	2049929	2049950	-	22	3223	4777	2031	1854	3706	3724	2672	3629
hsa-miR-132-5p	chr17	2049965	2049986	-	22	1126	1797	1209	1161	1388	1566	1626	1988
hsa-miR-1321	chrX	85835832	85835849	+	18	0	0	0	0	0	0	0	0
hsa-miR-1322	chr8	10825375	10825393	-	19	0	2	0	4	0	3	1	5
hsa-miR-1323	chr19	53671978	53671999	+	22	0	0	0	0	0	0	0	0
hsa-miR-1324	chr3	75630823	75630846	+	24	0	0	0	0	0	0	0	0
hsa-miR-133a-3p	chr18;chr20	21825712;62564970	21825733;62564991	-;+	44	532	612	129	350	264	1108	298	232
hsa-miR-133a-5p	chr18;chr20	21825749;62564933	21825770;62564954	-;+	44	2	22	5	2	2	20	2	0
hsa-miR-133b	chr6	52148988	52149009	+	22	49	49	9	38	21	78	23	24
hsa-miR-134-3p	chr14	101054732	101054754	+	23	180	258	74	51	155	280	109	184
hsa-miR-134-5p	chr14	101054694	101054715	+	22	33784	39558	19700	16706	25170	27958	18826	26679
hsa-miR-1343-3p	chr11	34941888	34941909	+	22	0	4	0	0	0	2	0	0
hsa-miR-1343-5p	chr11	34941851	34941872	+	22	0	0	0	0	0	0	0	0
hsa-miR-135a-2-3p	chr12	97563872	97563893	+	22	3	10	5	12	3	5	11	17
hsa-miR-135a-3p	chr3	52294232	52294253	-	22	0	0	0	0	0	0	1	0
hsa-miR-135a-5p	chr12;chr3	97563834;52294270	97563856;52294292	+;-	46	15395	8370	9331	8378	11667	9885	9176	12041
hsa-miR-135b-3p	chr1	205448323	205448344	-	22	317	382	248	232	316	412	287	464
hsa-miR-135b-5p	chr1	205448361	205448383	-	23	9091	4935	5415	4870	6732	5609	5181	6869
hsa-miR-136-3p	chr14	100884750	100884771	+	22	6	7	3	6	2	7	4	4
hsa-miR-136-5p	chr14	100884716	100884738	+	23	0	0	0	1	2	2	2	5
hsa-miR-137-3p	chr1	98046091	98046113	-	23	0	0	0	1	0	0	0	0
hsa-miR-137-5p	chr1	98046127	98046149	-	23	0	0	0	0	0	0	0	0
hsa-miR-138-1-3p	chr3	44114274	44114295	+	22	5	6	4	1	8	3	1	5
hsa-miR-138-2-3p	chr16	56858574	56858595	+	22	1	0	0	2	1	0	0	1
hsa-miR-138-5p	chr16;chr3	56858527;44114234	56858549;44114256	+;+	46	385	202	103	70	296	129	109	218
hsa-miR-139-3p	chr11	72615066	72615088	-	23	49	83	44	37	42	60	35	62
hsa-miR-139-5p	chr11	72615102	72615124	-	23	1875	1599	1364	1125	1650	1553	1217	1766
hsa-miR-140-3p	chr16	69933142	69933162	+	21	10934	16096	10035	10069	13070	11776	14789	20835
hsa-miR-140-5p	chr16	69933103	69933124	+	22	3149	3011	3034	2584	3474	3789	3573	5285
hsa-miR-141-3p	chr12	6964155	6964176	+	22	3159	4594	3296	3039	3695	4027	3493	4661
hsa-miR-141-5p	chr12	6964113	6964134	+	22	1	4	3	4	0	0	8	6
hsa-miR-142-3p	chr17	58331245	58331267	-	23	12	26	5	12	13	14	17	15
hsa-miR-142-5p	chr17	58331283	58331303	-	21	36	20	22	125	12	19	18	23
hsa-miR-143-3p	chr5	149428978	149428998	+	21	413	887	221	222	416	2041	480	613
hsa-miR-143-5p	chr5	149428944	149428965	+	22	0	5	4	0	4	24	4	4
hsa-miR-144-3p	chr17	28861548	28861567	-	20	2	8	5	4	6	9	8	4
hsa-miR-144-5p	chr17	28861583	28861604	-	22	0	5	24	10	8	14	9	15
hsa-miR-145-3p	chr5	149430699	149430720	+	22	6	3	4	1	3	24	8	7
hsa-miR-145-5p	chr5	149430661	149430683	+	23	56	80	31	16	54	151	53	27
hsa-miR-1468-3p	chrX	63786012	63786033	-	22	0	0	0	0	0	0	0	0
hsa-miR-1468-5p	chrX	63786055	63786075	-	21	19	9	17	22	15	23	18	16
hsa-miR-1469	chr15	96333261	96333282	+	22	0	0	0	0	0	1	0	0
hsa-miR-146a-3p	chr5	160485408	160485429	+	22	4	9	5	6	8	10	27	38
hsa-miR-146a-5p	chr5	160485372	160485393	+	22	39093	43646	27570	25878	24283	40297	26327	38125
hsa-miR-146b-3p	chr10	102436557	102436578	+	22	30	31	28	16	30	33	33	45
hsa-miR-146b-5p	chr10	102436520	102436542	+	23	3157	3743	2839	2525	2728	3278	2638	3651
hsa-miR-1470	chr19	15449548	15449568	+	21	0	0	0	0	0	0	0	0
hsa-miR-1471	chr2	231892277	231892298	-	22	0	0	0	0	0	0	0	0
hsa-miR-147a	chr9	120244985	120245004	-	20	0	0	0	0	0	0	0	0
hsa-miR-147b-3p	chr15	45433098	45433118	+	21	1	5	1	4	5	5	4	9
hsa-miR-147b-5p	chr15	45433061	45433082	+	22	0	0	0	0	0	1	0	0
hsa-miR-148a-3p	chr7	25949922	25949943	-	22	172498	355663	229041	211502	211766	189486	200787	267842
hsa-miR-148a-5p	chr7	25949960	25949981	-	22	1260	1415	1317	1136	1259	1243	1252	1759
hsa-miR-148b-3p	chr12	54337278	54337299	+	22	18851	33020	24094	23022	17902	30863	29839	41978
hsa-miR-148b-5p	chr12	54337240	54337261	+	22	593	481	602	546	648	630	684	991
hsa-miR-149-3p	chr2	240456056	240456076	+	21	16	39	6	3	8	17	8	7
hsa-miR-149-5p	chr2	240456015	240456037	+	23	2930	2778	1818	1707	2507	2541	1813	2455
hsa-miR-150-3p	chr19	49500797	49500818	-	22	0	0	0	0	0	1	0	0
hsa-miR-150-5p	chr19	49500832	49500853	-	22	17	24	10	21	15	23	10	21
hsa-miR-151a-3p	chr8	140732587	140732607	-	21	61991	201560	80073	69998	100319	93778	70399	98656
hsa-miR-151a-5p	chr8	140732623	140732643	-	21	3889	2004	2330	1924	2563	1707	1717	2410
hsa-miR-151b	chr14	100109438	100109455	-	18	2275	1298	1290	1063	1516	1052	926	1286
hsa-miR-152-3p	chr17	48037174	48037194	-	21	274	447	197	187	242	371	279	372
hsa-miR-152-5p	chr17	48037210	48037232	-	23	1	7	3	1	8	4	6	7
hsa-miR-153-3p	chr2;chr7	219294126;157574349	219294147;157574370	-;-	44	92	74	32	50	48	30	64	94
hsa-miR-153-5p	chr7	157574387	157574408	-	22	0	0	0	0	0	0	0	0
hsa-miR-1537-3p	chr1	235853000	235853021	-	22	0	0	0	0	0	0	0	0
hsa-miR-1537-5p	chr1	235853037	235853058	-	22	0	0	0	0	0	0	0	0
hsa-miR-1538	chr16	69565808	69565830	-	23	0	0	0	1	0	0	0	1
hsa-miR-1539	chr18	49487402	49487422	+	21	0	0	0	0	0	0	0	0
hsa-miR-154-3p	chr14	101059805	101059826	+	22	3009	1397	1096	1041	1707	1639	2199	2708
hsa-miR-154-5p	chr14	101059769	101059790	+	22	3097	2417	1221	1152	3220	1531	1506	2147
hsa-miR-155-3p	chr21	25574022	25574043	+	22	89	47	55	57	109	117	269	376
hsa-miR-155-5p	chr21	25573983	25574006	+	24	159281	91434	105539	97369	106168	142229	122785	166960
hsa-miR-1587	chrX	39837562	39837581	+	20	0	0	0	0	0	0	0	0
hsa-miR-15a-3p	chr13	50049130	50049151	-	22	7	7	0	1	7	6	7	6
hsa-miR-15a-5p	chr13	50049167	50049188	-	22	1162	821	725	745	978	879	1217	1808
hsa-miR-15b-3p	chr3	160404645	160404666	+	22	3326	3697	3598	3260	2953	4363	3601	5088
hsa-miR-15b-5p	chr3	160404607	160404628	+	22	3206	3974	4835	4557	4610	6863	8583	11323
hsa-miR-16-1-3p	chr13	50048985	50049006	-	22	150	197	134	115	191	141	198	287
hsa-miR-16-2-3p	chr3	160404797	160404818	+	22	4228	6188	10178	8187	5376	11971	9577	12574
hsa-miR-16-5p	chr13;chr3	50049027;160404754	50049048;160404775	-;+	44	134176	41638	36729	33865	77303	39870	42792	60049
hsa-miR-17-3p	chr13	91350655	91350676	+	22	604	533	454	392	598	552	538	869
hsa-miR-17-5p	chr13	91350618	91350640	+	23	94344	110922	77128	70710	120467	118005	140598	205206
hsa-miR-181a-2-3p	chr9	124692518	124692539	+	22	1439	1832	2137	1961	1798	3215	2394	3223
hsa-miR-181a-3p	chr1	198859069	198859090	-	22	3275	5051	5500	5030	5524	5139	9081	12214
hsa-miR-181a-5p	chr1;chr9	198859108;124692480	198859130;124692502	-;+	46	170755	290377	144392	136379	195415	186604	183190	276388
hsa-miR-181b-2-3p	chr9	124693763	124693782	+	20	289	303	401	302	346	498	726	933
hsa-miR-181b-3p	chr1	198858887	198858907	-	21	394	465	600	492	562	708	1021	1375
hsa-miR-181b-5p	chr1;chr9	198858925;124693725	198858947;124693747	-;+	46	115271	178326	103840	96233	124937	140462	125817	170246
hsa-miR-181c-3p	chr19	13874763	13874784	+	22	339	528	354	322	368	365	474	571
hsa-miR-181c-5p	chr19	13874725	13874746	+	22	245	158	129	133	166	144	175	188
hsa-miR-181d-3p	chr19	13874953	13874973	+	21	10	14	6	2	6	6	6	17
hsa-miR-181d-5p	chr19	13874910	13874932	+	23	40510	63018	37325	34209	44701	52722	46359	62750
hsa-miR-182-3p	chr7	129770406	129770426	-	21	92	422	209	192	193	310	241	345
hsa-miR-182-5p	chr7	129770447	129770470	-	24	49892	59581	50306	48684	44884	54564	47482	61833
hsa-miR-1825	chr20	32237830	32237847	+	18	0	0	0	0	0	0	0	0
hsa-miR-1827	chr12	100189932	100189949	+	18	18	12	25	20	14	38	17	23
hsa-miR-183-3p	chr7	129774928	129774949	-	22	81	220	171	168	182	205	217	308
hsa-miR-183-5p	chr7	129774967	129774988	-	22	29742	47636	28910	28232	29945	47426	30149	42663
hsa-miR-184	chr15	79209840	79209861	+	22	383	224	204	145	227	266	153	199
hsa-miR-1843	chr1	175968440	175968459	-	20	160	318	171	142	175	256	201	249
hsa-miR-185-3p	chr22	20033188	20033209	+	22	137	455	150	134	150	283	167	249
hsa-miR-185-5p	chr22	20033153	20033174	+	22	8844	12926	9795	9110	9658	14529	10362	14646
hsa-miR-186-3p	chr1	71067642	71067663	-	22	23	3	5	1	11	5	3	4
hsa-miR-186-5p	chr1	71067681	71067702	-	22	36287	39777	22331	19542	34825	32771	27640	39442
hsa-miR-187-3p	chr18	35904835	35904856	-	22	24	49	29	22	33	34	46	49
hsa-miR-187-5p	chr18	35904871	35904892	-	22	0	0	0	1	0	4	1	0
hsa-miR-188-3p	chrX	50003556	50003576	+	21	1	6	1	0	2	5	3	3
hsa-miR-188-5p	chrX	50003517	50003537	+	21	169	214	144	120	229	155	192	286
hsa-miR-18a-3p	chr13	91350797	91350819	+	23	1289	1458	961	885	1272	1831	1070	1650
hsa-miR-18a-5p	chr13	91350756	91350778	+	23	7177	3328	2883	2611	6230	3719	4844	7116
hsa-miR-18b-3p	chrX	134170042	134170063	-	22	181	184	73	53	184	128	81	98
hsa-miR-18b-5p	chrX	134170084	134170106	-	23	5933	2698	2273	2086	5150	3048	3775	5559
hsa-miR-1908-3p	chr11	61815172	61815192	-	21	78	135	38	19	51	73	22	50
hsa-miR-1908-5p	chr11	61815209	61815229	-	21	53	92	62	46	46	102	53	99
hsa-miR-1909-3p	chr19	1816169	1816190	-	22	0	0	0	0	0	0	0	0
hsa-miR-1909-5p	chr19	1816203	1816223	-	21	0	0	0	0	0	0	0	0
hsa-miR-190a-3p	chr15	62824008	62824028	+	21	5	6	3	4	3	0	8	7
hsa-miR-190a-5p	chr15	62823971	62823992	+	22	1337	290	238	221	534	256	360	517
hsa-miR-190b-3p	chr1	154193676	154193696	-	21	0	0	0	0	0	0	0	0
hsa-miR-190b-5p	chr1	154193712	154193733	-	22	34	22	36	29	38	43	36	37
hsa-miR-191-3p	chr3	49020631	49020652	-	22	105	181	116	76	121	216	122	164
hsa-miR-191-5p	chr3	49020672	49020694	-	23	44079	86690	53910	49895	64879	99435	68434	95960
hsa-miR-1910-3p	chr16	85741631	85741650	-	20	0	0	0	0	0	0	0	0
hsa-miR-1910-5p	chr16	85741669	85741689	-	21	0	0	0	0	0	0	0	0
hsa-miR-1911-3p	chrX	114763232	114763251	+	20	0	0	0	0	0	0	0	0
hsa-miR-1911-5p	chrX	114763195	114763217	+	23	0	0	0	0	0	0	0	0
hsa-miR-1912-3p	chrX	114651589	114651610	+	22	0	0	0	0	0	0	0	0
hsa-miR-1912-5p	chrX	114651556	114651577	+	22	0	0	0	0	0	0	0	0
hsa-miR-1913	chr6	166509364	166509385	-	22	0	0	0	0	0	0	0	0
hsa-miR-1914-3p	chr20	63941474	63941495	-	22	0	0	0	0	0	0	0	0
hsa-miR-1914-5p	chr20	63941511	63941532	-	22	0	0	0	0	0	0	0	0
hsa-miR-1915-3p	chr10	21496576	21496595	-	20	0	0	0	0	0	0	0	0
hsa-miR-1915-5p	chr10	21496609	21496630	-	22	0	0	0	0	0	0	0	0
hsa-miR-192-3p	chr11	64891159	64891180	-	22	50	17	8	8	41	25	17	18
hsa-miR-192-5p	chr11	64891203	64891223	-	21	30560	50568	39849	37772	38862	44314	41848	57989
hsa-miR-193a-3p	chr17	31560050	31560071	+	22	309	203	108	84	167	90	105	144
hsa-miR-193a-5p	chr17	31560016	31560037	+	22	2055	3378	2514	2375	2007	3567	2640	3377
hsa-miR-193b-3p	chr16	14304017	14304038	+	22	10011	5004	1331	1249	4437	1387	1337	1908
hsa-miR-193b-5p	chr16	14303980	14304001	+	22	250	187	142	153	136	239	151	209
hsa-miR-194-3p	chr11	64891368	64891389	-	22	120	162	199	186	121	219	165	217
hsa-miR-194-5p	chr1;chr11	220118206;64891404	220118227;64891425	-;-	44	28325	38151	31067	27244	36839	38601	49635	73372
hsa-miR-195-3p	chr17	7017628	7017649	-	22	192	582	381	303	322	414	409	582
hsa-miR-195-5p	chr17	7017667	7017687	-	21	823	442	511	566	587	592	675	892
hsa-miR-196a-1-3p	chr17	48632495	48632515	-	21	0	0	0	0	0	0	0	0
hsa-miR-196a-3p	chr12	53991799	53991820	+	22	61	20	22	31	38	33	30	80
hsa-miR-196a-5p	chr12;chr17	53991762;48632532	53991783;48632553	+;-	44	31047	19227	24493	21068	21680	37320	30160	40366
hsa-miR-196b-3p	chr7	27169493	27169514	-	22	70	118	46	61	82	56	80	142
hsa-miR-196b-5p	chr7	27169528	27169549	-	22	19500	12744	14968	12967	13648	22128	18143	24457
hsa-miR-197-3p	chr1	109598940	109598961	+	22	8266	7766	2155	2023	3732	2824	1879	2508
hsa-miR-197-5p	chr1	109598901	109598923	+	23	12	19	1	10	9	15	14	16
hsa-miR-1972	chr16;chr16	15010329;70030393	15010350;70030414	-;+	44	0	0	0	0	0	0	0	0
hsa-miR-1976	chr1	26554574	26554593	+	20	11	57	20	19	27	29	22	36
hsa-miR-198	chr3	120395703	120395724	-	22	0	0	0	0	2	0	0	0
hsa-miR-199a-3p	chr1;chr19	172144554;10817429	172144575;10817450	-;-	44	2082	4486	1203	1213	1890	2304	1303	1933
hsa-miR-199a-5p	chr1;chr19	172144592;10817469	172144614;10817491	-;-	46	422	914	296	238	460	362	388	486
hsa-miR-199b-3p	chr9	128244745	128244766	-	22	1040	2244	601	607	945	1151	652	966
hsa-miR-199b-5p	chr9	128244783	128244805	-	23	23	37	35	19	35	72	49	59
hsa-miR-19a-3p	chr13	91350939	91350961	+	23	13520	6059	6354	5868	9711	6628	9447	13704
hsa-miR-19a-5p	chr13	91350904	91350925	+	22	1	5	2	0	5	3	0	4
hsa-miR-19b-1-5p	chr13	91351207	91351229	+	23	250	105	97	60	165	65	85	128
hsa-miR-19b-2-5p	chrX	134169727	134169748	-	22	6	0	0	0	5	0	2	1
hsa-miR-19b-3p	chr13;chrX	91351245;134169683	91351267;134169705	+;-	46	26183	11630	11324	10531	18259	12976	18585	27543
hsa-miR-200a-3p	chr1	1167916	1167937	+	22	75598	126788	64489	56824	89252	70136	81542	119625
hsa-miR-200a-5p	chr1	1167878	1167899	+	22	4864	6777	6897	6732	4956	5797	6393	8464
hsa-miR-200b-3p	chr1	1167160	1167181	+	22	71072	72590	92203	85593	63989	122896	102788	140463
hsa-miR-200b-5p	chr1	1167124	1167145	+	22	949	1098	948	802	762	1542	932	1318
hsa-miR-200c-3p	chr12	6963742	6963764	+	23	6060	5511	8264	7349	5138	11386	9559	12556
hsa-miR-200c-5p	chr12	6963703	6963724	+	22	0	0	2	0	0	1	0	1
hsa-miR-202-3p	chr10	133247538	133247557	-	20	0	0	0	0	0	0	0	0
hsa-miR-202-5p	chr10	133247572	133247593	-	22	12	3	2	1	11	6	8	6
hsa-miR-203a-3p	chr14	104117469	104117490	+	22	155	599	278	243	231	308	297	401
hsa-miR-203a-5p	chr14	104117431	104117455	+	25	0	0	0	0	0	0	0	1
hsa-miR-203b-3p	chr14	104117428	104117450	-	23	1	0	0	0	2	0	0	0
hsa-miR-203b-5p	chr14	104117468	104117489	-	22	0	0	0	0	0	0	0	0
hsa-miR-204-3p	chr9	70809993	70810013	-	21	310	516	758	557	246	719	753	959
hsa-miR-204-5p	chr9	70810031	70810052	-	22	43506	31564	51052	46418	34474	64666	51625	66514
hsa-miR-205-3p	chr1	209432203	209432223	+	21	0	0	0	0	0	0	0	0
hsa-miR-205-5p	chr1	209432166	209432187	+	22	65	249	128	93	117	117	117	203
hsa-miR-2052	chr8	74705694	74705713	+	20	0	0	0	0	0	0	0	0
hsa-miR-2053	chr8	112643553	112643575	+	23	0	0	0	0	0	0	0	0
hsa-miR-2054	chr4	125507259	125507281	+	23	0	0	0	0	0	0	0	0
hsa-miR-206	chr6	52144401	52144422	+	22	544	563	175	333	221	191	132	168
hsa-miR-208a-3p	chr14	23388602	23388623	-	22	0	0	0	0	0	3	0	0
hsa-miR-208a-5p	chr14	23388637	23388658	-	22	0	0	0	0	0	0	0	0
hsa-miR-208b-3p	chr14	23417997	23418018	-	22	0	0	0	0	0	4	2	0
hsa-miR-208b-5p	chr14	23418032	23418053	-	22	0	0	0	0	0	1	0	0
hsa-miR-20a-3p	chr13	91351108	91351129	+	22	218	161	119	78	178	152	149	252
hsa-miR-20a-5p	chr13	91351072	91351094	+	23	106482	119114	96944	86093	145438	144763	181292	275146
hsa-miR-20b-3p	chrX	134169813	134169834	-	22	90	65	57	41	89	77	58	90
hsa-miR-20b-5p	chrX	134169850	134169872	-	23	24160	25606	20604	18821	29981	30053	31629	47241
hsa-miR-21-3p	chr17	59841311	59841331	+	21	13754	20356	10259	9010	13764	10842	16632	25480
hsa-miR-21-5p	chr17	59841273	59841294	+	22	7356233	5677439	6802003	6535444	4648194	4664858	5699626	7421593
hsa-miR-210-3p	chr11	568112	568133	-	22	3768	3674	4403	3853	3495	3034	5888	7355
hsa-miR-210-5p	chr11	568150	568171	-	22	78	150	70	60	96	63	65	96
hsa-miR-211-3p	chr15	31065059	31065079	-	21	0	0	0	2	0	0	0	0
hsa-miR-211-5p	chr15	31065095	31065116	-	22	100	70	86	61	76	102	72	93
hsa-miR-2110	chr10	114174151	114174172	-	22	0	0	1	2	0	2	0	1
hsa-miR-2113	chr6	98024586	98024606	+	21	1	0	3	6	0	4	3	4
hsa-miR-2114-3p	chrX	150228052	150228072	+	21	0	4	1	2	1	1	1	1
hsa-miR-2114-5p	chrX	150228016	150228037	+	22	6	1	1	2	3	3	3	2
hsa-miR-2115-3p	chr3	48316381	48316402	-	22	0	0	0	0	0	0	0	0
hsa-miR-2115-5p	chr3	48316418	48316439	-	22	0	0	0	0	0	0	0	0
hsa-miR-2116-3p	chr15	59171192	59171212	-	21	11	16	13	10	9	22	8	18
hsa-miR-2116-5p	chr15	59171229	59171249	-	21	0	1	0	0	0	0	0	0
hsa-miR-2117	chr17	43444856	43444876	+	21	0	0	0	0	0	0	0	0
hsa-miR-212-3p	chr17	2050290	2050310	-	21	444	399	127	134	333	265	144	256
hsa-miR-212-5p	chr17	2050328	2050350	-	23	282	673	435	334	421	755	476	653
hsa-miR-214-3p	chr1	172138816	172138837	-	22	66	194	44	39	85	71	50	86
hsa-miR-214-5p	chr1	172138857	172138878	-	22	12	42	7	11	7	16	7	13
hsa-miR-215-3p	chr1	220117877	220117899	-	23	2	0	3	2	0	1	8	6
hsa-miR-215-5p	chr1	220117916	220117936	-	21	2847	4369	3428	3072	3406	4754	3862	5246
hsa-miR-216a-3p	chr2	55988981	55989002	-	22	0	0	0	0	0	0	0	0
hsa-miR-216a-5p	chr2	55989020	55989041	-	22	0	1	0	0	0	0	1	1
hsa-miR-216b-3p	chr2	56000724	56000747	-	24	0	0	0	0	0	0	0	0
hsa-miR-216b-5p	chr2	56000764	56000785	-	22	1	2	1	0	0	6	1	1
hsa-miR-217-3p	chr2	55982984	55983005	-	22	0	0	0	0	0	0	0	0
hsa-miR-217-5p	chr2	55983020	55983042	-	23	2	0	2	2	0	2	0	3
hsa-miR-218-1-3p	chr4	20528342	20528363	+	22	223	44	51	54	94	97	79	90
hsa-miR-218-2-3p	chr5	168768168	168768189	-	22	3	3	0	0	3	1	0	1
hsa-miR-218-5p	chr4;chr5	20528299;168768211	20528319;168768231	+;-	42	94160	112805	101854	88365	91116	96435	101047	137908
hsa-miR-219a-1-3p	chr6	33207896	33207917	+	22	192	202	180	143	141	240	125	187
hsa-miR-219a-2-3p	chr9	128392632	128392653	-	22	4	14	14	11	8	14	8	16
hsa-miR-219a-5p	chr6;chr9	33207855;128392676	33207875;128392696	+;-	42	126	161	54	59	96	97	110	185
hsa-miR-219b-3p	chr9	128392676	128392698	+	23	5	10	2	3	4	3	4	10
hsa-miR-219b-5p	chr9	128392634	128392655	+	22	20	50	34	36	29	62	35	49
hsa-miR-22-3p	chr17	1713914	1713935	-	22	56257	52666	40345	37596	41888	45982	40690	52769
hsa-miR-22-5p	chr17	1713952	1713973	-	22	2335	2941	2675	2622	2554	3171	2453	3442
hsa-miR-221-3p	chrX	45746180	45746202	-	23	55993	76180	51417	46746	55021	104441	72698	103483
hsa-miR-221-5p	chrX	45746221	45746242	-	22	2092	3232	2640	2522	2482	3824	3256	4243
hsa-miR-222-3p	chrX	45747036	45747056	-	21	33534	63570	39605	33529	40026	66344	38730	56315
hsa-miR-222-5p	chrX	45747073	45747094	-	22	80	52	58	56	72	107	91	154
hsa-miR-223-3p	chrX	66018937	66018958	+	22	6	6	4	20	2	6	3	3
hsa-miR-223-5p	chrX	66018895	66018916	+	22	0	1	0	1	1	2	0	0
hsa-miR-224-3p	chrX	151958584	151958606	-	23	0	1	0	7	0	1	2	0
hsa-miR-224-5p	chrX	151958628	151958652	-	25	77	205	183	167	130	230	216	285
hsa-miR-2276-3p	chr13	24162469	24162490	+	22	0	0	0	0	0	0	0	0
hsa-miR-2276-5p	chr13	24162431	24162452	+	22	0	0	0	0	0	0	0	0
hsa-miR-2277-3p	chr5	93620710	93620730	-	21	0	0	0	0	0	0	1	0
hsa-miR-2277-5p	chr5	93620748	93620771	-	24	0	0	0	0	0	0	0	1
hsa-miR-2278	chr9	94809977	94809998	+	22	0	0	0	0	0	0	0	0
hsa-miR-2355-3p	chr2	207109999	207110020	-	22	1193	1161	1107	1017	1082	1232	1244	1641
hsa-miR-2355-5p	chr2	207110043	207110063	-	21	161	259	160	158	199	181	260	365
hsa-miR-2392	chr14	100814551	100814570	+	20	0	0	0	0	0	0	0	0
hsa-miR-23a-3p	chr19	13836595	13836615	-	21	82229	71958	56272	53442	78293	86553	76193	101400
hsa-miR-23a-5p	chr19	13836630	13836651	-	22	65	114	26	30	94	107	226	276
hsa-miR-23b-3p	chr9	95085265	95085287	+	23	87611	91193	61839	59071	86216	88622	83458	108276
hsa-miR-23b-5p	chr9	95085227	95085248	+	22	210	319	241	175	169	333	267	355
hsa-miR-23c	chrX	20017101	20017122	-	22	8229	7378	5769	5371	7473	9017	7912	10369
hsa-miR-24-1-5p	chr9	95086027	95086048	+	22	309	393	343	315	335	377	373	482
hsa-miR-24-2-5p	chr19	13836326	13836347	-	22	5015	8083	4893	4179	6422	6110	5338	7369
hsa-miR-24-3p	chr19;chr9	13836289;95086064	13836310;95086085	-;+	44	406435	453478	367005	320947	352430	459023	334400	459800
hsa-miR-2467-3p	chr2	239351732	239351753	-	22	2	0	0	0	0	0	0	0
hsa-miR-2467-5p	chr2	239351771	239351793	-	23	0	0	0	0	0	0	0	0
hsa-miR-25-3p	chr7	100093571	100093592	-	22	70337	114505	84199	75859	78043	137474	93734	124443
hsa-miR-25-5p	chr7	100093610	100093630	-	21	801	1529	834	697	884	1495	851	1252
hsa-miR-2681-3p	chr13	101967665	101967686	-	22	0	0	0	0	0	0	1	0
hsa-miR-2681-5p	chr13	101967704	101967725	-	22	0	0	0	0	0	0	0	0
hsa-miR-2682-3p	chr1	98045271	98045292	-	22	0	0	0	0	0	0	0	0
hsa-miR-2682-5p	chr1	98045307	98045329	-	23	0	0	0	0	0	0	0	0
hsa-miR-26a-1-3p	chr3	37969452	37969473	+	22	105	91	87	65	73	87	94	168
hsa-miR-26a-2-3p	chr12	57824620	57824641	-	22	254	79	98	94	149	136	205	247
hsa-miR-26a-5p	chr12;chr3	57824658;37969413	57824679;37969434	-;+	44	594697	911473	671741	613042	624230	927554	702874	1027596
hsa-miR-26b-3p	chr2	218402692	218402712	+	21	96	140	106	105	120	188	96	173
hsa-miR-26b-5p	chr2	218402657	218402677	+	21	43266	36819	51954	48114	31641	71306	54197	73823
hsa-miR-27a-3p	chr19	13836447	13836467	-	21	445705	810831	555127	480386	552488	673556	585164	822059
hsa-miR-27a-5p	chr19	13836487	13836508	-	22	2573	5749	2924	2527	4444	5305	18694	26213
hsa-miR-27b-3p	chr9	95085505	95085525	+	21	449249	761293	549562	485513	536034	650842	599964	845204
hsa-miR-27b-5p	chr9	95085463	95085484	+	22	3515	4018	3183	2876	3950	4008	4758	6443
hsa-miR-28-3p	chr3	188688834	188688855	+	22	8669	15987	13210	12388	11726	18464	14050	19326
hsa-miR-28-5p	chr3	188688794	188688815	+	22	3923	2883	3699	3309	3210	4886	4702	6375
hsa-miR-2861	chr9	127785971	127785989	+	19	0	0	0	0	0	0	0	0
hsa-miR-2909	chr17	37033748	37033768	+	21	0	0	0	0	0	0	0	0
hsa-miR-296-3p	chr20	58817626	58817647	-	22	1597	4262	1443	1163	1918	2615	1703	2570
hsa-miR-296-5p	chr20	58817661	58817681	-	21	199	458	146	132	201	397	273	354
hsa-miR-297	chr4	110860624	110860644	-	21	0	0	0	0	0	0	0	0
hsa-miR-298	chr20	58818280	58818303	-	24	0	0	0	0	0	0	0	0
hsa-miR-299-3p	chr14	101023832	101023853	+	22	18086	23672	15034	13082	19916	19472	18856	27770
hsa-miR-299-5p	chr14	101023800	101023821	+	22	3078	1588	1238	1018	1901	1834	1317	1776
hsa-miR-29a-3p	chr7	130876748	130876769	-	22	129781	171143	92923	86257	132926	129741	117013	161579
hsa-miR-29a-5p	chr7	130876786	130876807	-	22	718	189	147	149	424	166	219	332
hsa-miR-29b-1-5p	chr7	130877507	130877530	-	24	64	55	40	41	61	123	93	139
hsa-miR-29b-2-5p	chr1	207802492	207802513	-	22	63	42	36	47	52	65	67	89
hsa-miR-29b-3p	chr1;chr7	207802450;130877467	207802472;130877489	-;-	46	16176	9090	7889	6030	12342	5588	6641	8760
hsa-miR-29c-3p	chr1	207801865	207801886	-	22	105491	139001	76009	70159	110140	110229	99007	136509
hsa-miR-29c-5p	chr1	207801903	207801924	-	22	387	236	134	128	319	129	123	167
hsa-miR-300	chr14	101041414	101041435	+	22	4	7	2	2	2	3	3	2
hsa-miR-301a-3p	chr17	59151149	59151171	-	23	792	434	509	411	646	419	721	1037
hsa-miR-301a-5p	chr17	59151187	59151208	-	22	800	2845	1803	1606	1758	2190	1768	2370
hsa-miR-301b-3p	chr22	21653025	21653047	+	23	844	578	617	640	831	739	840	1211
hsa-miR-301b-5p	chr22	21652990	21653011	+	22	99	204	118	84	122	129	68	124
hsa-miR-302a-3p	chr4	112648186	112648208	-	23	4	0	1	1	0	0	1	2
hsa-miR-302a-5p	chr4	112648224	112648246	-	23	2	1	2	0	0	0	2	1
hsa-miR-302b-3p	chr4	112648489	112648511	-	23	5	0	1	3	0	1	3	0
hsa-miR-302b-5p	chr4	112648526	112648547	-	22	0	0	0	0	1	0	0	0
hsa-miR-302c-3p	chr4	112648366	112648388	-	23	4	0	0	1	1	0	0	0
hsa-miR-302c-5p	chr4	112648402	112648423	-	22	0	0	0	0	0	0	0	0
hsa-miR-302d-3p	chr4	112648006	112648028	-	23	4	0	0	1	0	0	0	1
hsa-miR-302d-5p	chr4	112648045	112648066	-	22	0	0	0	0	0	0	0	0
hsa-miR-302e	chr11	7234771	7234787	+	17	0	0	0	0	0	0	0	0
hsa-miR-302f	chr18	30298936	30298952	+	17	0	0	0	0	0	0	0	0
hsa-miR-3059-3p	chr12	86745079	86745100	-	22	0	0	0	0	0	4	0	0
hsa-miR-3059-5p	chr12	86745113	86745136	-	24	0	0	0	0	0	0	0	0
hsa-miR-3064-3p	chr17	64500775	64500797	-	23	11	11	4	4	3	5	2	9
hsa-miR-3064-5p	chr17	64500817	64500837	-	21	12	15	24	24	23	21	32	21
hsa-miR-3065-3p	chr17	81125926	81125948	+	23	0	9	2	1	1	4	2	1
hsa-miR-3065-5p	chr17	81125886	81125908	+	23	4	6	3	3	6	8	6	6
hsa-miR-3074-3p	chr9	95086024	95086045	-	22	0	0	0	1	0	0	1	1
hsa-miR-3074-5p	chr9	95086063	95086083	-	21	4	16	6	6	9	8	0	4
hsa-miR-3085-3p	chr10	97875824	97875844	-	21	63	116	75	70	70	72	102	139
hsa-miR-3085-5p	chr10	97875860	97875884	-	25	22	22	20	17	12	9	20	39
hsa-miR-30a-3p	chr6	71403554	71403575	-	22	29468	26154	35647	31583	25010	49364	41784	56838
hsa-miR-30a-5p	chr6	71403595	71403616	-	22	554774	911923	511660	472672	616754	640409	597864	897289
hsa-miR-30b-3p	chr8	134800532	134800553	-	22	405	360	304	237	263	444	513	702
hsa-miR-30b-5p	chr8	134800570	134800591	-	22	57378	22336	19341	17036	27539	17274	22506	29624
hsa-miR-30c-1-3p	chr1	40757339	40757360	+	22	277	291	248	246	261	269	367	487
hsa-miR-30c-2-3p	chr6	71376964	71376985	-	22	3511	4678	2852	2935	3323	4077	4265	6312
hsa-miR-30c-5p	chr1;chr6	40757300;71377003	40757322;71377025	+;-	46	222860	322817	360446	311859	268807	427243	389734	503362
hsa-miR-30d-3p	chr8	134804879	134804900	-	22	2956	2819	3711	2791	2422	4690	3589	5122
hsa-miR-30d-5p	chr8	134804919	134804940	-	22	513373	890957	506766	468505	593596	635852	574149	857221
hsa-miR-30e-3p	chr1	40754413	40754434	+	22	20932	18061	24226	21269	17113	36245	29108	39806
hsa-miR-30e-5p	chr1	40754371	40754392	+	22	282924	403003	211843	197441	283472	265769	275922	423631
hsa-miR-31-3p	chr9	21512121	21512142	-	22	0	0	2	0	1	0	0	0
hsa-miR-31-5p	chr9	21512158	21512178	-	21	12	34	11	2	9	8	2	18
hsa-miR-3115	chr1	23044310	23044329	+	20	2	0	1	2	2	2	3	0
hsa-miR-3116	chr1;chr1	62078794;62078830	62078815;62078851	-;+	44	0	0	0	0	0	0	0	0
hsa-miR-3117-3p	chr1	66628485	66628505	+	21	0	5	0	0	0	1	0	0
hsa-miR-3117-5p	chr1	66628452	66628471	+	20	0	0	0	0	0	0	0	0
hsa-miR-3118	chr15;chr15;chr15;chr21	20832838;21406428;21843793;13644784	20832860;21406450;21843815;13644806	+;+;+;-	92	0	0	0	0	0	0	0	0
hsa-miR-3119	chr1;chr1	170151386;170151435	170151405;170151454	+;-	40	0	0	0	0	0	0	0	0
hsa-miR-3120-3p	chr1	172138858	172138878	+	21	9	10	19	12	11	16	9	26
hsa-miR-3120-5p	chr1	172138820	172138840	+	21	0	0	0	2	1	1	2	1
hsa-miR-3121-3p	chr1	180438323	180438344	-	22	0	0	0	0	0	1	0	0
hsa-miR-3121-5p	chr1	180438358	180438379	-	22	0	0	0	0	0	0	0	0
hsa-miR-3122	chr1	212077622	212077643	+	22	1	0	0	1	0	0	0	0
hsa-miR-3123	chr1	241132320	241132336	+	17	0	0	0	1	0	0	0	0
hsa-miR-3124-3p	chr1	248826418	248826439	+	22	0	0	0	0	0	0	0	0
hsa-miR-3124-5p	chr1	248826383	248826403	+	21	0	0	0	0	0	0	0	0
hsa-miR-3125	chr2	12737376	12737395	+	20	0	0	0	0	0	0	0	0
hsa-miR-3126-3p	chr2	69103727	69103748	+	22	0	0	0	0	0	0	0	0
hsa-miR-3126-5p	chr2	69103691	69103712	+	22	0	0	0	0	0	0	0	0
hsa-miR-3127-3p	chr2	96798324	96798345	+	22	0	0	0	0	0	0	0	0
hsa-miR-3127-5p	chr2	96798288	96798310	+	23	0	0	0	0	0	0	0	0
hsa-miR-3128	chr2	177255984	177256006	-	23	0	0	0	0	0	0	0	0
hsa-miR-3129-3p	chr2	189133044	189133065	-	22	0	0	0	0	0	0	0	0
hsa-miR-3129-5p	chr2	189133082	189133103	-	22	5	4	9	16	10	14	6	11
hsa-miR-3130-3p	chr2;chr2	206783245;206783277	206783265;206783297	-;+	42	0	0	0	0	0	0	0	0
hsa-miR-3130-5p	chr2;chr2	206783246;206783276	206783266;206783296	+;-	42	0	0	0	0	0	0	0	0
hsa-miR-3131	chr2	219058725	219058747	-	23	0	0	0	1	0	0	0	0
hsa-miR-3132	chr2	219549117	219549140	-	24	3	0	0	0	1	1	2	2
hsa-miR-3133	chr2	241477914	241477935	+	22	0	0	0	0	0	0	0	0
hsa-miR-3134	chr3	15697305	15697327	-	23	0	0	0	0	0	0	0	0
hsa-miR-3135a	chr3	20137574	20137595	+	22	0	0	0	0	0	0	0	0
hsa-miR-3135b	chr6	32749952	32749973	-	22	0	1	0	1	0	0	0	0
hsa-miR-3136-3p	chr3	69048966	69048987	-	22	0	0	0	0	0	0	0	0
hsa-miR-3136-5p	chr3	69049004	69049026	-	23	0	1	1	3	0	2	2	4
hsa-miR-3137	chr3	195134551	195134574	-	24	0	0	0	0	0	0	0	0
hsa-miR-3138	chr4	10078622	10078645	-	24	0	0	0	0	0	0	0	0
hsa-miR-3139	chr4	143343469	143343491	+	23	0	0	0	0	0	0	0	0
hsa-miR-3140-3p	chr4	152489336	152489357	-	22	45	41	39	32	28	63	36	47
hsa-miR-3140-5p	chr4	152489385	152489405	-	21	0	0	0	0	0	0	1	1
hsa-miR-3141	chr5	154596045	154596063	-	19	0	2	0	1	0	7	4	1
hsa-miR-3142	chr5	160474450	160474471	+	22	0	0	0	0	0	0	0	0
hsa-miR-3143	chr6	27147629	27147653	+	25	0	0	0	0	0	0	0	0
hsa-miR-3144-3p	chr6	120015226	120015247	+	22	0	0	0	0	3	0	0	0
hsa-miR-3144-5p	chr6	120015191	120015212	+	22	0	0	0	0	0	0	0	0
hsa-miR-3145-3p	chr6	138435223	138435246	-	24	2	2	4	1	2	6	2	0
hsa-miR-3145-5p	chr6	138435262	138435283	-	22	0	0	0	2	0	0	0	0
hsa-miR-3146	chr7	19705366	19705387	-	22	37	58	33	40	27	65	35	49
hsa-miR-3147	chr7	57405030	57405053	+	24	0	0	0	0	0	0	0	0
hsa-miR-3148	chr8	29957318	29957339	-	22	0	0	0	0	0	0	0	0
hsa-miR-3149	chr8	76966778	76966800	-	23	0	0	0	0	0	0	0	0
hsa-miR-3150a-3p	chr8	95072962	95072983	+	22	0	0	0	0	0	0	0	0
hsa-miR-3150a-5p	chr8	95072925	95072946	+	22	0	0	0	0	0	0	0	0
hsa-miR-3150b-3p	chr8	95072924	95072944	-	21	0	0	0	0	0	0	0	0
hsa-miR-3150b-5p	chr8	95072961	95072982	-	22	0	0	0	0	0	0	0	0
hsa-miR-3151-3p	chr8	103154662	103154681	+	20	0	0	0	0	0	0	0	0
hsa-miR-3151-5p	chr8	103154623	103154643	+	21	0	0	0	0	0	0	0	0
hsa-miR-3152-3p	chr9	18573350	18573371	+	22	0	0	0	0	0	0	0	0
hsa-miR-3152-5p	chr9	18573316	18573337	+	22	0	0	0	0	0	0	0	0
hsa-miR-3153	chr9	89312274	89312296	+	23	0	0	0	0	1	0	0	0
hsa-miR-3154	chr9	128244956	128244977	-	22	0	0	0	0	0	0	0	0
hsa-miR-3155a	chr10	6152247	6152267	+	21	0	2	0	0	0	0	0	0
hsa-miR-3155b	chr10	6152209	6152226	-	18	0	0	0	0	0	0	0	0
hsa-miR-3156-3p	chr10;chr18	45164062;14830215	45164082;14830235	+;+	42	0	0	0	0	0	0	0	0
hsa-miR-3156-5p	chr10;chr18;chr21	45164021;14830174;13406431	45164042;14830195;13406452	+;+;-	66	0	0	0	0	0	0	0	0
hsa-miR-3157-3p	chr10	96064321	96064342	-	22	0	0	0	0	0	0	0	0
hsa-miR-3157-5p	chr10	96064369	96064390	-	22	0	1	0	2	0	0	0	0
hsa-miR-3158-3p	chr10;chr10	101601427;101601466	101601448;101601487	-;+	44	584	994	533	528	707	676	552	752
hsa-miR-3158-5p	chr10;chr10	101601429;101601465	101601449;101601485	+;-	42	6	6	2	0	2	2	8	2
hsa-miR-3159	chr11	18387796	18387817	+	22	0	0	0	0	0	0	0	0
hsa-miR-3160-3p	chr11;chr11	46451815;46451858	46451836;46451879	-;+	44	4	8	14	10	12	11	4	18
hsa-miR-3160-5p	chr11;chr11	46451817;46451856	46451838;46451877	+;-	44	4	4	2	0	1	2	0	6
hsa-miR-3161	chr11	48096791	48096813	+	23	0	0	0	0	0	0	0	0
hsa-miR-3162-3p	chr11	59595087	59595107	-	21	0	0	0	0	0	0	0	0
hsa-miR-3162-5p	chr11	59595127	59595149	-	23	0	0	0	0	0	0	0	0
hsa-miR-3163	chr11	66934476	66934497	-	22	0	0	0	0	0	0	0	0
hsa-miR-3164	chr11	69083185	69083206	+	22	38	38	47	53	43	69	40	40
hsa-miR-3165	chr11	72072272	72072293	-	22	4	8	7	2	9	4	4	7
hsa-miR-3166	chr11	88176561	88176583	+	23	0	0	0	0	0	0	0	0
hsa-miR-3167	chr11	126988468	126988489	-	22	0	0	0	0	0	0	0	0
hsa-miR-3168	chr13	41101076	41101092	-	17	26	66	26	5	10	62	18	23
hsa-miR-3169	chr13	61199848	61199869	-	22	0	0	0	0	0	0	0	0
hsa-miR-3170	chr13	98208533	98208554	+	22	0	0	0	0	0	0	0	0
hsa-miR-3171	chr14	27633246	27633269	-	24	0	0	0	0	0	0	0	0
hsa-miR-3173-3p	chr14	95137923	95137944	-	22	10	6	3	6	5	9	4	5
hsa-miR-3173-5p	chr14	95137961	95137982	-	22	30	46	59	42	34	104	51	73
hsa-miR-3174	chr15	90006764	90006786	+	23	0	1	1	2	0	0	1	3
hsa-miR-3175	chr15	92904408	92904429	+	22	0	0	0	1	0	0	0	0
hsa-miR-3176	chr16	543336	543354	+	19	0	0	0	0	0	0	0	0
hsa-miR-3177-3p	chr16	1735038	1735058	+	21	0	0	0	0	0	0	0	0
hsa-miR-3177-5p	chr16	1734995	1735017	+	23	0	0	0	0	0	0	0	0
hsa-miR-3178	chr16	2531979	2531995	-	17	0	1	0	1	1	2	0	0
hsa-miR-3179	chr16;chr16;chr16;chr16	14901559;16300210;18411905;18494504	14901580;16300231;18411926;18494525	+;+;-;-	88	2	0	0	0	0	0	0	0
hsa-miR-3180	chr16;chr16	2136076;15154949	2136094;15154967	-;-	38	0	0	0	0	0	0	0	0
hsa-miR-3180-3p	chr16;chr16;chr16	14911281;16309936;18402189	14911302;16309957;18402210	+;+;-	66	0	0	0	0	0	0	0	0
hsa-miR-3180-5p	chr16;chr16;chr16	14911237;16309892;18402230	14911261;16309916;18402254	+;+;-	75	0	0	3	0	0	0	1	0
hsa-miR-3181	chr16	50742313	50742331	+	19	0	0	0	0	0	0	0	0
hsa-miR-3182	chr16	83508349	83508365	+	17	0	1	0	0	0	0	0	3
hsa-miR-3183	chr17	1022529	1022550	-	22	0	0	0	0	0	0	0	0
hsa-miR-3184-3p	chr17	30117095	30117117	-	23	15	31	19	20	9	31	19	34
hsa-miR-3184-5p	chr17	30117128	30117151	-	24	53	190	95	74	75	141	85	135
hsa-miR-3185	chr17	48724446	48724468	-	23	0	0	0	0	0	0	0	0
hsa-miR-3186-3p	chr17	81451116	81451136	-	21	0	0	0	0	0	0	0	0
hsa-miR-3186-5p	chr17	81451152	81451173	-	22	1	1	0	0	0	0	0	0
hsa-miR-3187-3p	chr19	813627	813646	+	20	92	139	42	43	80	63	45	82
hsa-miR-3187-5p	chr19	813590	813612	+	23	13	39	8	11	7	37	17	27
hsa-miR-3188	chr19	18282129	18282151	+	23	0	0	1	0	0	0	0	1
hsa-miR-3189-3p	chr19	18386607	18386627	+	21	0	0	0	0	0	0	0	0
hsa-miR-3189-5p	chr19	18386570	18386594	+	25	0	0	0	0	0	0	0	0
hsa-miR-3190-3p	chr19	47226988	47227010	+	23	7	19	13	6	5	11	8	12
hsa-miR-3190-5p	chr19	47226955	47226974	+	20	5	4	2	8	3	3	1	7
hsa-miR-3191-3p	chr19	47226952	47226974	-	23	1	8	6	5	13	6	6	5
hsa-miR-3191-5p	chr19	47226990	47227011	-	22	2	1	1	4	2	5	0	3
hsa-miR-3192-3p	chr20	18470662	18470682	+	21	0	0	0	0	0	0	0	0
hsa-miR-3192-5p	chr20	18470624	18470646	+	23	0	0	0	0	0	0	0	0
hsa-miR-3193	chr20	31607186	31607207	+	22	3	0	0	0	2	5	0	0
hsa-miR-3194-3p	chr20	51452912	51452933	-	22	2	0	1	0	0	0	0	0
hsa-miR-3194-5p	chr20	51452948	51452968	-	21	0	0	0	0	0	0	0	0
hsa-miR-3195	chr20	62064812	62064828	+	17	2	4	3	3	0	4	4	5
hsa-miR-3196	chr20	63238788	63238805	+	18	0	1	0	1	0	0	0	0
hsa-miR-3197	chr21	41167564	41167586	+	23	0	0	0	0	0	0	0	0
hsa-miR-3198	chr12;chr22	54231407;17764190	54231428;17764211	-;-	44	0	4	0	3	0	4	0	0
hsa-miR-3199	chr22;chr22	27920535;27920581	27920557;27920603	+;-	46	14	10	7	10	11	9	9	9
hsa-miR-32-3p	chr9	109046231	109046252	-	22	728	320	469	360	499	491	468	667
hsa-miR-32-5p	chr9	109046272	109046293	-	22	6877	6498	6417	5866	7817	6718	8102	12018
hsa-miR-3200-3p	chr22	30731610	30731631	+	22	9	14	6	6	13	13	7	10
hsa-miR-3200-5p	chr22	30731569	30731590	+	22	0	0	0	0	0	0	0	0
hsa-miR-3201	chr22	48274364	48274380	+	17	0	0	0	0	0	0	0	0
hsa-miR-3202	chrX;chrX	153981105;153981148	153981126;153981169	+;-	44	1	0	3	0	0	0	3	2
hsa-miR-320a-3p	chr8	22244975	22244996	-	22	24318	34207	21720	21155	22695	38533	25002	31685
hsa-miR-320a-5p	chr8	22245007	22245028	-	22	25	42	92	52	98	41	53	85
hsa-miR-320b	chr1;chr1	116671787;224257049	116671808;224257070	+;-	44	24352	32246	21239	20704	22791	41743	26544	33023
hsa-miR-320c	chr18;chr18	21683559;24321716	21683578;24321735	+;+	40	1371	1543	1010	920	986	2110	1154	1684
hsa-miR-320d	chr13;chrX	40727828;140926172	40727846;140926190	-;-	38	350	246	274	224	204	466	279	431
hsa-miR-320e	chr19	46709294	46709311	-	18	169	143	127	124	114	244	143	222
hsa-miR-323a-3p	chr14	101025782	101025802	+	21	10367	15265	18998	17290	12166	26628	20557	25902
hsa-miR-323a-5p	chr14	101025747	101025768	+	22	158	118	74	45	109	191	91	119
hsa-miR-323b-3p	chr14	101056269	101056290	+	22	3272	6353	6434	5940	4389	8667	6898	8732
hsa-miR-323b-5p	chr14	101056233	101056255	+	23	11	4	6	5	6	13	6	6
hsa-miR-324-3p	chr17	7223308	7223330	-	23	766	955	359	278	638	544	393	641
hsa-miR-324-5p	chr17	7223343	7223364	-	22	1268	860	354	314	929	359	371	534
hsa-miR-325	chrX	77005464	77005486	-	23	0	0	0	0	0	0	0	0
hsa-miR-326	chr11	75335108	75335127	-	20	326	375	60	60	224	91	88	136
hsa-miR-328-3p	chr16	67202327	67202348	-	22	2894	5466	3784	3345	2750	5533	3986	5630
hsa-miR-328-5p	chr16	67202367	67202389	-	23	6	10	7	7	8	11	8	16
hsa-miR-329-3p	chr14;chr14	101026834;101027151	101026855;101027172	+;+	44	7802	7756	6818	6592	6174	15724	8560	10736
hsa-miR-329-5p	chr14;chr14	101026797;101027114	101026819;101027136	+;+	46	72	30	60	41	42	110	62	59
hsa-miR-330-3p	chr19	45639009	45639031	-	23	1949	2706	2325	1991	2262	2891	2484	3518
hsa-miR-330-5p	chr19	45639049	45639070	-	22	845	1136	752	579	788	931	772	1047
hsa-miR-331-3p	chr12	95308480	95308500	+	21	3883	4615	2077	1861	4160	2741	2274	3246
hsa-miR-331-5p	chr12	95308445	95308466	+	22	1213	1787	1345	1105	1565	1718	1821	2459
hsa-miR-335-3p	chr7	130496162	130496183	+	22	3	5	5	3	3	16	9	2
hsa-miR-335-5p	chr7	130496126	130496148	+	23	4	0	1	0	2	5	1	0
hsa-miR-337-3p	chr14	100874553	100874574	+	22	4	4	2	3	2	2	5	5
hsa-miR-337-5p	chr14	100874515	100874535	+	21	1	0	0	0	0	1	0	1
hsa-miR-338-3p	chr17	81125887	81125908	-	22	0	0	0	0	0	0	0	0
hsa-miR-338-5p	chr17	81125923	81125944	-	22	2	3	0	1	1	1	1	0
hsa-miR-339-3p	chr7	1022955	1022977	-	23	3383	7849	3899	3165	5581	5921	5244	8065
hsa-miR-339-5p	chr7	1022990	1023012	-	23	7192	18157	10133	8345	11774	13750	13404	19948
hsa-miR-33a-3p	chr22	41900989	41901010	+	22	179	113	115	75	147	150	156	291
hsa-miR-33a-5p	chr22	41900949	41900969	+	21	96	142	145	136	154	112	197	272
hsa-miR-33b-3p	chr17	17813857	17813878	-	22	234	408	204	147	256	231	131	178
hsa-miR-33b-5p	chr17	17813897	17813916	-	20	2	6	1	2	6	0	1	3
hsa-miR-340-3p	chr5	180015319	180015340	-	22	1028	1989	3097	2485	1635	3887	3090	4054
hsa-miR-340-5p	chr5	180015361	180015382	-	22	30849	28738	29791	26752	30048	30681	41296	61827
hsa-miR-342-3p	chr14	100109715	100109737	+	23	6503	3619	2317	2088	3915	2594	2080	2871
hsa-miR-342-5p	chr14	100109673	100109693	+	21	133	143	142	96	105	142	97	153
hsa-miR-345-3p	chr14	100307912	100307933	+	22	1	1	1	1	1	0	0	0
hsa-miR-345-5p	chr14	100307876	100307897	+	22	0	3	0	2	0	4	1	0
hsa-miR-346	chr10	86264747	86264769	-	23	1	0	3	3	2	3	5	7
hsa-miR-34a-3p	chr1	9151693	9151714	-	22	4	0	0	0	0	0	3	0
hsa-miR-34a-5p	chr1	9151735	9151756	-	22	183	104	64	43	95	80	82	144
hsa-miR-34b-3p	chr11	111512987	111513008	+	22	6100	3098	3433	3177	3331	4023	3677	4496
hsa-miR-34b-5p	chr11	111512950	111512972	+	23	357	241	275	274	378	245	523	777
hsa-miR-34c-3p	chr11	111513484	111513505	+	22	3974	1985	1075	1026	1910	1192	1207	1527
hsa-miR-34c-5p	chr11	111513451	111513473	+	23	46809	60736	47549	44876	55566	49340	78216	108842
hsa-miR-3529-3p	chr15	88611856	88611879	-	24	0	0	0	0	0	1	0	0
hsa-miR-3529-5p	chr15	88611894	88611915	-	22	0	0	0	0	0	0	0	0
hsa-miR-3605-3p	chr1	33332405	33332427	-	23	2	0	1	2	7	3	0	2
hsa-miR-3605-5p	chr1	33332449	33332471	-	23	4	2	0	4	2	1	0	1
hsa-miR-3606-3p	chr2	188995671	188995691	+	21	0	0	0	0	0	0	0	0
hsa-miR-3606-5p	chr2	188995645	188995665	+	21	0	0	0	0	0	0	0	0
hsa-miR-3609	chr7	98881700	98881723	+	24	34	36	30	38	62	34	32	39
hsa-miR-361-3p	chrX	85903641	85903663	-	23	6069	11146	10763	9161	9215	11310	11024	14875
hsa-miR-361-5p	chrX	85903681	85903702	-	22	5048	3980	3851	3376	4405	7405	5391	7926
hsa-miR-3610	chr8	116874740	116874759	-	20	1	1	1	0	1	2	1	0
hsa-miR-3611	chr10	35079609	35079629	-	21	0	0	0	0	0	1	1	2
hsa-miR-3612	chr12	128294105	128294126	+	22	0	0	0	0	0	0	0	0
hsa-miR-3613-3p	chr13	49996426	49996449	-	24	33	15	3	2	12	17	11	21
hsa-miR-3613-5p	chr13	49996465	49996486	-	22	1539	737	1231	1013	1538	2364	3142	4148
hsa-miR-3614-3p	chr17	56891281	56891303	-	23	3	5	0	1	2	0	0	2
hsa-miR-3614-5p	chr17	56891319	56891341	-	23	0	1	1	1	3	1	1	4
hsa-miR-3615	chr17	74748663	74748683	+	21	18	23	12	18	4	7	7	2
hsa-miR-3616-3p	chr20	47167026	47167048	+	23	0	0	0	0	0	0	0	0
hsa-miR-3616-5p	chr20	47166985	47167006	+	22	0	0	0	0	0	0	0	0
hsa-miR-3617-3p	chr20	45705109	45705131	-	23	0	0	1	0	0	0	0	0
hsa-miR-3617-5p	chr20	45705150	45705171	-	22	0	0	1	1	1	0	0	0
hsa-miR-3618	chr22	20085797	20085818	+	22	0	0	0	0	1	0	0	0
hsa-miR-3619-3p	chr22	46091090	46091111	+	22	0	0	0	0	0	0	0	0
hsa-miR-3619-5p	chr22	46091059	46091080	+	22	0	0	0	0	0	0	0	0
hsa-miR-362-3p	chrX	50009005	50009026	+	22	32	6	8	12	19	11	19	20
hsa-miR-362-5p	chrX	50008968	50008991	+	24	1052	676	602	686	886	741	790	1049
hsa-miR-3620-3p	chr1	228097320	228097341	+	22	1	0	0	0	2	0	1	3
hsa-miR-3620-5p	chr1	228097285	228097306	+	22	0	0	0	0	0	0	0	0
hsa-miR-3621	chr9	137169236	137169255	-	20	0	0	0	0	0	1	0	2
hsa-miR-3622a-3p	chr8	27701726	27701747	+	22	0	0	0	0	0	0	0	0
hsa-miR-3622a-5p	chr8	27701690	27701711	+	22	0	0	0	0	0	0	0	0
hsa-miR-3622b-3p	chr8	27701690	27701710	-	21	0	0	0	0	0	0	0	0
hsa-miR-3622b-5p	chr8	27701726	27701745	-	20	0	0	0	0	0	0	0	0
hsa-miR-363-3p	chrX	134169382	134169403	-	22	114360	122454	104623	93620	115060	128834	118812	161280
hsa-miR-363-5p	chrX	134169425	134169446	-	22	103	99	116	78	93	164	93	92
hsa-miR-3646	chr20	44408177	44408198	+	22	0	0	0	0	0	0	0	0
hsa-miR-3648	chr21;chr21	8208500;8987026	8208520;8987046	+;+	42	2	32	26	12	8	26	44	34
hsa-miR-3649	chr12	1660316	1660334	-	19	0	0	0	0	0	0	0	0
hsa-miR-3650	chr5	38557540	38557558	-	19	0	0	0	0	0	0	0	0
hsa-miR-3651	chr9	92292461	92292484	-	24	0	0	1	1	1	1	1	3
hsa-miR-3652	chr12	103930425	103930442	+	18	3	3	0	0	0	5	4	0
hsa-miR-3654	chr7	133034860	133034878	-	19	0	1	1	1	0	0	1	3
hsa-miR-3655	chr5	140647844	140647864	+	21	0	0	0	0	0	2	0	1
hsa-miR-3657	chr12	112037627	112037647	-	21	0	0	1	0	2	0	0	0
hsa-miR-3658	chr1	165907923	165907944	+	22	1	0	0	1	0	0	0	0
hsa-miR-3659	chr1	38089289	38089309	+	21	0	0	0	0	0	0	0	0
hsa-miR-365a-3p	chr16	14309340	14309361	+	22	13170	4755	6897	6478	9388	8567	6648	8394
hsa-miR-365a-5p	chr16	14309300	14309322	+	23	659	491	323	242	415	362	274	372
hsa-miR-365b-3p	chr17	31575478	31575499	+	22	13171	4756	6899	6480	9387	8567	6648	8395
hsa-miR-365b-5p	chr17	31575439	31575460	+	22	347	399	202	166	261	384	261	331
hsa-miR-3660	chr5	90016641	90016661	-	21	0	0	0	0	0	0	0	0
hsa-miR-3661	chr5	134225777	134225798	+	22	5	12	4	10	8	8	13	10
hsa-miR-3662	chr6	134979355	134979378	-	24	23	29	67	46	53	74	33	55
hsa-miR-3663-3p	chr10	117167695	117167717	-	23	0	0	0	0	0	1	0	0
hsa-miR-3663-5p	chr10	117167734	117167754	-	21	0	0	0	0	0	0	0	0
hsa-miR-3664-3p	chr11	70872289	70872310	-	22	0	0	0	0	0	0	0	0
hsa-miR-3664-5p	chr11	70872327	70872348	-	22	0	0	0	0	0	0	0	0
hsa-miR-3665	chr13	77698075	77698092	-	18	0	0	0	0	0	0	0	0
hsa-miR-3666	chr7	114653373	114653393	+	21	0	0	0	0	0	0	0	0
hsa-miR-3667-3p	chr22	49543401	49543422	-	22	3	1	0	5	0	0	1	3
hsa-miR-3667-5p	chr22	49543437	49543458	-	22	0	0	0	0	0	0	0	0
hsa-miR-3668	chr6	140205260	140205280	+	21	0	0	0	0	0	0	0	0
hsa-miR-367-3p	chr4	112647877	112647898	-	22	0	0	0	0	0	0	0	0
hsa-miR-367-5p	chr4	112647915	112647936	-	22	0	0	0	0	0	0	0	0
hsa-miR-3670	chr16;chr16;chr16;chr16	14907756;16306409;18405700;18488303	14907779;16306432;18405723;18488326	+;+;-;-	96	0	0	0	0	0	0	0	0
hsa-miR-3671	chr1	65057762	65057783	-	22	0	0	0	0	0	0	0	0
hsa-miR-3672	chrX	121370986	121371008	+	23	0	0	0	0	0	0	0	0
hsa-miR-3674	chr8	1801133	1801154	+	22	0	0	0	0	0	0	0	0
hsa-miR-3675-3p	chr1	16858958	16858979	-	22	0	0	0	0	0	0	0	0
hsa-miR-3675-5p	chr1	16858988	16859010	-	23	0	0	0	0	0	0	0	0
hsa-miR-3677-3p	chr16	2270751	2270772	+	22	0	3	0	0	0	0	0	0
hsa-miR-3677-5p	chr16	2270715	2270736	+	22	0	0	0	0	0	0	0	0
hsa-miR-3678-3p	chr17	75406137	75406158	+	22	0	0	0	0	0	0	0	0
hsa-miR-3678-5p	chr17	75406077	75406096	+	20	0	0	0	0	0	0	0	0
hsa-miR-3679-3p	chr2	134127168	134127189	+	22	0	0	0	0	0	0	0	0
hsa-miR-3679-5p	chr2	134127130	134127152	+	23	0	0	0	0	0	0	0	0
hsa-miR-3680-3p	chr16;chr16	21506064;29599194	21506086;29599216	-;-	46	0	0	0	0	0	0	0	0
hsa-miR-3680-5p	chr16;chr16	21506101;29599231	21506122;29599252	-;-	44	0	0	0	0	0	0	0	0
hsa-miR-3681-3p	chr2	12199174	12199195	+	22	0	0	0	0	0	0	0	0
hsa-miR-3681-5p	chr2	12199138	12199159	+	22	0	0	0	0	0	0	0	0
hsa-miR-3682-3p	chr2	53849136	53849156	-	21	0	0	0	0	0	0	0	0
hsa-miR-3682-5p	chr2	53849170	53849191	-	22	0	0	0	0	0	0	0	0
hsa-miR-3683	chr7	7067010	7067031	-	22	0	0	0	0	0	0	0	0
hsa-miR-3684	chr4	98997434	98997454	+	21	0	0	0	0	0	0	0	0
hsa-miR-3685	chr12	95309928	95309949	+	22	4	0	2	1	3	1	5	7
hsa-miR-3686	chr8	129484067	129484088	-	22	0	0	0	0	0	0	0	0
hsa-miR-3688-3p	chr4;chr4	159128814;159128861	159128835;159128882	-;+	44	0	0	0	0	0	0	0	0
hsa-miR-3688-5p	chr4;chr4	159128816;159128860	159128836;159128880	+;-	42	2	0	2	2	10	2	0	2
hsa-miR-3689a-3p	chr9	134849494	134849515	-	22	0	0	0	0	0	0	0	0
hsa-miR-3689a-5p	chr9	134849534	134849555	-	22	0	0	0	0	0	0	0	1
hsa-miR-3689b-3p	chr9	134850166	134850187	-	22	0	0	0	0	0	0	0	0
hsa-miR-3689b-5p	chr9	134850206	134850227	-	22	0	0	0	0	0	0	0	1
hsa-miR-3689c	chr9	134849302	134849323	-	22	0	0	0	0	0	0	0	0
hsa-miR-3689d	chr9;chr9	134849660;134850332	134849681;134850353	-;-	44	0	0	0	0	0	0	0	0
hsa-miR-3689e	chr9	134850614	134850635	-	22	0	0	0	0	0	0	0	1
hsa-miR-3689f	chr9	134850783	134850804	-	22	0	0	0	0	0	0	0	0
hsa-miR-369-3p	chr14	101065641	101065661	+	21	25697	19633	19564	18084	15396	52478	25850	38094
hsa-miR-369-5p	chr14	101065606	101065627	+	22	3748	2331	5040	4272	3553	6843	5660	7416
hsa-miR-3690	chrX;chrY	1293927;1293927	1293949;1293949	+;+	46	0	0	0	0	0	0	0	0
hsa-miR-3691-3p	chr6	5148246	5148267	-	22	0	0	0	1	0	0	1	0
hsa-miR-3691-5p	chr6	5148286	5148308	-	23	9	19	19	9	12	7	9	14
hsa-miR-3692-3p	chr6	157529175	157529198	+	24	0	0	0	0	0	0	0	0
hsa-miR-3692-5p	chr6	157529137	157529160	+	24	0	0	0	0	0	0	0	0
hsa-miR-370-3p	chr14	100911186	100911207	+	22	454	1631	723	617	842	1282	808	1147
hsa-miR-370-5p	chr14	100911151	100911172	+	22	2	4	7	5	6	9	7	9
hsa-miR-3714	chr3	16933196	16933217	+	22	0	0	0	0	0	0	0	0
hsa-miR-371a-3p	chr19	53787716	53787738	+	23	0	0	1	0	0	0	0	0
hsa-miR-371a-5p	chr19	53787680	53787699	+	20	2	0	2	0	0	3	1	1
hsa-miR-371b-3p	chr19	53787678	53787700	-	23	0	0	0	0	0	0	0	0
hsa-miR-371b-5p	chr19	53787715	53787736	-	22	0	0	0	0	0	0	0	1
hsa-miR-372-3p	chr19	53787931	53787953	+	23	6	6	6	8	14	20	6	13
hsa-miR-372-5p	chr19	53787895	53787917	+	23	0	0	0	0	0	0	0	0
hsa-miR-373-3p	chr19	53788748	53788770	+	23	0	0	0	1	0	1	0	0
hsa-miR-373-5p	chr19	53788710	53788731	+	22	0	0	0	0	0	0	0	0
hsa-miR-374a-3p	chrX	74287295	74287316	-	22	1902	809	1541	1453	1205	1302	2268	3381
hsa-miR-374a-5p	chrX	74287325	74287346	-	22	7010	3849	5610	4795	5669	5286	6919	10987
hsa-miR-374b-3p	chrX	74218557	74218578	-	22	428	361	495	456	366	472	608	811
hsa-miR-374b-5p	chrX	74218587	74218608	-	22	6601	2767	4981	4646	4022	6653	7141	10953
hsa-miR-374c-3p	chrX	74218587	74218608	+	22	6	4	11	13	1	9	15	18
hsa-miR-374c-5p	chrX	74218561	74218582	+	22	17	4	7	8	4	13	10	14
hsa-miR-375-3p	chr2	219001648	219001669	-	22	42	49	53	52	45	82	73	98
hsa-miR-375-5p	chr2	219001682	219001704	-	23	0	1	0	0	0	0	0	0
hsa-miR-376a-2-5p	chr14	101040080	101040100	+	21	335	76	59	72	133	99	73	89
hsa-miR-376a-3p	chr14;chr14	101040118;101040825	101040138;101040845	+;+	42	36138	16924	15051	13132	24898	22532	22378	30267
hsa-miR-376a-5p	chr14	101040788	101040809	+	22	465	391	322	311	456	374	444	616
hsa-miR-376b-3p	chr14	101040497	101040518	+	22	14482	6770	6138	5251	10254	9511	9415	12829
hsa-miR-376b-5p	chr14	101040459	101040480	+	22	985	440	338	357	531	380	423	548
hsa-miR-376c-3p	chr14	101039732	101039752	+	21	8934	4025	2546	2265	5249	3469	3403	4697
hsa-miR-376c-5p	chr14	101039694	101039714	+	21	1024	451	346	374	555	391	442	575
hsa-miR-377-3p	chr14	101062094	101062115	+	22	1497	568	854	844	882	911	1069	1319
hsa-miR-377-5p	chr14	101062056	101062077	+	22	709	1093	584	494	809	1318	820	1244
hsa-miR-378a-3p	chr5	149732867	149732888	+	22	94978	137081	60460	54780	88031	99155	66689	97317
hsa-miR-378a-5p	chr5	149732829	149732850	+	22	1244	1901	618	594	1158	1301	833	1264
hsa-miR-378b	chr3	10330262	10330280	+	19	9	11	8	7	12	7	12	10
hsa-miR-378c	chr10	130962634	130962658	-	25	15837	16691	8512	7421	10895	14940	9746	14765
hsa-miR-378d	chr4;chr8	5923279;93916079	5923298;93916098	-;-	40	7252	8131	3728	3129	4763	7210	5144	6713
hsa-miR-378e	chr5	170028545	170028563	+	19	30	24	10	14	26	95	14	20
hsa-miR-378f	chr1	23929121	23929140	+	20	418	594	210	184	294	342	229	325
hsa-miR-378h	chr5	154829466	154829486	+	21	14	23	13	13	9	15	13	17
hsa-miR-378i	chr22	41923271	41923291	-	21	8642	12414	5009	4550	8351	6421	4528	6606
hsa-miR-378j	chr17	37615001	37615019	-	19	0	3	0	0	1	1	0	0
hsa-miR-379-3p	chr14	101022109	101022130	+	22	8046	8765	11265	9272	8676	20709	12548	17521
hsa-miR-379-5p	chr14	101022071	101022091	+	21	58310	67058	61444	56672	58741	81536	61419	85489
hsa-miR-380-3p	chr14	101025056	101025077	+	22	2640	837	764	745	1050	1278	948	1329
hsa-miR-380-5p	chr14	101025021	101025042	+	22	113	163	103	74	142	181	133	181
hsa-miR-381-3p	chr14	101045968	101045989	+	22	445775	702382	328463	285695	449927	324447	352770	469584
hsa-miR-381-5p	chr14	101045927	101045948	+	22	174	90	53	50	91	90	126	156
hsa-miR-382-3p	chr14	101054352	101054372	+	21	8144	5376	9031	9102	5780	11820	10427	12954
hsa-miR-382-5p	chr14	101054316	101054337	+	22	11489	15058	12956	11377	10820	25469	17592	21734
hsa-miR-383-3p	chr8	14853443	14853461	-	19	0	0	0	0	0	0	0	0
hsa-miR-383-5p	chr8	14853483	14853504	-	22	0	0	0	1	0	0	1	2
hsa-miR-384	chrX	76919285	76919304	-	20	0	0	0	0	0	0	0	0
hsa-miR-3907	chr7	151433526	151433547	-	22	0	2	0	0	0	0	0	0
hsa-miR-3908	chr12	123536413	123536434	+	22	0	0	0	0	0	0	0	0
hsa-miR-3909	chr22	35335710	35335731	+	22	5	9	8	11	8	11	9	11
hsa-miR-3910	chr9;chr9	91636277;91636313	91636296;91636332	-;+	40	0	0	0	0	0	0	0	0
hsa-miR-3911	chr9	127690763	127690784	-	22	0	0	0	0	0	0	0	0
hsa-miR-3912-3p	chr5	171386678	171386698	-	21	0	0	0	0	0	0	0	0
hsa-miR-3912-5p	chr5	171386712	171386732	-	21	0	0	0	0	0	0	0	0
hsa-miR-3913-3p	chr12;chr12	69584744;69584780	69584765;69584801	-;+	44	4	12	8	24	12	22	22	22
hsa-miR-3913-5p	chr12;chr12	69584744;69584780	69584765;69584801	+;-	44	58	72	60	42	60	99	60	68
hsa-miR-3914	chr7;chr7	71307687;71307734	71307708;71307755	-;+	44	0	0	0	0	0	0	0	0
hsa-miR-3915	chrX	32583711	32583732	-	22	0	0	0	0	0	0	0	0
hsa-miR-3916	chr1	247202016	247202041	-	26	3	3	0	2	2	6	2	2
hsa-miR-3917	chr1	25906384	25906403	-	20	0	6	0	0	0	2	3	1
hsa-miR-3918	chr6	158764715	158764735	-	21	0	0	0	0	0	0	0	0
hsa-miR-3919	chr3	159282700	159282720	+	21	0	0	0	0	0	0	1	0
hsa-miR-3920	chr11	101519834	101519855	-	22	1	0	0	0	0	0	1	0
hsa-miR-3921	chr3	99964325	99964347	-	23	0	0	0	0	0	0	0	0
hsa-miR-3922-3p	chr12	104591694	104591715	+	22	0	13	1	0	0	2	0	0
hsa-miR-3922-5p	chr12	104591645	104591667	+	23	0	0	0	0	0	0	0	0
hsa-miR-3923	chr3	79507937	79507958	+	22	0	0	0	0	0	0	0	0
hsa-miR-3924	chr10	57304489	57304510	-	22	0	0	0	0	0	0	0	0
hsa-miR-3925-3p	chr6	36622446	36622466	-	21	0	0	0	0	2	0	0	0
hsa-miR-3925-5p	chr6	36622480	36622501	-	22	0	0	1	0	0	0	0	0
hsa-miR-3926	chr8;chr8	12727242;12727274	12727262;12727294	+;-	42	0	0	0	0	0	0	0	0
hsa-miR-3927-3p	chr9	109511480	109511501	-	22	0	5	3	1	0	3	2	1
hsa-miR-3927-5p	chr9	109511518	109511538	-	21	0	0	0	0	0	0	0	0
hsa-miR-3928-3p	chr22	31160062	31160083	-	22	0	1	1	0	0	1	0	2
hsa-miR-3928-5p	chr22	31160095	31160117	-	23	0	0	0	0	0	0	0	1
hsa-miR-3929	chr18	35934088	35934110	-	23	0	0	0	0	0	0	0	0
hsa-miR-3934-3p	chr6	33698191	33698212	+	22	0	0	0	0	0	0	0	0
hsa-miR-3934-5p	chr6	33698152	33698173	+	22	14	27	24	30	13	24	27	32
hsa-miR-3935	chr16	56245577	56245598	+	22	0	0	0	0	0	0	0	0
hsa-miR-3936	chr5	132365513	132365534	-	22	0	0	0	0	0	0	0	0
hsa-miR-3937	chrX	39661276	39661298	+	23	0	0	0	0	0	0	0	0
hsa-miR-3938	chr3	55852515	55852536	-	22	0	0	0	0	0	0	0	0
hsa-miR-3939	chr6	166997830	166997851	-	22	0	0	0	0	0	0	0	0
hsa-miR-3940-3p	chr19	6416434	6416455	-	22	17	29	14	8	14	17	19	24
hsa-miR-3940-5p	chr19	6416470	6416489	-	20	0	5	1	0	1	1	1	0
hsa-miR-3941	chr10	122417024	122417045	+	22	0	2	0	0	0	1	3	6
hsa-miR-3942-3p	chr15	35372280	35372300	-	21	0	0	0	0	0	0	0	0
hsa-miR-3942-5p	chr15	35372321	35372342	-	22	0	0	0	0	0	0	0	0
hsa-miR-3943	chr7	43150917	43150939	+	23	0	0	0	0	0	0	0	0
hsa-miR-3944-3p	chr10	133371579	133371601	-	23	1	0	0	0	0	0	0	0
hsa-miR-3944-5p	chr10	133371621	133371641	-	21	0	0	0	0	0	1	0	0
hsa-miR-3945	chr4	184851066	184851088	-	23	0	0	0	0	0	0	0	0
hsa-miR-3960	chr9	127785879	127785898	+	20	0	0	0	0	0	0	0	0
hsa-miR-3972	chr1	17277948	17277969	+	22	0	0	0	0	0	0	0	0
hsa-miR-3973	chr11	36010181	36010203	+	23	0	0	0	0	0	0	0	0
hsa-miR-3974	chr12	17673308	17673330	+	23	0	0	0	0	0	0	0	0
hsa-miR-3975	chr18	35591782	35591803	+	22	0	0	0	1	0	0	0	0
hsa-miR-3976	chr18	5840702	5840725	+	24	0	0	0	0	0	0	0	0
hsa-miR-3977	chr5	82840157	82840179	+	23	0	0	0	0	0	0	0	0
hsa-miR-3978	chrX	110082121	110082144	+	24	0	0	0	0	0	0	0	0
hsa-miR-409-3p	chr14	101065346	101065367	+	22	41278	82431	58341	50524	54028	84054	57366	78396
hsa-miR-409-5p	chr14	101065314	101065336	+	23	7679	20242	13402	11925	12677	16983	18910	25089
hsa-miR-410-3p	chr14	101065961	101065981	+	21	19960	10755	11548	10416	10815	14680	16412	22480
hsa-miR-410-5p	chr14	101065925	101065945	+	21	88	44	53	35	102	246	54	72
hsa-miR-411-3p	chr14	101023375	101023396	+	22	8593	9232	12590	10347	9455	22132	13690	19110
hsa-miR-411-5p	chr14	101023340	101023360	+	21	39920	128813	71888	58565	104030	90012	82215	125244
hsa-miR-412-3p	chr14	101065500	101065522	+	23	560	488	343	327	515	619	368	510
hsa-miR-412-5p	chr14	101065465	101065487	+	23	1161	1804	1790	1809	1534	3091	2162	2946
hsa-miR-421	chrX	74218392	74218414	-	23	1522	1804	1363	1174	1488	1878	1448	1975
hsa-miR-422a	chr15	63870989	63871010	-	22	289	455	158	168	250	266	211	299
hsa-miR-423-3p	chr17	30117131	30117153	+	23	48698	170777	87661	77603	87419	152898	109225	151275
hsa-miR-423-5p	chr17	30117095	30117117	+	23	17961	31977	12573	12058	16320	19078	13940	19327
hsa-miR-424-3p	chrX	134546644	134546664	-	21	596	1204	1595	1264	822	1757	1693	2056
hsa-miR-424-5p	chrX	134546680	134546701	-	22	1053	581	709	650	751	853	1244	1759
hsa-miR-425-3p	chr3	49020159	49020180	-	22	1286	1438	1008	848	1293	1508	1299	1936
hsa-miR-425-5p	chr3	49020199	49020221	-	23	17444	13138	9630	8929	13376	9162	9875	13465
hsa-miR-4251	chr1	3128009	3128025	+	17	0	0	0	0	0	0	0	0
hsa-miR-4252	chr1	6429844	6429862	-	19	0	0	0	0	0	0	0	0
hsa-miR-4253	chr1	22863169	22863186	-	18	0	0	0	0	0	0	0	0
hsa-miR-4254	chr1	31758670	31758692	-	23	0	4	0	0	1	0	1	0
hsa-miR-4255	chr1	37161573	37161589	+	17	0	0	0	0	0	0	0	0
hsa-miR-4256	chr1	112461806	112461823	-	18	0	0	0	0	0	0	0	0
hsa-miR-4257	chr1	150551987	150552004	+	18	0	0	0	0	0	0	0	0
hsa-miR-4258	chr1	154975703	154975719	+	17	0	0	0	0	0	0	0	0
hsa-miR-4259	chr1	159899989	159900010	-	22	0	0	0	0	0	0	0	0
hsa-miR-4260	chr1	209623482	209623500	-	19	0	0	0	0	0	0	0	0
hsa-miR-4261	chr2	10192624	10192639	-	16	0	0	0	0	0	0	0	0
hsa-miR-4262	chr2	11836943	11836959	-	17	0	0	0	0	0	0	0	0
hsa-miR-4263	chr2	27996422	27996439	+	18	0	0	0	0	0	0	0	0
hsa-miR-4264	chr2	79649333	79649349	-	17	0	0	0	0	0	0	0	0
hsa-miR-4265	chr2	109141500	109141518	-	19	0	0	0	0	0	0	0	0
hsa-miR-4266	chr2	109313581	109313596	-	16	0	0	0	0	0	0	0	0
hsa-miR-4267	chr2	110070017	110070032	-	16	0	0	0	0	0	0	0	0
hsa-miR-4268	chr2	219906512	219906532	-	21	0	0	0	0	0	0	0	0
hsa-miR-4269	chr2	239305472	239305492	+	21	0	0	0	0	0	0	0	0
hsa-miR-4270	chr3	15496279	15496298	-	20	0	0	0	0	0	0	0	0
hsa-miR-4271	chr3	49274158	49274176	+	19	0	0	0	0	0	0	0	0
hsa-miR-4272	chr3	67225500	67225517	+	18	0	0	0	0	0	0	0	0
hsa-miR-4273	chr3	75738290	75738307	+	18	0	0	0	0	1	0	0	0
hsa-miR-4274	chr4	7460091	7460108	+	18	0	0	0	0	0	0	0	0
hsa-miR-4275	chr4	28819592	28819608	+	17	0	0	0	0	0	0	0	0
hsa-miR-4276	chr4	174423805	174423821	+	17	0	0	0	0	0	0	0	0
hsa-miR-4277	chr5	1708838	1708858	-	21	0	0	0	0	0	0	0	0
hsa-miR-4278	chr5	6827863	6827880	-	18	0	0	0	0	0	0	0	0
hsa-miR-4279	chr5	31936112	31936127	-	16	0	0	0	0	0	0	0	0
hsa-miR-4280	chr5	87114924	87114944	-	21	0	0	0	0	0	0	0	0
hsa-miR-4281	chr5	176629449	176629466	-	18	0	0	0	0	0	0	0	0
hsa-miR-4282	chr6	72967697	72967714	-	18	0	0	0	0	0	0	0	0
hsa-miR-4283	chr7;chr7	56955838;63621100	56955854;63621116	-;+	34	0	0	0	0	0	0	0	0
hsa-miR-4284	chr7	73711327	73711344	+	18	0	0	0	0	0	0	0	0
hsa-miR-4285	chr7	102293113	102293130	+	18	0	0	0	0	0	0	0	0
hsa-miR-4286	chr8	10666988	10667004	+	17	91	140	26	76	71	91	51	72
hsa-miR-4287	chr8	27886088	27886106	-	19	0	0	0	0	0	0	0	0
hsa-miR-4288	chr8	28505126	28505142	-	17	0	0	0	0	0	0	0	0
hsa-miR-4289	chr9	88745877	88745895	-	19	0	0	0	0	0	0	0	0
hsa-miR-429	chr1	1169055	1169076	+	22	37459	28820	39341	35714	34402	45965	44039	66596
hsa-miR-4290	chr9	90023451	90023469	-	19	0	0	0	0	0	0	0	0
hsa-miR-4291	chr9	93819367	93819382	+	16	0	0	0	0	0	0	0	0
hsa-miR-4292	chr9	136830996	136831013	+	18	0	0	0	0	0	0	0	0
hsa-miR-4293	chr10	14383210	14383226	-	17	0	0	0	0	0	0	0	0
hsa-miR-4294	chr10	48985561	48985577	-	17	0	0	0	0	0	0	0	0
hsa-miR-4295	chr10	112634180	112634197	+	18	0	0	0	0	0	0	0	0
hsa-miR-4296	chr10	125032844	125032860	-	17	0	0	0	0	0	0	0	0
hsa-miR-4297	chr10	129843349	129843364	-	16	0	0	0	0	0	0	0	0
hsa-miR-4298	chr11	1859505	1859526	-	22	0	0	0	0	0	0	0	0
hsa-miR-4299	chr11	11656661	11656678	-	18	0	0	0	0	0	0	0	0
hsa-miR-4300	chr11	81890751	81890768	-	18	0	0	0	0	0	0	0	0
hsa-miR-4301	chr11	113450059	113450078	-	20	0	1	0	0	0	0	0	0
hsa-miR-4302	chr12	25874052	25874069	-	18	0	0	0	0	0	0	0	0
hsa-miR-4303	chr12	97995422	97995438	-	17	0	0	0	0	0	0	0	0
hsa-miR-4304	chr12	123010702	123010718	-	17	0	0	0	0	0	0	0	0
hsa-miR-4305	chr13	39664108	39664125	-	18	0	0	0	0	0	0	0	0
hsa-miR-4306	chr13	99643123	99643139	+	17	2	0	1	0	0	0	0	1
hsa-miR-4307	chr14	26908697	26908715	+	19	0	0	0	0	0	0	0	0
hsa-miR-4308	chr14	54878123	54878140	-	18	0	0	0	0	0	0	0	0
hsa-miR-4309	chr14	102539654	102539671	+	18	0	0	0	0	0	0	0	0
hsa-miR-431-3p	chr14	100881069	100881090	+	22	5	1	0	0	0	3	1	2
hsa-miR-431-5p	chr14	100881026	100881046	+	21	11	6	5	3	4	5	6	6
hsa-miR-4310	chr15	41866505	41866520	-	16	0	0	0	0	0	1	0	0
hsa-miR-4311	chr15	66040243	66040260	+	18	0	0	0	0	0	0	0	0
hsa-miR-4312	chr15	68801860	68801878	-	19	1	0	0	0	0	4	0	0
hsa-miR-4313	chr15	75762286	75762305	-	20	0	0	0	0	0	0	0	0
hsa-miR-4314	chr17	8088066	8088083	+	18	0	0	0	0	0	0	0	0
hsa-miR-4315	chr17;chr17	45475408;64822075	45475425;64822092	-;-	36	0	0	0	0	0	0	0	0
hsa-miR-4316	chr17	77397028	77397044	-	17	0	0	0	0	0	0	0	0
hsa-miR-4317	chr18	6374399	6374415	-	17	0	0	0	0	0	1	0	0
hsa-miR-4318	chr18	37657189	37657205	+	17	0	0	0	0	0	0	0	0
hsa-miR-4319	chr18	44970140	44970156	-	17	0	0	0	0	0	0	0	0
hsa-miR-432-3p	chr14	100884544	100884564	+	21	0	0	0	0	0	0	0	0
hsa-miR-432-5p	chr14	100884496	100884518	+	23	12	6	5	8	10	5	2	7
hsa-miR-4320	chr18	50126509	50126526	-	18	0	0	0	0	0	0	0	0
hsa-miR-4321	chr19	2250688	2250708	+	21	0	0	0	0	0	0	0	0
hsa-miR-4322	chr19	10230455	10230475	+	21	0	0	0	0	0	0	0	0
hsa-miR-4323	chr19	42133455	42133472	-	18	0	0	0	0	0	0	0	0
hsa-miR-4324	chr19	49308807	49308826	-	20	0	0	0	0	0	0	0	0
hsa-miR-4325	chr20	57321564	57321581	-	18	0	0	0	0	0	0	0	0
hsa-miR-4326	chr20	63286818	63286837	+	20	0	0	1	1	0	0	0	0
hsa-miR-4327	chr21	30375350	30375368	-	19	0	0	0	0	0	0	0	0
hsa-miR-4328	chrX	78901204	78901220	-	17	0	0	0	0	0	0	0	0
hsa-miR-4329	chrX	112780728	112780746	-	19	0	0	0	0	0	0	0	0
hsa-miR-433-3p	chr14	100881949	100881970	+	22	4	8	2	7	1	2	5	2
hsa-miR-433-5p	chr14	100881897	100881918	+	22	0	0	0	0	0	0	0	0
hsa-miR-4330	chrX	151168298	151168316	+	19	0	0	0	0	0	0	0	0
hsa-miR-4418	chr1	22266277	22266294	+	18	0	0	0	0	0	0	0	0
hsa-miR-4420	chr1	30739158	30739179	-	22	0	0	0	0	0	0	0	1
hsa-miR-4421	chr1	51059879	51059900	+	22	0	0	0	0	0	0	0	0
hsa-miR-4422	chr1	55225656	55225676	+	21	0	0	0	0	0	0	0	0
hsa-miR-4423-3p	chr1	85133842	85133862	+	21	0	0	0	0	0	0	0	0
hsa-miR-4423-5p	chr1	85133806	85133827	+	22	0	0	0	0	0	0	0	0
hsa-miR-4424	chr1	178677763	178677784	+	22	0	0	0	0	0	0	0	0
hsa-miR-4425	chr1	25023552	25023573	+	22	0	0	0	0	0	0	0	0
hsa-miR-4426	chr1	192716333	192716349	+	17	12	6	0	19	9	0	9	16
hsa-miR-4427	chr1	233624195	233624215	+	21	0	2	0	1	0	0	0	0
hsa-miR-4428	chr1	237471164	237471185	+	22	0	0	0	0	0	0	0	0
hsa-miR-4429	chr2	11540652	11540671	-	20	12	8	6	5	3	8	6	6
hsa-miR-4430	chr2	33418519	33418536	+	18	0	0	0	0	0	0	0	0
hsa-miR-4431	chr2	52702588	52702609	-	22	0	0	0	0	0	0	0	0
hsa-miR-4432	chr2	60387362	60387381	-	20	0	0	0	0	0	0	0	0
hsa-miR-4433a-3p	chr2	64340809	64340829	+	21	0	2	0	1	1	0	1	0
hsa-miR-4433a-5p	chr2	64340770	64340790	+	21	0	0	0	0	0	0	0	0
hsa-miR-4433b-3p	chr2	64340769	64340789	-	21	0	1	0	0	0	0	0	0
hsa-miR-4433b-5p	chr2	64340809	64340829	-	21	0	5	0	0	1	1	0	0
hsa-miR-4434	chr2	64525520	64525537	+	18	0	0	0	0	0	0	0	0
hsa-miR-4435	chr2;chr2	87629764;111321061	87629785;111321082	+;-	44	0	0	0	0	0	0	0	0
hsa-miR-4436a	chr2	88812425	88812445	+	21	0	0	0	0	0	0	0	0
hsa-miR-4436b-3p	chr2;chr2	110086443;110284912	110086464;110284933	-;+	44	0	0	0	0	0	0	2	0
hsa-miR-4436b-5p	chr2;chr2	110086490;110284865	110086511;110284886	-;+	44	0	0	0	0	0	0	0	0
hsa-miR-4437	chr2	181305593	181305613	-	21	0	0	0	0	0	0	0	0
hsa-miR-4438	chr2	213758122	213758142	+	21	0	0	0	0	0	0	0	0
hsa-miR-4439	chr2	225010516	225010537	-	22	7	1	6	2	2	5	0	2
hsa-miR-4440	chr2	239068829	239068850	-	22	0	0	0	0	0	0	0	0
hsa-miR-4441	chr2	239085828	239085844	-	17	0	0	0	0	0	0	0	0
hsa-miR-4442	chr3	25664875	25664891	-	17	1	6	0	0	0	1	0	0
hsa-miR-4443	chr3	48196572	48196588	+	17	16	48	59	14	14	255	215	312
hsa-miR-4444	chr2;chr3	177212768;75214518	177212785;75214535	+;+	36	4	4	2	4	10	0	4	16
hsa-miR-4445-3p	chr3	109602871	109602891	+	21	0	0	0	0	0	0	0	0
hsa-miR-4445-5p	chr3	109602835	109602856	+	22	0	0	0	0	0	0	0	0
hsa-miR-4446-3p	chr3	113594918	113594939	+	22	0	1	0	0	0	0	0	0
hsa-miR-4446-5p	chr3	113594883	113594904	+	22	0	0	0	0	0	0	0	0
hsa-miR-4447	chr3	116850289	116850305	-	17	0	0	0	0	0	0	0	0
hsa-miR-4448	chr3	183886860	183886879	+	20	0	0	0	0	0	0	0	1
hsa-miR-4449	chr4	52712720	52712741	+	22	0	2	1	0	0	0	2	0
hsa-miR-4450	chr4	76573572	76573593	+	22	0	0	0	0	0	0	0	0
hsa-miR-4451	chr4	85722515	85722531	+	17	0	0	0	0	0	0	0	2
hsa-miR-4452	chr4	86542485	86542507	-	23	0	0	0	0	0	0	0	0
hsa-miR-4453	chr4	152536432	152536451	+	20	0	5	0	0	0	0	3	0
hsa-miR-4454	chr4	163093607	163093626	-	20	14	117	27	21	12	12	41	7
hsa-miR-4455	chr4	184938421	184938437	-	17	0	0	0	0	0	0	0	0
hsa-miR-4457	chr5	1309314	1309335	-	22	0	0	0	0	0	0	0	0
hsa-miR-4458	chr5	8460933	8460951	+	19	0	0	0	0	0	0	0	0
hsa-miR-4460	chr5	129397115	129397136	-	22	0	0	0	0	0	0	0	0
hsa-miR-4462	chr6	37555366	37555388	-	23	0	0	0	0	0	0	0	0
hsa-miR-4463	chr6	75428446	75428462	+	17	0	0	0	0	0	0	0	0
hsa-miR-4464	chr6	90312753	90312773	+	21	0	0	0	0	0	0	0	0
hsa-miR-4465	chr6	140683855	140683876	+	22	0	0	0	0	0	0	0	0
hsa-miR-4466	chr6	156779710	156779727	-	18	0	1	0	0	0	0	0	0
hsa-miR-4467	chr7	102471472	102471493	+	22	0	0	0	0	0	0	0	0
hsa-miR-4468	chr7	138123803	138123820	+	18	0	0	0	0	0	0	0	0
hsa-miR-4469	chr8	42896203	42896224	-	22	0	0	0	0	0	0	1	0
hsa-miR-4470	chr8	61714832	61714852	+	21	0	0	0	0	1	0	1	1
hsa-miR-4471	chr8	100382811	100382832	+	22	0	0	0	0	0	0	0	0
hsa-miR-4472	chr12;chr8	116428294;142176396	116428311;142176413	-;+	36	0	0	0	0	0	0	0	0
hsa-miR-4473	chr9	20411161	20411182	-	22	0	0	0	0	0	0	0	0
hsa-miR-4474-3p	chr9	20502277	20502298	-	22	0	0	0	0	0	0	0	0
hsa-miR-4474-5p	chr9	20502310	20502330	-	21	0	0	0	0	0	0	0	0
hsa-miR-4475	chr9	36823542	36823563	-	22	0	0	0	0	0	0	0	0
hsa-miR-4476	chr9	36893466	36893487	-	22	0	0	0	0	0	0	0	0
hsa-miR-4477a	chr9;chr9	41233802;63819586	41233823;63819607	+;-	44	0	0	0	0	0	0	0	0
hsa-miR-4477b	chr9;chr9	41233765;63819623	41233786;63819644	-;+	44	0	0	0	0	0	0	0	0
hsa-miR-4478	chr9	122120147	122120163	-	17	0	0	0	0	0	0	0	0
hsa-miR-4479	chr9	136886777	136886798	+	22	0	0	0	0	0	0	0	0
hsa-miR-448	chrX	114823524	114823545	+	22	0	0	0	0	0	0	0	0
hsa-miR-4480	chr10	12578796	12578816	+	21	0	0	0	0	0	0	0	0
hsa-miR-4481	chr10	12653181	12653197	-	17	2	1	3	0	0	5	1	4
hsa-miR-4482-3p	chr10	104268341	104268362	-	22	0	0	0	0	0	0	0	0
hsa-miR-4482-5p	chr10	104268377	104268398	-	22	0	0	0	0	0	0	0	0
hsa-miR-4483	chr10	113778000	113778016	-	17	0	0	0	0	0	0	0	0
hsa-miR-4484	chr10	125819803	125819822	+	20	11	12	12	10	18	8	21	22
hsa-miR-4485-3p	chr11	10508277	10508296	-	20	47	171	56	65	82	140	64	108
hsa-miR-4485-5p	chr11	10508305	10508320	-	16	50	25	15	13	37	21	17	28
hsa-miR-4486	chr11	19575314	19575330	+	17	1	1	1	2	0	3	0	0
hsa-miR-4487	chr11	47401023	47401041	+	19	0	0	0	0	0	0	0	0
hsa-miR-4488	chr11	61508599	61508616	+	18	3	5	3	0	1	9	15	14
hsa-miR-4489	chr11	65649197	65649217	+	21	0	0	0	0	0	0	0	0
hsa-miR-4490	chr11	90555785	90555806	-	22	0	0	0	0	0	0	0	0
hsa-miR-4491	chr11	111347802	111347823	+	22	0	0	0	0	0	0	0	0
hsa-miR-4492	chr11	118910765	118910781	+	17	2	2	2	6	1	0	2	5
hsa-miR-4493	chr11	123381441	123381461	-	21	0	0	0	0	0	0	0	0
hsa-miR-4494	chr12	47364197	47364218	-	22	0	0	0	0	0	0	0	0
hsa-miR-4495	chr12	97939097	97939117	-	21	0	0	1	0	0	0	0	1
hsa-miR-4496	chr12	108635849	108635870	+	22	0	0	0	0	0	0	0	0
hsa-miR-4497	chr12	109833350	109833366	+	17	2	12	20	18	1	7	11	11
hsa-miR-4498	chr12	120155473	120155494	-	22	0	0	0	0	0	0	2	0
hsa-miR-4499	chr13	20433830	20433846	-	17	0	0	0	0	0	0	0	0
hsa-miR-449a	chr5	55170586	55170607	-	22	64	79	48	41	69	67	88	131
hsa-miR-449b-3p	chr5	55170667	55170688	-	22	1	3	1	1	1	1	8	2
hsa-miR-449b-5p	chr5	55170706	55170727	-	22	24	17	15	14	14	21	20	43
hsa-miR-449c-3p	chr5	55172275	55172297	-	23	0	0	0	0	0	0	0	0
hsa-miR-449c-5p	chr5	55172313	55172337	-	25	0	2	0	0	0	0	0	0
hsa-miR-4500	chr13	87618671	87618687	-	17	11	24	28	22	9	0	23	1
hsa-miR-4501	chr13	96427229	96427249	+	21	0	0	0	0	0	0	0	0
hsa-miR-4502	chr13	114273885	114273906	+	22	1	0	0	0	0	0	0	1
hsa-miR-4503	chr14	36952358	36952379	-	22	0	0	0	0	0	0	0	0
hsa-miR-4504	chr14	50299871	50299892	-	22	14	10	9	9	8	20	9	10
hsa-miR-4505	chr14	73758749	73758766	+	18	0	0	0	0	0	0	1	0
hsa-miR-4506	chr14	93948233	93948252	-	20	0	0	0	0	0	0	0	0
hsa-miR-4507	chr14	105858125	105858144	-	20	0	0	0	0	0	1	0	0
hsa-miR-4508	chr15	23562107	23562123	-	17	8	34	14	30	6	18	49	78
hsa-miR-4509	chr15;chr15;chr15	23197844;28426508;28490807	23197865;28426529;28490828	+;+;-	66	0	0	0	0	0	0	0	0
hsa-miR-450a-1-3p	chrX	134540358	134540379	-	22	92	104	64	55	70	53	75	79
hsa-miR-450a-2-3p	chrX	134540529	134540550	-	22	32	45	46	48	28	66	40	48
hsa-miR-450a-5p	chrX;chrX	134540393;134540564	134540414;134540585	-;-	44	2248	3682	5310	4432	3471	4619	5213	6965
hsa-miR-450b-3p	chrX	134540194	134540215	-	22	1	1	0	1	0	1	0	1
hsa-miR-450b-5p	chrX	134540231	134540252	-	22	514	508	776	775	610	837	778	1033
hsa-miR-4510	chr15	35926863	35926884	+	22	4	6	3	5	1	8	7	4
hsa-miR-4511	chr15	65719297	65719318	-	22	0	0	0	0	0	0	0	0
hsa-miR-4512	chr15	66496965	66496986	-	22	0	0	0	0	0	0	0	0
hsa-miR-4513	chr15	74788723	74788744	-	22	0	0	0	0	0	0	0	0
hsa-miR-4514	chr15	80997450	80997467	-	18	0	0	0	0	0	0	0	0
hsa-miR-4515	chr15	83067349	83067370	+	22	0	0	0	0	0	0	0	0
hsa-miR-4516	chr16	2133120	2133136	+	17	0	0	0	0	0	0	0	0
hsa-miR-4517	chr16	28958587	28958611	+	25	7	9	2	4	10	6	12	11
hsa-miR-4518	chr16	30503968	30503993	+	26	0	0	0	0	0	0	0	0
hsa-miR-4519	chr16	30875301	30875318	-	18	0	0	0	0	0	0	0	0
hsa-miR-451a	chr17	28861403	28861424	-	22	788	559	210	3136	145	67	252	116
hsa-miR-451b	chr17	28861377	28861398	+	22	0	0	0	0	0	0	0	0
hsa-miR-452-3p	chrX	151959634	151959655	-	22	12	37	12	12	18	21	11	28
hsa-miR-452-5p	chrX	151959678	151959699	-	22	136	100	116	123	128	142	134	194
hsa-miR-4520-2-3p	chr17	6655481	6655502	+	22	0	0	0	1	0	1	0	1
hsa-miR-4520-3p	chr17	6655447	6655468	-	22	0	0	0	0	0	1	0	0
hsa-miR-4520-5p	chr17;chr17	6655449;6655482	6655468;6655501	+;-	40	0	0	0	0	0	0	0	1
hsa-miR-4521	chr17	8186948	8186969	+	22	85	71	42	49	53	86	51	73
hsa-miR-4522	chr17	27293922	27293942	-	21	0	0	0	0	0	1	0	0
hsa-miR-4523	chr17	29390668	29390688	+	21	0	0	0	0	0	0	0	0
hsa-miR-4524a-3p	chr17	69099570	69099591	-	22	0	0	0	0	4	0	2	0
hsa-miR-4524a-5p	chr17	69099606	69099627	-	22	0	0	0	0	0	0	0	0
hsa-miR-4524b-3p	chr17	69099607	69099626	+	20	0	0	0	0	0	0	0	0
hsa-miR-4524b-5p	chr17	69099570	69099590	+	21	0	0	0	0	0	0	0	0
hsa-miR-4525	chr17	82668281	82668301	-	21	0	0	0	0	0	0	0	0
hsa-miR-4526	chr18	13611167	13611188	+	22	0	0	0	0	0	0	0	0
hsa-miR-4527	chr18	47380503	47380524	+	22	0	0	0	0	0	0	1	1
hsa-miR-4528	chr18	53237156	53237177	+	22	0	0	0	0	0	0	0	0
hsa-miR-4529-3p	chr18	55479270	55479290	+	21	0	0	0	0	0	0	0	0
hsa-miR-4529-5p	chr18	55479226	55479247	+	22	0	0	0	0	0	0	0	0
hsa-miR-4530	chr19	39409629	39409646	-	18	0	0	0	0	0	0	0	0
hsa-miR-4531	chr19	44653689	44653705	-	17	0	0	0	0	0	0	0	0
hsa-miR-4533	chr20	60478119	60478140	+	22	0	0	0	0	0	0	0	0
hsa-miR-4534	chr22	37988829	37988845	+	17	0	0	0	0	0	0	0	0
hsa-miR-4535	chr22	48780331	48780347	+	17	0	0	0	0	0	0	0	0
hsa-miR-4536-3p	chrX;chrX	55451495;55451562	55451515;55451582	-;+	42	0	0	2	0	0	0	2	0
hsa-miR-4536-5p	chrX;chrX	55451496;55451561	55451516;55451581	+;-	42	0	0	0	0	0	0	0	0
hsa-miR-4537	chr14	105859532	105859553	-	22	0	0	0	0	0	0	0	0
hsa-miR-4538	chr14	105858221	105858242	-	22	0	0	0	0	0	0	0	0
hsa-miR-4539	chr14	105857513	105857534	-	22	0	0	1	0	0	0	0	0
hsa-miR-454-3p	chr17	59137787	59137809	-	23	5950	2900	2464	2252	4152	3029	2927	4373
hsa-miR-454-5p	chr17	59137828	59137849	-	22	138	142	255	255	166	360	266	310
hsa-miR-4540	chr9	36864254	36864274	-	21	0	0	0	1	0	0	0	0
hsa-miR-455-3p	chr9	114209487	114209507	+	21	4437	4387	2647	2336	3689	3901	3019	3933
hsa-miR-455-5p	chr9	114209449	114209470	+	22	11803	20591	11088	9152	14246	10385	11453	16028
hsa-miR-4632-3p	chr1	12191752	12191773	+	22	1	0	0	0	1	0	1	1
hsa-miR-4632-5p	chr1	12191713	12191735	+	23	0	0	0	0	0	0	0	0
hsa-miR-4633-3p	chr5	129097737	129097758	+	22	0	0	0	0	0	0	0	0
hsa-miR-4633-5p	chr5	129097702	129097721	+	20	0	0	0	0	0	0	0	0
hsa-miR-4634	chr5	174751743	174751761	+	19	0	0	0	0	0	0	0	0
hsa-miR-4635	chr5	1062904	1062924	-	21	1	1	1	0	0	0	0	0
hsa-miR-4636	chr5	9053865	9053886	-	22	0	0	0	0	0	0	0	1
hsa-miR-4637	chr5	14825932	14825953	-	22	2	5	2	6	2	3	10	2
hsa-miR-4638-3p	chr5	181222577	181222599	-	23	0	0	0	0	0	0	0	0
hsa-miR-4638-5p	chr5	181222612	181222632	-	21	0	1	0	0	0	0	0	0
hsa-miR-4639-3p	chr6	16141603	16141622	+	20	0	0	0	0	0	0	0	0
hsa-miR-4639-5p	chr6	16141556	16141577	+	22	0	0	0	0	1	0	0	0
hsa-miR-4640-3p	chr6	30890949	30890970	+	22	0	0	0	0	0	0	0	0
hsa-miR-4640-5p	chr6	30890891	30890913	+	23	0	0	0	0	0	0	0	0
hsa-miR-4641	chr6	41598764	41598787	+	24	0	0	0	0	0	0	0	0
hsa-miR-4642	chr6	44435650	44435671	+	22	0	0	0	0	0	0	0	0
hsa-miR-4643	chr6	91521709	91521730	+	22	0	0	0	0	0	0	0	0
hsa-miR-4644	chr6	170330813	170330835	+	23	0	0	0	0	0	0	0	0
hsa-miR-4645-3p	chr6	2854040	2854061	-	22	0	0	0	0	0	0	0	0
hsa-miR-4645-5p	chr6	2854079	2854097	-	19	0	0	0	0	0	0	0	0
hsa-miR-4646-3p	chr6	31701029	31701049	-	21	18	20	10	10	10	23	19	18
hsa-miR-4646-5p	chr6	31701070	31701091	-	22	0	0	0	0	1	0	0	1
hsa-miR-4647	chr6	44254253	44254275	-	23	0	0	0	0	0	0	0	0
hsa-miR-4648	chr7	2527074	2527093	+	20	0	0	0	0	0	0	0	0
hsa-miR-4649-3p	chr7	44110891	44110911	+	21	0	0	0	0	0	0	0	0
hsa-miR-4649-5p	chr7	44110851	44110874	+	24	0	0	0	0	0	0	0	0
hsa-miR-4650-3p	chr7;chr7	67114332;72697948	67114352;72697968	-;+	42	0	0	4	4	3	4	2	3
hsa-miR-4650-5p	chr7;chr7	67114365;72697917	67114383;72697935	-;+	38	0	0	0	0	0	0	0	0
hsa-miR-4651	chr7	75915206	75915225	+	20	1	5	3	2	0	2	6	1
hsa-miR-4652-3p	chr7	93716977	93716998	+	22	0	0	0	0	0	0	0	0
hsa-miR-4652-5p	chr7	93716937	93716958	+	22	0	1	0	0	0	0	0	0
hsa-miR-4653-3p	chr7	101159524	101159546	+	23	5	4	2	1	6	12	7	6
hsa-miR-4653-5p	chr7	101159482	101159503	+	22	7	12	9	5	16	7	13	7
hsa-miR-4654	chr1	162157116	162157137	+	22	0	0	0	0	0	0	0	0
hsa-miR-4655-3p	chr7	1844189	1844209	-	21	0	0	0	0	0	0	0	0
hsa-miR-4655-5p	chr7	1844223	1844244	-	22	0	0	0	0	0	0	0	0
hsa-miR-4656	chr7	4788608	4788630	-	23	0	0	0	0	0	1	0	0
hsa-miR-4657	chr7	44881778	44881800	-	23	1	0	0	1	0	0	1	0
hsa-miR-4658	chr7	100156611	100156633	-	23	0	0	0	0	0	0	0	0
hsa-miR-4659a-3p	chr8	6745212	6745233	+	22	9	18	20	9	15	39	10	17
hsa-miR-4659a-5p	chr8	6745177	6745198	+	22	0	3	2	0	0	0	0	0
hsa-miR-4659b-3p	chr8	6745175	6745196	-	22	10	19	20	11	16	40	10	19
hsa-miR-4659b-5p	chr8	6745213	6745231	-	19	0	0	0	0	0	0	0	0
hsa-miR-466	chr3	31161714	31161736	-	23	0	0	0	0	0	0	0	0
hsa-miR-4660	chr8	9048453	9048475	+	23	0	6	5	1	3	6	5	6
hsa-miR-4661-3p	chr8	91205531	91205552	+	22	0	0	0	0	1	0	0	0
hsa-miR-4661-5p	chr8	91205494	91205515	+	22	25	46	36	62	36	54	35	65
hsa-miR-4662a-3p	chr8	124822027	124822048	+	22	0	0	0	0	0	0	0	0
hsa-miR-4662a-5p	chr8	124821990	124822011	+	22	0	0	0	0	0	0	0	0
hsa-miR-4662b	chr8	124821988	124822009	-	22	0	0	0	0	0	1	0	0
hsa-miR-4663	chr8	123215831	123215854	-	24	0	0	0	0	0	0	0	0
hsa-miR-4664-3p	chr8	143733089	143733110	-	22	0	0	1	0	0	0	0	0
hsa-miR-4664-5p	chr8	143733123	143733144	-	22	0	0	0	0	0	0	0	1
hsa-miR-4665-3p	chr9	6007871	6007896	+	26	0	0	0	0	0	0	0	0
hsa-miR-4665-5p	chr9	6007835	6007857	+	23	0	0	0	0	0	0	0	0
hsa-miR-4666a-3p	chr1	228462125	228462145	+	21	0	0	0	0	0	0	0	0
hsa-miR-4666a-5p	chr1	228462083	228462103	+	21	0	0	0	0	0	0	0	0
hsa-miR-4666b	chrX	29574286	29574308	+	23	0	0	0	0	0	1	0	0
hsa-miR-4667-3p	chr9	35608139	35608159	+	21	8	7	4	2	1	3	2	1
hsa-miR-4667-5p	chr9	35608096	35608117	+	22	0	0	0	1	0	3	1	4
hsa-miR-4668-3p	chr9	111932147	111932169	+	23	0	0	0	0	0	0	0	0
hsa-miR-4668-5p	chr9	111932100	111932122	+	23	0	0	0	0	1	1	0	0
hsa-miR-4669	chr9	134379449	134379470	+	22	0	0	0	0	0	0	0	0
hsa-miR-4670-3p	chr9	92527991	92528012	-	22	0	0	0	0	0	0	0	0
hsa-miR-4670-5p	chr9	92528030	92528051	-	22	1	0	0	0	0	2	0	0
hsa-miR-4671-3p	chr1	234306512	234306532	+	21	0	0	0	0	0	0	0	0
hsa-miR-4671-5p	chr1	234306476	234306497	+	22	1	3	0	0	0	0	0	0
hsa-miR-4672	chr9	127869425	127869445	-	21	0	0	0	0	0	0	0	0
hsa-miR-4673	chr9	136519604	136519625	-	22	0	0	0	0	0	0	0	0
hsa-miR-4674	chr9	136546182	136546202	-	21	0	0	0	0	0	0	0	0
hsa-miR-4675	chr10	20552015	20552036	+	22	0	0	0	0	0	0	0	0
hsa-miR-4676-3p	chr10	72721072	72721093	+	22	72	86	138	124	81	182	127	160
hsa-miR-4676-5p	chr10	72721038	72721058	+	21	6	14	3	5	4	1	2	4
hsa-miR-4677-3p	chr1	243346225	243346246	+	22	340	568	454	478	462	447	504	592
hsa-miR-4677-5p	chr1	243346188	243346209	+	22	65	43	78	60	62	63	64	61
hsa-miR-4678	chr10	87503890	87503911	+	22	0	0	0	0	0	0	0	0
hsa-miR-4679	chr10;chr10	89063344;89063381	89063365;89063402	+;-	44	0	0	0	0	0	0	0	0
hsa-miR-4680-3p	chr10	110898131	110898151	+	21	1	0	1	0	0	0	0	0
hsa-miR-4680-5p	chr10	110898094	110898116	+	23	0	0	0	1	0	0	0	0
hsa-miR-4681	chr10	119377975	119377996	+	22	0	0	0	0	0	0	0	0
hsa-miR-4682	chr10	119958522	119958544	+	23	0	0	0	0	0	0	0	0
hsa-miR-4683	chr10	35641181	35641203	-	23	1	11	2	3	1	0	0	3
hsa-miR-4684-3p	chr1	22719566	22719587	+	22	0	0	0	0	0	0	0	0
hsa-miR-4684-5p	chr1	22719530	22719551	+	22	0	0	0	0	0	0	0	0
hsa-miR-4685-3p	chr10	98431292	98431313	-	22	0	0	0	0	0	0	0	0
hsa-miR-4685-5p	chr10	98431332	98431357	-	26	0	0	0	0	0	0	0	0
hsa-miR-4686	chr11	2173072	2173094	+	23	0	0	0	0	0	0	0	0
hsa-miR-4687-3p	chr11	3856113	3856133	+	21	0	1	0	1	1	0	0	0
hsa-miR-4687-5p	chr11	3856073	3856094	+	22	0	0	0	0	0	0	0	0
hsa-miR-4688	chr11	46376456	46376477	+	22	1	0	0	0	0	0	1	0
hsa-miR-4689	chr1	5862711	5862732	-	22	0	0	0	0	0	0	0	0
hsa-miR-4690-3p	chr11	65636348	65636368	+	21	4	5	5	2	6	3	0	4
hsa-miR-4690-5p	chr11	65636310	65636331	+	22	0	5	3	0	2	3	1	1
hsa-miR-4691-3p	chr11	68033949	68033971	+	23	0	0	0	0	0	0	0	0
hsa-miR-4691-5p	chr11	68033910	68033932	+	23	0	0	0	0	0	0	0	0
hsa-miR-4692	chr11	72783566	72783587	+	22	0	0	0	0	0	0	0	0
hsa-miR-4693-3p	chr11	103849951	103849973	+	23	0	0	0	0	0	0	0	0
hsa-miR-4693-5p	chr11	103849915	103849937	+	23	0	0	0	0	0	0	0	0
hsa-miR-4694-3p	chr11	19760013	19760033	-	21	0	0	1	0	0	0	0	0
hsa-miR-4694-5p	chr11	19760053	19760074	-	22	2	0	1	0	1	1	3	2
hsa-miR-4695-3p	chr1	18883204	18883225	-	22	1	5	3	1	0	3	0	1
hsa-miR-4695-5p	chr1	18883250	18883271	-	22	0	0	0	0	0	0	0	0
hsa-miR-4696	chr11	74720307	74720328	-	22	0	0	0	0	0	0	0	0
hsa-miR-4697-3p	chr11	133898506	133898529	-	24	0	0	0	0	0	1	0	0
hsa-miR-4697-5p	chr11	133898551	133898572	-	22	0	0	0	0	0	0	0	0
hsa-miR-4698	chr12	47187860	47187882	+	23	0	0	0	0	0	0	0	0
hsa-miR-4699-3p	chr12	81158433	81158454	+	22	0	0	0	0	0	0	0	0
hsa-miR-4699-5p	chr12	81158397	81158418	+	22	0	0	0	0	0	1	0	0
hsa-miR-4700-3p	chr12	120723233	120723258	+	26	0	0	0	0	0	0	0	0
hsa-miR-4700-5p	chr12	120723202	120723223	+	22	0	0	0	0	0	0	0	0
hsa-miR-4701-3p	chr12	48771980	48771999	-	20	4	0	1	0	0	1	0	3
hsa-miR-4701-5p	chr12	48772014	48772035	-	22	0	2	0	1	0	0	0	0
hsa-miR-4703-3p	chr13	51552637	51552658	+	22	0	0	0	0	0	0	0	0
hsa-miR-4703-5p	chr13	51552599	51552621	+	23	0	0	0	0	0	0	0	0
hsa-miR-4704-3p	chr13	66218296	66218317	+	22	0	0	0	0	0	0	0	0
hsa-miR-4704-5p	chr13	66218259	66218280	+	22	0	0	0	0	0	0	0	0
hsa-miR-4705	chr13	102045974	102045995	-	22	0	0	0	0	1	0	0	0
hsa-miR-4706	chr14	65044697	65044721	+	25	0	0	0	0	0	0	0	0
hsa-miR-4707-3p	chr14	22956957	22956978	-	22	3	4	1	0	1	1	0	5
hsa-miR-4707-5p	chr14	22956998	22957020	-	23	5	12	13	21	18	30	10	15
hsa-miR-4708-3p	chr14	65335123	65335144	-	22	0	0	0	0	0	0	0	0
hsa-miR-4708-5p	chr14	65335155	65335175	-	21	0	0	0	0	0	0	0	0
hsa-miR-4709-3p	chr14	74480135	74480157	-	23	5	7	7	6	7	1	1	3
hsa-miR-4709-5p	chr14	74480175	74480196	-	22	7	4	4	13	4	2	7	7
hsa-miR-4710	chr14	104677723	104677740	-	18	1	0	0	0	0	0	0	1
hsa-miR-4711-3p	chr1	59733235	59733252	-	18	0	0	0	0	0	0	0	0
hsa-miR-4711-5p	chr1	59733269	59733291	-	23	0	0	0	0	0	0	0	0
hsa-miR-4712-3p	chr15	50360385	50360405	+	21	0	0	0	0	0	0	0	0
hsa-miR-4712-5p	chr15	50360337	50360358	+	22	0	0	0	0	0	0	0	0
hsa-miR-4713-3p	chr15	51242233	51242254	+	22	0	0	0	0	0	0	0	0
hsa-miR-4713-5p	chr15	51242200	51242221	+	22	0	0	0	0	0	0	0	0
hsa-miR-4714-3p	chr15	98784473	98784494	+	22	0	0	0	0	0	0	0	0
hsa-miR-4714-5p	chr15	98784435	98784456	+	22	0	0	0	0	0	0	0	0
hsa-miR-4715-3p	chr15	25848758	25848780	-	23	0	0	0	0	0	0	0	0
hsa-miR-4715-5p	chr15	25848795	25848816	-	22	0	0	0	0	0	0	0	0
hsa-miR-4716-3p	chr15	49169079	49169100	-	22	0	0	0	0	0	0	1	1
hsa-miR-4716-5p	chr15	49169121	49169142	-	22	0	0	0	0	0	0	1	0
hsa-miR-4717-3p	chr16	2274661	2274681	+	21	0	0	0	0	0	0	0	0
hsa-miR-4717-5p	chr16	2274629	2274650	+	22	0	0	0	0	0	0	0	0
hsa-miR-4718	chr16	12720321	12720341	+	21	0	0	0	0	0	0	0	0
hsa-miR-4719	chr16	76868988	76869009	+	22	0	0	0	0	0	0	0	0
hsa-miR-4720-3p	chr16	81385063	81385083	+	21	1	0	0	0	0	0	0	0
hsa-miR-4720-5p	chr16	81385021	81385042	+	22	0	0	1	0	0	0	0	1
hsa-miR-4721	chr16	28843927	28843948	-	22	0	4	0	0	0	0	0	0
hsa-miR-4722-3p	chr16	88716278	88716299	-	22	0	0	0	0	0	0	0	0
hsa-miR-4722-5p	chr16	88716315	88716337	-	23	0	0	0	0	0	0	0	1
hsa-miR-4723-3p	chr17	28360712	28360733	+	22	1	0	0	0	0	1	0	0
hsa-miR-4723-5p	chr17	28360660	28360683	+	24	0	0	0	0	0	0	0	0
hsa-miR-4724-3p	chr17	31534941	31534961	+	21	0	0	0	0	0	0	0	0
hsa-miR-4724-5p	chr17	31534893	31534915	+	23	1	0	2	1	0	2	0	1
hsa-miR-4725-3p	chr17	31575326	31575347	+	22	0	0	0	0	0	0	0	0
hsa-miR-4725-5p	chr17	31575281	31575301	+	21	0	0	0	0	0	0	0	0
hsa-miR-4726-3p	chr17	38719727	38719748	+	22	0	0	0	0	0	0	0	0
hsa-miR-4726-5p	chr17	38719691	38719713	+	23	0	0	0	0	0	0	0	0
hsa-miR-4727-3p	chr17	38825871	38825892	+	22	0	0	0	0	0	0	0	0
hsa-miR-4727-5p	chr17	38825839	38825859	+	21	0	0	0	0	0	0	0	0
hsa-miR-4728-3p	chr17	39726537	39726561	+	25	0	2	0	0	0	0	0	0
hsa-miR-4728-5p	chr17	39726496	39726518	+	23	0	0	0	0	0	0	0	0
hsa-miR-4729	chr17	59366092	59366113	+	22	0	1	0	0	0	0	0	0
hsa-miR-4730	chr17	80419427	80419449	+	23	0	0	0	0	0	0	0	0
hsa-miR-4731-3p	chr17	15251634	15251655	-	22	0	0	0	0	0	0	0	0
hsa-miR-4731-5p	chr17	15251666	15251687	-	22	0	0	0	0	0	0	0	0
hsa-miR-4732-3p	chr17	28861668	28861688	-	21	0	0	2	3	0	0	0	0
hsa-miR-4732-5p	chr17	28861700	28861722	-	23	0	0	0	1	0	0	0	0
hsa-miR-4733-3p	chr17	31094358	31094379	-	22	3	4	3	4	6	7	3	5
hsa-miR-4733-5p	chr17	31094395	31094416	-	22	2	3	1	1	4	3	1	2
hsa-miR-4734	chr17	38702270	38702291	-	22	8	22	5	6	13	13	1	13
hsa-miR-4735-3p	chr1	196582417	196582437	-	21	0	0	0	0	0	0	0	0
hsa-miR-4735-5p	chr1	196582453	196582474	-	22	0	0	0	0	0	0	0	0
hsa-miR-4736	chr17	58336004	58336022	-	19	0	0	0	0	0	0	0	0
hsa-miR-4737	chr17	60043077	60043096	-	20	0	0	0	0	0	0	0	0
hsa-miR-4738-3p	chr17	75784530	75784551	-	22	3	3	3	2	2	5	2	2
hsa-miR-4738-5p	chr17	75784567	75784588	-	22	0	0	0	0	0	0	0	0
hsa-miR-4739	chr17	79707216	79707240	-	25	0	0	0	0	0	0	0	0
hsa-miR-4740-3p	chr17	81400716	81400737	-	22	0	0	0	0	0	0	0	0
hsa-miR-4740-5p	chr17	81400753	81400774	-	22	0	0	0	0	0	0	0	0
hsa-miR-4741	chr18	22933407	22933429	+	23	32	62	21	18	25	49	38	26
hsa-miR-4742-3p	chr1	224398227	224398249	-	23	1	0	0	0	0	0	0	0
hsa-miR-4742-5p	chr1	224398289	224398311	-	23	0	0	0	0	0	0	0	0
hsa-miR-4743-3p	chr18	48670648	48670668	+	21	1	0	0	2	1	3	0	1
hsa-miR-4743-5p	chr18	48670602	48670624	+	23	4	2	0	1	2	0	3	4
hsa-miR-4744	chr18	49049737	49049759	-	23	0	0	0	0	0	0	0	0
hsa-miR-4745-3p	chr19	804977	804999	+	23	0	0	0	0	0	0	0	0
hsa-miR-4745-5p	chr19	804941	804963	+	23	0	0	0	0	0	0	0	0
hsa-miR-4746-3p	chr19	4446021	4446041	+	21	0	0	0	0	0	0	0	0
hsa-miR-4746-5p	chr19	4445987	4446009	+	23	0	0	0	0	0	0	0	0
hsa-miR-4747-3p	chr19	4932719	4932740	+	22	0	0	0	0	0	0	0	0
hsa-miR-4747-5p	chr19	4932687	4932708	+	22	0	0	0	0	0	0	0	0
hsa-miR-4748	chr19	10780263	10780283	+	21	2	1	1	2	4	3	2	4
hsa-miR-4749-3p	chr19	49854632	49854651	+	20	20	30	8	11	9	26	9	11
hsa-miR-4749-5p	chr19	49854593	49854614	+	22	0	0	0	0	0	0	0	0
hsa-miR-4750-3p	chr19	49888209	49888230	+	22	0	0	0	0	0	0	0	0
hsa-miR-4750-5p	chr19	49888177	49888198	+	22	0	0	0	0	0	1	0	0
hsa-miR-4751	chr19	49933073	49933096	+	24	0	0	0	0	0	0	0	0
hsa-miR-4752	chr19	54282118	54282139	+	22	0	0	0	0	0	0	0	0
hsa-miR-4753-3p	chr1	235190040	235190061	-	22	5	0	1	0	2	1	1	1
hsa-miR-4753-5p	chr1	235190086	235190107	-	22	1	0	2	0	0	0	2	2
hsa-miR-4754	chr19	58386827	58386849	-	23	0	0	0	0	0	0	0	0
hsa-miR-4755-3p	chr20	34049162	34049183	+	22	1	0	0	0	0	0	0	0
hsa-miR-4755-5p	chr20	34049128	34049149	+	22	0	0	0	0	0	0	0	0
hsa-miR-4756-3p	chr20	54068418	54068439	-	22	0	0	0	0	0	0	0	0
hsa-miR-4756-5p	chr20	54068452	54068474	-	23	0	0	0	0	0	0	0	0
hsa-miR-4757-3p	chr2	19348476	19348497	+	22	1	1	0	0	3	0	0	0
hsa-miR-4757-5p	chr2	19348439	19348461	+	23	0	0	0	0	0	0	0	0
hsa-miR-4758-3p	chr20	62332490	62332512	-	23	1	0	0	0	4	0	1	0
hsa-miR-4758-5p	chr20	62332534	62332556	-	23	2	0	0	0	0	2	2	0
hsa-miR-4759	chr21	26953965	26953985	+	21	0	0	0	0	1	1	0	1
hsa-miR-4760-3p	chr21	40212359	40212380	-	22	0	0	0	0	0	0	0	0
hsa-miR-4760-5p	chr21	40212401	40212422	-	22	0	0	0	0	0	0	0	0
hsa-miR-4761-3p	chr22	19963814	19963834	+	21	0	0	0	0	0	0	0	0
hsa-miR-4761-5p	chr22	19963755	19963775	+	21	0	0	0	0	0	0	0	0
hsa-miR-4762-3p	chr22	45760572	45760593	+	22	0	0	0	0	0	0	0	0
hsa-miR-4762-5p	chr22	45760532	45760552	+	21	0	0	0	0	0	0	0	0
hsa-miR-4763-3p	chr22	46113624	46113647	+	24	0	0	0	0	0	0	0	0
hsa-miR-4763-5p	chr22	46113584	46113604	+	21	0	0	0	0	2	0	0	0
hsa-miR-4764-3p	chr22	33436588	33436609	-	22	0	0	0	0	0	0	0	0
hsa-miR-4764-5p	chr22	33436640	33436660	-	21	0	0	0	0	0	0	0	0
hsa-miR-4765	chr2	32635300	32635321	+	22	0	0	0	0	0	0	0	0
hsa-miR-4766-3p	chr22	40813893	40813913	-	21	1	0	0	0	0	0	0	0
hsa-miR-4766-5p	chr22	40813927	40813947	-	21	39	33	19	37	27	41	27	52
hsa-miR-4767	chrX	7147869	7147891	+	23	0	1	1	1	0	1	0	0
hsa-miR-4768-3p	chrX	17425927	17425946	+	20	1	1	0	1	0	0	0	4
hsa-miR-4768-5p	chrX	17425889	17425910	+	22	77	73	61	54	67	59	56	83
hsa-miR-4769-3p	chrX	47587476	47587497	+	22	0	1	0	0	0	0	0	0
hsa-miR-4769-5p	chrX	47587436	47587459	+	24	0	0	0	0	0	0	0	1
hsa-miR-4770	chrX	6383907	6383924	-	18	0	0	0	0	0	0	0	0
hsa-miR-4771	chr2;chr2	87194830;111771070	87194850;111771090	+;-	42	0	0	0	0	0	0	0	0
hsa-miR-4772-3p	chr2	102432336	102432357	+	22	0	1	0	0	0	0	0	0
hsa-miR-4772-5p	chr2	102432300	102432321	+	22	0	1	0	0	0	0	0	0
hsa-miR-4773	chr2;chr2	151368343;151368381	151368364;151368402	-;+	44	0	0	0	0	0	0	0	0
hsa-miR-4774-3p	chr2	168582989	168583009	+	21	0	0	0	0	0	0	0	0
hsa-miR-4774-5p	chr2	168582953	168582974	+	22	0	0	0	0	0	0	0	0
hsa-miR-4775	chr2	207754816	207754837	+	22	0	0	0	0	0	0	1	0
hsa-miR-4776-3p	chr2;chr2	212926261;212926310	212926283;212926332	-;+	46	0	0	0	0	0	0	0	0
hsa-miR-4776-5p	chr2;chr2	212926266;212926306	212926287;212926327	+;-	44	0	0	0	0	0	0	0	0
hsa-miR-4777-3p	chr2	231362764	231362785	+	22	0	0	0	0	0	0	0	0
hsa-miR-4777-5p	chr2	231362723	231362744	+	22	0	0	0	0	0	0	0	0
hsa-miR-4778-3p	chr2	66358257	66358278	-	22	0	0	0	0	0	0	0	0
hsa-miR-4778-5p	chr2	66358297	66358318	-	22	0	0	0	0	0	0	0	0
hsa-miR-4779	chr2	86193037	86193058	-	22	0	0	0	0	0	0	0	0
hsa-miR-4780	chr2	88082528	88082549	-	22	0	0	0	0	0	0	0	0
hsa-miR-4781-3p	chr1	54054124	54054145	+	22	0	0	0	0	1	0	0	0
hsa-miR-4781-5p	chr1	54054091	54054111	+	21	0	0	0	0	0	0	0	0
hsa-miR-4782-3p	chr2	113721298	113721319	-	22	0	0	0	0	0	0	0	0
hsa-miR-4782-5p	chr2	113721338	113721359	-	22	0	0	0	0	0	0	0	0
hsa-miR-4783-3p	chr2	127423546	127423568	-	23	1	0	1	0	0	0	0	0
hsa-miR-4783-5p	chr2	127423586	127423606	-	21	0	0	0	0	0	0	0	0
hsa-miR-4784	chr2	131491208	131491227	-	20	0	0	0	0	0	0	0	0
hsa-miR-4785	chr2	160407819	160407839	-	21	12	7	7	4	7	2	8	5
hsa-miR-4786-3p	chr2	239943023	239943044	-	22	0	0	0	0	0	0	0	0
hsa-miR-4786-5p	chr2	239943063	239943084	-	22	0	0	0	0	0	0	0	0
hsa-miR-4787-3p	chr3	50675130	50675153	+	24	0	0	0	0	0	0	0	0
hsa-miR-4787-5p	chr3	50675093	50675114	+	22	0	0	0	0	0	0	0	0
hsa-miR-4788	chr3	134437836	134437857	+	22	0	0	0	2	0	5	3	1
hsa-miR-4789-3p	chr3	175369590	175369610	+	21	0	0	0	0	0	0	0	0
hsa-miR-4789-5p	chr3	175369552	175369573	+	22	0	0	0	0	0	0	0	0
hsa-miR-4790-3p	chr3	5250180	5250201	-	22	0	0	0	0	0	0	0	0
hsa-miR-4790-5p	chr3	5250227	5250246	-	20	0	0	1	0	0	0	0	0
hsa-miR-4791	chr3	19314907	19314924	-	18	49	20	52	33	6	71	53	51
hsa-miR-4793-3p	chr3	48644201	48644223	-	23	0	0	0	0	0	0	0	0
hsa-miR-4793-5p	chr3	48644239	48644262	-	24	0	0	0	0	0	0	0	0
hsa-miR-4794	chr1	64579855	64579876	+	22	0	0	0	0	1	0	2	2
hsa-miR-4795-3p	chr3	87226199	87226220	-	22	0	0	0	0	0	0	0	1
hsa-miR-4795-5p	chr3	87226240	87226260	-	21	0	0	0	0	0	0	0	0
hsa-miR-4796-3p	chr3	114743452	114743473	-	22	37	31	44	45	55	63	41	61
hsa-miR-4796-5p	chr3	114743496	114743517	-	22	3	5	6	4	6	7	7	11
hsa-miR-4797-3p	chr3	197293888	197293908	-	21	6	12	7	7	3	6	6	9
hsa-miR-4797-5p	chr3	197293919	197293939	-	21	0	0	1	0	0	3	2	2
hsa-miR-4798-3p	chr4	7310496	7310517	+	22	0	0	0	0	0	0	0	0
hsa-miR-4798-5p	chr4	7310459	7310480	+	22	18	8	8	11	12	9	9	13
hsa-miR-4799-3p	chr4	147782639	147782660	+	22	0	0	0	0	0	0	0	0
hsa-miR-4799-5p	chr4	147782604	147782625	+	22	0	0	3	1	0	0	0	0
hsa-miR-4800-3p	chr4	2250091	2250109	-	19	0	0	0	0	0	0	0	0
hsa-miR-4800-5p	chr4	2250127	2250147	-	21	0	1	0	0	0	0	0	0
hsa-miR-4801	chr4	37241911	37241932	-	22	0	0	0	0	0	0	0	0
hsa-miR-4802-3p	chr4	40502051	40502073	-	23	0	0	0	0	0	0	0	0
hsa-miR-4802-5p	chr4	40502086	40502107	-	22	0	0	0	0	0	0	0	0
hsa-miR-4803	chr5	72169476	72169496	+	21	44	27	29	55	37	56	49	59
hsa-miR-4804-3p	chr5	72878635	72878655	+	21	0	0	0	0	0	0	0	0
hsa-miR-4804-5p	chr5	72878600	72878620	+	21	0	0	0	0	0	0	0	0
hsa-miR-483-3p	chr11	2134142	2134162	-	21	1	0	0	0	0	0	0	0
hsa-miR-483-5p	chr11	2134181	2134202	-	22	0	0	0	0	0	2	0	0
hsa-miR-484	chr16	15643301	15643322	+	22	6628	21318	10259	9182	10258	24220	12844	18724
hsa-miR-485-3p	chr14	101055464	101055485	+	22	8882	9797	8996	6922	8391	16860	10488	13851
hsa-miR-485-5p	chr14	101055427	101055448	+	22	1882	1426	1364	1030	1449	2232	1516	1808
hsa-miR-486-3p	chr8;chr8	41660443;41660486	41660463;41660506	-;+	42	4	4	0	2	2	5	0	2
hsa-miR-486-5p	chr8;chr8	41660444;41660484	41660465;41660505	+;-	44	1536	572	273	3380	140	195	212	202
hsa-miR-487a-3p	chr14	101052494	101052515	+	22	1296	898	749	716	1287	997	1132	1677
hsa-miR-487a-5p	chr14	101052458	101052479	+	22	119	131	151	103	106	257	163	231
hsa-miR-487b-3p	chr14	101046505	101046526	+	22	16666	14631	10920	10116	12702	18376	14612	19348
hsa-miR-487b-5p	chr14	101046469	101046490	+	22	156	217	219	192	169	672	317	382
hsa-miR-488-3p	chr1	177029374	177029394	-	21	0	0	0	0	0	0	0	0
hsa-miR-488-5p	chr1	177029412	177029432	-	21	0	0	0	0	0	0	0	0
hsa-miR-489-3p	chr7	93483947	93483968	-	22	1	0	0	0	0	0	0	0
hsa-miR-489-5p	chr7	93483985	93484006	-	22	0	0	1	0	0	0	0	0
hsa-miR-490-3p	chr7	136903242	136903263	+	22	263	338	233	215	239	220	236	381
hsa-miR-490-5p	chr7	136903205	136903224	+	20	124	147	59	49	103	73	69	109
hsa-miR-491-3p	chr9	20716154	20716175	+	22	0	0	0	0	0	0	0	0
hsa-miR-491-5p	chr9	20716120	20716141	+	22	0	0	0	0	0	0	0	0
hsa-miR-492	chr12	94834427	94834449	+	23	0	0	0	0	0	0	0	0
hsa-miR-493-3p	chr14	100869116	100869137	+	22	34	89	27	36	46	48	26	46
hsa-miR-493-5p	chr14	100869075	100869096	+	22	34	64	54	36	27	55	33	59
hsa-miR-494-3p	chr14	101029681	101029702	+	22	20378	23535	21043	19513	22306	28370	25934	37516
hsa-miR-494-5p	chr14	101029648	101029670	+	23	43	37	51	33	51	140	58	88
hsa-miR-495-3p	chr14	101033804	101033825	+	22	92242	33586	28813	25817	44451	38794	25329	33050
hsa-miR-495-5p	chr14	101033768	101033789	+	22	47	9	19	14	39	25	19	24
hsa-miR-496	chr14	101060628	101060649	+	22	1185	700	788	708	931	1115	843	1178
hsa-miR-497-3p	chr17	7017938	7017959	-	22	2	1	0	3	0	0	3	1
hsa-miR-497-5p	chr17	7017979	7017999	-	21	615	606	517	487	524	522	672	915
hsa-miR-498-3p	chr19	53674266	53674288	+	23	0	0	0	0	0	0	0	0
hsa-miR-498-5p	chr19	53674230	53674252	+	23	0	0	0	0	0	0	0	0
hsa-miR-4999-3p	chr19	8389311	8389330	-	20	1	0	1	0	2	2	3	0
hsa-miR-4999-5p	chr19	8389340	8389360	-	21	1	0	2	2	3	4	3	2
hsa-miR-499a-3p	chr20	34990445	34990466	+	22	1	0	0	4	2	3	1	4
hsa-miR-499a-5p	chr20	34990408	34990428	+	21	1812	1859	2338	2033	1734	2267	2554	3377
hsa-miR-499b-3p	chr20	34990406	34990427	-	22	4	3	2	4	4	2	6	12
hsa-miR-499b-5p	chr20	34990443	34990463	-	21	6	0	0	2	1	2	0	0
hsa-miR-5000-3p	chr2	75090873	75090894	+	22	0	0	0	0	0	1	0	0
hsa-miR-5000-5p	chr2	75090835	75090856	+	22	0	0	0	0	0	0	0	0
hsa-miR-5001-3p	chr2	232550493	232550514	-	22	0	0	0	1	0	0	0	0
hsa-miR-5001-5p	chr2	232550530	232550553	-	24	0	0	0	0	0	0	0	21
hsa-miR-5002-3p	chr3	124132988	124133008	+	21	0	0	0	0	0	0	0	0
hsa-miR-5002-5p	chr3	124132949	124132972	+	24	0	0	0	0	0	0	0	0
hsa-miR-5003-3p	chr5	172662222	172662242	+	21	0	0	0	0	0	0	0	0
hsa-miR-5003-5p	chr5	172662187	172662209	+	23	0	0	0	0	0	0	0	0
hsa-miR-5004-3p	chr6	33438397	33438418	+	22	3	6	3	0	3	4	6	6
hsa-miR-5004-5p	chr6	33438351	33438372	+	22	0	0	1	0	0	0	0	1
hsa-miR-5006-3p	chr13	41568306	41568326	-	21	0	0	0	0	0	0	0	0
hsa-miR-5006-5p	chr13	41568355	41568375	-	21	0	0	0	0	0	0	0	0
hsa-miR-5007-3p	chr13	55174509	55174530	+	22	0	0	0	0	1	0	0	0
hsa-miR-5007-5p	chr13	55174474	55174495	+	22	0	0	0	0	0	0	0	0
hsa-miR-5008-3p	chr1	227941610	227941630	-	21	0	0	1	0	0	0	0	0
hsa-miR-5008-5p	chr1	227941641	227941662	-	22	0	0	0	0	0	0	0	0
hsa-miR-5009-3p	chr15	89883949	89883970	-	22	2	0	1	1	0	0	1	2
hsa-miR-5009-5p	chr15	89883987	89884010	-	24	15	9	6	6	5	9	6	7
hsa-miR-500a-3p	chrX	50008482	50008503	+	22	1928	2585	1446	1394	1569	2479	1828	2532
hsa-miR-500a-5p	chrX	50008443	50008465	+	23	775	565	242	177	631	210	320	473
hsa-miR-500b-3p	chrX	50010722	50010741	+	20	493	557	423	487	553	806	572	878
hsa-miR-500b-5p	chrX	50010682	50010699	+	18	782	565	242	179	632	211	320	472
hsa-miR-501-3p	chrX	50009772	50009793	+	22	1631	2157	1332	1349	1540	2385	1665	2467
hsa-miR-501-5p	chrX	50009735	50009756	+	22	201	188	131	99	205	138	141	182
hsa-miR-5010-3p	chr17	42514267	42514288	+	22	81	52	65	62	62	94	74	105
hsa-miR-5010-5p	chr17	42514208	42514229	+	22	0	0	0	0	0	0	0	0
hsa-miR-5011-3p	chr18	67081645	67081666	+	22	0	0	0	0	0	0	0	0
hsa-miR-5011-5p	chr18	67081607	67081627	+	21	0	0	0	0	0	0	0	0
hsa-miR-502-3p	chrX	50014649	50014670	+	22	1855	2295	1311	1225	1457	2316	1700	2370
hsa-miR-502-5p	chrX	50014613	50014633	+	21	86	56	28	26	75	33	23	49
hsa-miR-503-3p	chrX	134546331	134546353	-	23	58	39	35	22	45	41	37	68
hsa-miR-503-5p	chrX	134546371	134546393	-	23	1305	1572	1154	984	1266	1588	1803	2528
hsa-miR-504-3p	chrX	138667724	138667744	-	21	28	26	15	12	11	20	19	26
hsa-miR-504-5p	chrX	138667760	138667781	-	22	4382	8378	5248	5235	6043	8154	6349	8981
hsa-miR-5047	chr17	64501230	64501250	-	21	0	0	0	0	0	0	0	0
hsa-miR-505-3p	chrX	139924160	139924181	-	22	1867	3699	1716	1465	2117	3533	2091	3065
hsa-miR-505-5p	chrX	139924196	139924217	-	22	67	56	73	73	41	115	90	106
hsa-miR-506-3p	chrX	147230753	147230773	-	21	0	1	0	1	0	0	0	0
hsa-miR-506-5p	chrX	147230788	147230809	-	22	0	0	0	0	0	0	0	0
hsa-miR-507	chrX	147231002	147231022	-	21	0	0	0	0	0	0	0	0
hsa-miR-508-3p	chrX	147236945	147236967	-	23	0	0	0	0	0	0	0	0
hsa-miR-508-5p	chrX	147236980	147237002	-	23	0	0	0	0	0	0	0	0
hsa-miR-5087	chr1	148334522	148334544	-	23	0	0	0	0	0	0	0	0
hsa-miR-5088-3p	chr19	49682174	49682194	+	21	0	1	1	1	0	0	0	0
hsa-miR-5088-5p	chr19	49682122	49682145	+	24	0	0	0	0	0	0	0	0
hsa-miR-5089-3p	chr17	46973069	46973091	+	23	0	0	0	0	0	0	1	0
hsa-miR-5089-5p	chr17	46973027	46973047	+	21	0	0	0	0	0	0	0	0
hsa-miR-509-3-5p	chrX	147259696	147259717	-	22	0	0	0	0	0	0	0	0
hsa-miR-509-3p	chrX;chrX;chrX	147258775;147259662;147260550	147258796;147259683;147260571	-;-;-	66	0	0	0	6	0	0	0	0
hsa-miR-509-5p	chrX;chrX	147258811;147260586	147258831;147260606	-;-	42	0	0	0	0	0	0	0	0
hsa-miR-5090	chr7	102465752	102465774	+	23	0	0	0	0	0	0	0	0
hsa-miR-5091	chr4	13627875	13627897	+	23	0	3	0	0	1	2	0	2
hsa-miR-5092	chr3	125151475	125151496	-	22	0	0	0	0	0	0	0	0
hsa-miR-5093	chr16	85306236	85306258	-	23	0	0	0	0	0	0	0	0
hsa-miR-5094	chr15	89850690	89850711	-	22	7	11	9	10	6	12	11	11
hsa-miR-510-3p	chrX	147272342	147272362	-	21	0	0	0	0	0	0	0	0
hsa-miR-510-5p	chrX	147272378	147272399	-	22	2	0	0	0	0	0	0	0
hsa-miR-5100	chr10	42997630	42997651	+	22	94	164	201	154	102	359	302	359
hsa-miR-511-3p	chr10	17845160	17845179	+	20	1	0	0	0	0	0	2	3
hsa-miR-511-5p	chr10	17845122	17845142	+	21	0	0	2	0	2	1	13	10
hsa-miR-512-3p	chr19;chr19	53666729;53669213	53666750;53669234	+;+	44	0	0	0	0	0	0	0	0
hsa-miR-512-5p	chr19;chr19	53666692;53669176	53666714;53669198	+;+	46	0	0	0	0	0	0	0	0
hsa-miR-513a-3p	chrX;chrX	147213498;147225860	147213520;147225882	-;-	46	0	0	0	0	0	0	0	0
hsa-miR-513a-5p	chrX;chrX	147213538;147225900	147213555;147225917	-;-	36	0	0	0	0	0	0	0	0
hsa-miR-513b-3p	chrX	147199057	147199078	-	22	0	0	0	0	0	0	0	0
hsa-miR-513b-5p	chrX	147199093	147199114	-	22	0	0	0	0	0	0	0	0
hsa-miR-513c-3p	chrX	147189717	147189739	-	23	0	0	0	0	0	0	0	0
hsa-miR-513c-5p	chrX	147189753	147189774	-	22	0	0	0	0	0	0	0	0
hsa-miR-514a-3p	chrX;chrX;chrX	147279266;147281957;147284655	147279286;147281977;147284675	-;-;-	63	0	9	6	9	0	3	9	6
hsa-miR-514a-5p	chrX;chrX;chrX	147279301;147281992;147284690	147279323;147282014;147284712	-;-;-	69	0	0	0	0	0	0	0	0
hsa-miR-514b-3p	chrX	147250161	147250181	-	21	0	0	0	0	0	0	0	0
hsa-miR-514b-5p	chrX	147250197	147250218	-	22	0	0	0	0	0	0	0	0
hsa-miR-515-3p	chr19;chr19	53679053;53685059	53679074;53685080	+;+	44	0	0	0	0	0	0	0	0
hsa-miR-515-5p	chr19;chr19	53679016;53685022	53679039;53685045	+;+	48	0	0	0	0	0	0	0	0
hsa-miR-516a-3p	chr19;chr19	53756801;53761193	53756818;53761210	+;+	36	0	0	0	0	0	0	0	0
hsa-miR-516a-5p	chr19;chr19	53756756;53761148	53756778;53761170	+;+	46	0	0	0	0	0	0	2	0
hsa-miR-516b-3p	chr19;chr19	53725497;53736905	53725514;53736922	+;+	36	0	0	0	0	0	0	0	0
hsa-miR-516b-5p	chr19;chr19	53725457;53736860	53725478;53736881	+;+	44	0	0	0	0	0	0	0	0
hsa-miR-517-5p	chr19;chr19;chr19	53712282;53721081;53741332	53712303;53721102;53741353	+;+;+	66	0	0	0	0	0	0	0	0
hsa-miR-517a-3p	chr19	53712321	53712342	+	22	0	0	0	0	0	0	0	0
hsa-miR-517b-3p	chr19	53721118	53721139	+	22	0	0	0	0	0	0	0	0
hsa-miR-517c-3p	chr19	53741369	53741390	+	22	0	0	0	0	0	0	0	0
hsa-miR-5186	chr3	151565904	151565924	-	21	0	0	0	0	0	0	0	0
hsa-miR-5187-3p	chr1	161227237	161227257	+	21	1	0	0	0	0	0	0	0
hsa-miR-5187-5p	chr1	161227195	161227216	+	22	0	0	0	0	0	0	0	0
hsa-miR-5188	chr12	124915610	124915632	+	23	7	4	3	7	3	10	6	9
hsa-miR-5189-3p	chr16	88468984	88469004	+	21	0	0	0	0	0	0	0	0
hsa-miR-5189-5p	chr16	88468943	88468966	+	24	0	0	0	0	0	0	0	0
hsa-miR-518a-3p	chr19;chr19	53731056;53739385	53731077;53739406	+;+	44	0	0	0	0	0	0	0	0
hsa-miR-518a-5p	chr19;chr19	53731019;53739348	53731038;53739367	+;+	40	0	0	0	0	0	0	0	0
hsa-miR-518b	chr19	53702787	53702808	+	22	0	0	0	0	0	0	0	0
hsa-miR-518c-3p	chr19	53708796	53708818	+	23	0	0	0	0	0	0	1	0
hsa-miR-518c-5p	chr19	53708758	53708780	+	23	0	0	0	0	0	0	0	0
hsa-miR-518d-3p	chr19	53734929	53734949	+	21	0	0	0	0	0	0	0	0
hsa-miR-518d-5p	chr19	53734892	53734913	+	22	0	0	0	0	0	0	0	0
hsa-miR-518e-3p	chr19	53729891	53729911	+	21	0	0	0	0	0	2	0	1
hsa-miR-518e-5p	chr19	53729853	53729874	+	22	1	0	0	0	0	0	0	0
hsa-miR-518f-3p	chr19	53700067	53700087	+	21	0	1	1	0	0	0	1	4
hsa-miR-518f-5p	chr19	53700030	53700051	+	22	0	0	0	0	0	0	0	0
hsa-miR-5190	chr18	13459993	13460013	+	21	0	0	0	0	0	0	0	0
hsa-miR-5191	chr1	201719579	201719600	+	22	0	0	0	1	0	0	0	0
hsa-miR-5192	chr2	62205882	62205903	+	22	0	0	0	0	0	0	0	0
hsa-miR-5193	chr3	49806165	49806186	-	22	0	0	0	0	0	0	0	3
hsa-miR-5194	chr8	130008360	130008381	-	22	0	0	0	0	0	0	0	0
hsa-miR-5195-3p	chr14	106850910	106850930	-	21	0	0	0	0	0	0	0	0
hsa-miR-5195-5p	chr14	106850943	106850964	-	22	0	0	0	0	0	0	0	0
hsa-miR-5196-3p	chr19	35345581	35345601	+	21	0	0	0	0	0	0	0	0
hsa-miR-5196-5p	chr19	35345541	35345562	+	22	0	0	0	0	0	0	0	0
hsa-miR-5197-3p	chr5	143679923	143679945	+	23	0	0	0	0	0	0	0	0
hsa-miR-5197-5p	chr5	143679886	143679908	+	23	0	0	0	0	0	0	0	0
hsa-miR-519a-2-5p	chr19	53762358	53762378	+	21	0	0	0	0	0	0	0	0
hsa-miR-519a-3p	chr19;chr19	53752449;53762397	53752470;53762418	+;+	44	0	0	0	0	0	0	0	0
hsa-miR-519a-5p	chr19	53752411	53752432	+	22	1	0	0	0	0	0	0	0
hsa-miR-519b-3p	chr19	53695263	53695284	+	22	2	4	5	1	5	21	11	7
hsa-miR-519b-5p	chr19	53695225	53695246	+	22	1	0	0	0	0	0	0	0
hsa-miR-519c-3p	chr19	53686522	53686543	+	22	0	0	0	0	0	0	0	0
hsa-miR-519c-5p	chr19	53686484	53686505	+	22	1	0	0	0	0	0	0	0
hsa-miR-519d-3p	chr19	53713400	53713421	+	22	0	0	1	0	0	0	0	1
hsa-miR-519d-5p	chr19	53713361	53713385	+	25	0	0	0	0	0	0	0	0
hsa-miR-519e-3p	chr19	53679991	53680012	+	22	0	0	0	0	0	0	0	0
hsa-miR-519e-5p	chr19	53679953	53679974	+	22	0	0	0	0	0	0	0	0
hsa-miR-520a-3p	chr19	53690933	53690954	+	22	0	0	0	0	1	1	0	0
hsa-miR-520a-5p	chr19	53690895	53690915	+	21	0	0	0	0	0	2	0	1
hsa-miR-520b-3p	chr19	53701267	53701287	+	21	0	0	0	0	0	0	0	0
hsa-miR-520b-5p	chr19	53701228	53701248	+	21	0	0	0	0	0	0	0	0
hsa-miR-520c-3p	chr19	53707506	53707527	+	22	0	0	0	0	0	0	0	0
hsa-miR-520c-5p	chr19	53707468	53707489	+	22	0	0	0	0	0	0	0	0
hsa-miR-520d-3p	chr19	53720149	53720170	+	22	0	0	0	0	0	0	0	0
hsa-miR-520d-5p	chr19	53720111	53720130	+	20	0	0	0	0	0	0	0	0
hsa-miR-520e-3p	chr19	53675764	53675784	+	21	0	1	0	0	0	2	0	0
hsa-miR-520e-5p	chr19	53675726	53675747	+	22	0	0	0	0	0	0	0	0
hsa-miR-520f-3p	chr19	53682213	53682234	+	22	0	0	0	0	0	0	0	0
hsa-miR-520f-5p	chr19	53682173	53682194	+	22	0	0	0	0	0	0	0	0
hsa-miR-520g-3p	chr19	53722220	53722243	+	24	0	0	1	0	0	0	0	1
hsa-miR-520g-5p	chr19	53722182	53722204	+	23	0	0	1	0	0	0	0	0
hsa-miR-520h	chr19	53742566	53742587	+	22	0	0	1	0	0	0	0	0
hsa-miR-521	chr19;chr19	53716647;53748689	53716668;53748710	+;+	44	0	0	0	0	0	0	0	0
hsa-miR-522-3p	chr19	53751264	53751285	+	22	0	0	0	0	2	0	0	0
hsa-miR-522-5p	chr19	53751226	53751247	+	22	1	0	0	0	0	0	0	0
hsa-miR-523-3p	chr19	53698437	53698459	+	23	0	0	0	0	0	0	0	0
hsa-miR-523-5p	chr19	53698400	53698421	+	22	1	0	0	0	0	0	0	0
hsa-miR-524-3p	chr19	53711054	53711074	+	21	0	0	0	0	0	0	0	0
hsa-miR-524-5p	chr19	53711017	53711038	+	22	0	0	0	0	0	0	0	0
hsa-miR-525-3p	chr19	53697584	53697605	+	22	0	0	0	0	0	0	0	0
hsa-miR-525-5p	chr19	53697547	53697567	+	21	0	0	0	0	0	0	0	0
hsa-miR-526a-3p	chr19	53706303	53706324	+	22	0	0	0	0	0	0	0	0
hsa-miR-526a-5p	chr19;chr19	53706266;53726928	53706287;53726949	+;+	44	0	0	0	0	0	0	0	0
hsa-miR-526b-3p	chr19	53694443	53694464	+	22	0	0	0	0	0	0	0	0
hsa-miR-526b-5p	chr19	53694406	53694428	+	23	0	0	0	0	0	0	0	0
hsa-miR-527	chr19	53754031	53754050	+	20	0	0	0	0	0	0	0	0
hsa-miR-532-3p	chrX	50003204	50003225	+	22	366	671	265	233	506	427	411	566
hsa-miR-532-5p	chrX	50003167	50003188	+	22	6926	14853	8049	7357	9567	9729	8229	11841
hsa-miR-539-3p	chr14	101047369	101047390	+	22	5914	5141	5041	4511	4684	7157	6878	9369
hsa-miR-539-5p	chr14	101047329	101047350	+	22	3656	1737	1593	1319	2351	1980	1936	2606
hsa-miR-541-3p	chr14	101064548	101064569	+	22	1345	2835	1573	1465	1579	2491	1819	2336
hsa-miR-541-5p	chr14	101064504	101064528	+	25	2390	3873	2078	1740	3193	2636	2688	3618
hsa-miR-542-3p	chrX	134541364	134541385	-	22	1504	1005	1728	1726	1448	1642	2885	4084
hsa-miR-542-5p	chrX	134541400	134541422	-	23	29	12	12	9	18	11	7	17
hsa-miR-543	chr14	101032033	101032054	+	22	17125	43819	60639	44904	27448	93167	55563	74465
hsa-miR-544a	chr14	101048712	101048733	+	22	48	15	30	28	27	18	51	64
hsa-miR-544b	chr3	124732486	124732507	+	22	0	0	0	0	0	0	0	1
hsa-miR-545-3p	chrX	74287126	74287147	-	22	2	4	4	1	0	5	6	6
hsa-miR-545-5p	chrX	74287164	74287185	-	22	10	3	0	3	4	6	3	0
hsa-miR-548a-3p	chr6;chr6;chr8	18571844;135239220;104484384	18571865;135239241;104484405	+;+;-	66	0	0	0	3	0	3	0	0
hsa-miR-548a-5p	chr8	104484420	104484441	-	22	0	0	0	0	0	0	0	0
hsa-miR-548aa	chr17;chr8	67471543;123348088	67471567;123348112	+;+	50	3	0	0	0	1	0	4	1
hsa-miR-548ab	chr3	103524085	103524106	-	22	13	5	11	12	10	12	12	17
hsa-miR-548ac	chr1	116560038	116560059	-	22	0	0	0	0	0	1	0	1
hsa-miR-548ad-3p	chr2	35471453	35471474	+	22	0	0	0	0	0	0	0	0
hsa-miR-548ad-5p	chr2	35471420	35471439	+	20	8	5	6	4	8	2	6	9
hsa-miR-548ae-3p	chr2;chr5	184379017;58530047	184379037;58530067	+;-	42	6	2	0	4	1	1	3	6
hsa-miR-548ae-5p	chr5	58530085	58530104	-	20	0	0	0	0	0	0	3	1
hsa-miR-548ag	chr20;chr4	60564565;60922623	60564585;60922643	+;+	42	0	0	0	0	0	0	0	0
hsa-miR-548ah-3p	chr4	76575597	76575618	+	22	24	34	0	2	1	23	18	2
hsa-miR-548ah-5p	chr4	76575561	76575580	+	20	0	0	0	0	0	0	0	0
hsa-miR-548ai	chr6	99124624	99124645	+	22	0	0	0	0	0	0	0	0
hsa-miR-548aj-3p	chr6;chrX	132115199;38023912	132115219;38023932	-;-	42	0	0	0	0	0	0	1	3
hsa-miR-548aj-5p	chrX	38023949	38023971	-	23	0	0	4	0	0	2	0	0
hsa-miR-548ak	chr10	12130792	12130812	-	21	1	0	2	3	0	2	1	1
hsa-miR-548al	chr11	74399301	74399322	+	22	0	0	1	1	0	0	1	0
hsa-miR-548am-3p	chrX	16627019	16627040	-	22	26	34	33	25	38	24	35	40
hsa-miR-548am-5p	chrX	16627055	16627076	-	22	0	0	0	0	0	0	0	0
hsa-miR-548an	chrX	106639828	106639847	+	20	0	0	0	1	0	0	0	0
hsa-miR-548ao-3p	chr8	41271065	41271086	-	22	0	0	0	0	0	0	0	0
hsa-miR-548ao-5p	chr8	41271102	41271123	-	22	0	0	0	0	0	0	0	0
hsa-miR-548ap-3p	chr15	85825692	85825710	+	19	0	0	0	0	0	0	0	0
hsa-miR-548ap-5p	chr15	85825655	85825673	+	19	0	0	0	0	0	0	0	2
hsa-miR-548aq-3p	chr3	185767847	185767868	-	22	0	0	0	0	0	0	0	0
hsa-miR-548aq-5p	chr3	185767883	185767904	-	22	0	0	0	0	0	0	0	0
hsa-miR-548ar-3p	chr13	114244541	114244561	+	21	0	0	0	0	0	0	0	0
hsa-miR-548ar-5p	chr13	114244505	114244525	+	21	0	0	0	0	0	0	1	0
hsa-miR-548as-3p	chr13	92490199	92490220	+	22	0	0	0	0	0	0	0	0
hsa-miR-548as-5p	chr13	92490163	92490184	+	22	0	0	0	0	0	0	0	0
hsa-miR-548at-3p	chr17	42494810	42494830	+	21	0	0	0	0	1	0	1	0
hsa-miR-548at-5p	chr17	42494773	42494794	+	22	1	2	3	5	7	1	1	3
hsa-miR-548au-3p	chr9	93594874	93594894	+	21	0	0	0	0	0	0	0	0
hsa-miR-548au-5p	chr9	93594841	93594861	+	21	10	3	1	2	1	4	5	1
hsa-miR-548av-3p	chr18	72853321	72853340	-	20	2	8	1	3	1	1	1	10
hsa-miR-548av-5p	chr18	72853365	72853382	-	18	0	0	3	2	0	1	2	5
hsa-miR-548aw	chr9	132945714	132945733	+	20	0	0	0	0	0	2	0	0
hsa-miR-548ax	chrX	11318656	11318677	-	22	1	0	0	1	0	0	0	0
hsa-miR-548ay-3p	chr3	32506305	32506326	-	22	0	0	0	0	0	0	0	0
hsa-miR-548ay-5p	chr3	32506342	32506362	-	21	0	0	0	0	0	0	0	0
hsa-miR-548az-3p	chr8	119325228	119325248	+	21	0	0	0	0	1	1	0	1
hsa-miR-548az-5p	chr8	119325190	119325211	+	22	0	1	0	1	1	3	2	1
hsa-miR-548b-3p	chr6	119069062	119069083	-	22	0	0	0	0	0	0	0	0
hsa-miR-548b-5p	chr6	119069098	119069119	-	22	0	0	0	0	1	0	0	0
hsa-miR-548ba	chr2	49059603	49059624	+	22	3	1	0	0	1	2	3	0
hsa-miR-548bb-3p	chr3	60617815	60617836	-	22	1	0	0	0	0	0	0	0
hsa-miR-548bb-5p	chr3	60617837	60617858	-	22	0	0	0	0	2	1	1	3
hsa-miR-548bc	chr17	39297457	39297477	+	21	0	0	2	2	3	1	1	5
hsa-miR-548c-3p	chr12	64622569	64622590	+	22	0	4	1	0	2	1	0	0
hsa-miR-548c-5p	chr12	64622533	64622554	+	22	0	0	0	3	0	0	0	1
hsa-miR-548d-3p	chr17;chr8	67471504;123348049	67471525;123348070	-;-	44	17	10	22	15	2	38	18	26
hsa-miR-548d-5p	chr17;chr8	67471540;123348085	67471561;123348106	-;-	44	17	10	24	13	4	39	18	26
hsa-miR-548e-3p	chr10	110988978	110988999	+	22	3	0	1	1	0	0	0	1
hsa-miR-548e-5p	chr10	110988940	110988961	+	22	0	0	0	0	0	0	0	0
hsa-miR-548f-3p	chr10;chr2;chr5;chr7;chrX	54607889;212426284;110513844;147378041;32641490	54607907;212426302;110513862;147378059;32641508	-;-;-;-;-	95	1	0	4	2	3	0	2	1
hsa-miR-548f-5p	chr10	54607926	54607947	-	22	1	0	0	0	0	0	0	0
hsa-miR-548g-3p	chr4	147344643	147344664	-	22	0	0	1	0	0	0	0	0
hsa-miR-548g-5p	chr4	147344681	147344703	-	23	0	0	0	0	0	0	0	0
hsa-miR-548h-3p	chr8	27048871	27048893	-	23	0	1	0	0	0	0	0	0
hsa-miR-548h-5p	chr14;chr16;chr17;chr6;chr8	64095084;11306491;13543597;131792174;27048926	64095105;11306512;13543618;131792195;27048947	-;-;-;+;-	110	9	11	1	11	8	3	4	10
hsa-miR-548i	chr3;chr4;chr8;chrX	125790493;9556257;8089030;84225797	125790514;9556278;8089051;84225818	-;-;-;-	88	0	0	0	0	3	0	0	0
hsa-miR-548j-3p	chr22	26555239	26555259	-	21	0	0	0	1	0	0	0	0
hsa-miR-548j-5p	chr22	26555274	26555295	-	22	0	0	0	0	0	0	0	0
hsa-miR-548k	chr11	70283986	70284007	+	22	0	6	3	2	2	1	2	6
hsa-miR-548l	chr11	94466545	94466566	-	22	0	0	2	0	0	1	0	3
hsa-miR-548m	chrX	95063192	95063212	-	21	0	0	0	0	1	0	0	0
hsa-miR-548n	chr7	34940804	34940825	-	22	1	2	1	2	0	2	2	4
hsa-miR-548o-3p	chr20;chr7	38516607;102405748	38516628;102405769	+;-	44	3	13	4	0	2	0	4	14
hsa-miR-548o-5p	chr20	38516569	38516590	+	22	0	0	0	0	0	0	0	1
hsa-miR-548p	chr5	100816498	100816519	-	22	0	4	3	6	4	1	1	6
hsa-miR-548q	chr10	12725325	12725346	-	22	0	0	0	0	0	0	0	0
hsa-miR-548s	chr2	11767495	11767517	+	23	0	0	0	0	0	0	0	0
hsa-miR-548t-3p	chr4	173268205	173268229	+	25	0	0	0	0	0	0	3	12
hsa-miR-548t-5p	chr4	173268169	173268189	+	21	0	0	0	0	0	0	0	0
hsa-miR-548u	chr6	57390180	57390202	+	23	205	188	186	180	194	205	273	336
hsa-miR-548v	chr8	17681588	17681609	-	22	4	4	24	11	6	10	36	48
hsa-miR-548w	chr16	26025246	26025268	+	23	1	0	0	0	0	0	0	0
hsa-miR-548x-3p	chr13;chr21	65966352;18686100	65966371;18686119	-;-	40	29	25	52	49	49	56	86	98
hsa-miR-548x-5p	chr21	18686135	18686157	-	23	0	0	0	0	0	0	0	0
hsa-miR-548y	chr14	47761061	47761082	-	22	0	0	0	0	1	0	0	0
hsa-miR-548z	chr12	64622530	64622552	-	23	0	0	0	1	1	0	1	6
hsa-miR-549a-3p	chr15	80841993	80842013	-	21	7	11	4	4	2	6	5	7
hsa-miR-549a-5p	chr15	80842025	80842046	-	22	1	0	0	0	0	0	0	0
hsa-miR-550a-3-5p	chr7	29680789	29680808	-	20	25	25	35	18	23	22	16	15
hsa-miR-550a-3p	chr7;chr7;chr7	29680748;30289854;32733041	29680769;30289875;32733062	-;+;+	66	90	44	33	36	66	57	48	60
hsa-miR-550a-5p	chr7;chr7	30289815;32733002	30289837;32733024	+;+	46	60	74	84	40	50	60	42	40
hsa-miR-550b-2-5p	chr7;chr7	30289854;32733041	30289875;32733062	-;-	44	0	0	6	0	0	2	0	0
hsa-miR-550b-3p	chr7;chr7	30289814;32733001	30289833;32733020	-;-	40	0	0	0	0	0	0	0	0
hsa-miR-551a	chr1	3560710	3560730	-	21	34	34	15	23	21	16	12	26
hsa-miR-551b-3p	chr3	168551914	168551934	+	21	0	0	0	0	0	0	1	0
hsa-miR-551b-5p	chr3	168551875	168551896	+	22	0	0	0	0	0	0	0	0
hsa-miR-552-3p	chr1	34669614	34669634	-	21	4	2	1	1	1	2	2	0
hsa-miR-552-5p	chr1	34669650	34669670	-	21	0	0	0	0	0	0	0	0
hsa-miR-553	chr1	100281256	100281276	+	21	0	0	0	0	0	1	1	0
hsa-miR-554	chr1	151545811	151545831	+	21	0	1	0	0	0	1	1	1
hsa-miR-555	chr1	155346365	155346385	-	21	0	0	0	0	0	0	0	0
hsa-miR-556-3p	chr1	162342600	162342621	+	22	0	0	0	0	0	0	0	0
hsa-miR-556-5p	chr1	162342561	162342582	+	22	0	0	0	0	0	0	0	0
hsa-miR-557	chr1	168375584	168375606	+	23	0	0	0	0	0	0	0	0
hsa-miR-5571-3p	chr22	22886331	22886349	+	19	0	0	0	0	0	0	0	0
hsa-miR-5571-5p	chr22	22886291	22886311	+	21	0	0	0	0	0	0	0	0
hsa-miR-5572	chr15	80581179	80581199	+	21	0	0	0	0	0	0	0	0
hsa-miR-5579-3p	chr11	79422169	79422190	-	22	0	0	0	0	0	0	0	0
hsa-miR-5579-5p	chr11	79422206	79422226	-	21	0	0	0	0	0	0	0	0
hsa-miR-558	chr2	32532213	32532231	+	19	0	0	0	0	0	0	0	0
hsa-miR-5580-3p	chr14	53948427	53948448	-	22	0	0	0	0	0	0	0	0
hsa-miR-5580-5p	chr14	53948463	53948484	-	22	0	0	0	0	0	0	0	0
hsa-miR-5581-3p	chr1	37500935	37500956	-	22	0	0	0	0	0	0	0	0
hsa-miR-5581-5p	chr1	37500973	37500994	-	22	0	0	0	0	0	0	0	0
hsa-miR-5582-3p	chr11	46753125	46753146	-	22	1	0	0	0	0	0	0	0
hsa-miR-5582-5p	chr11	46753171	46753192	-	22	1	0	0	0	0	0	2	0
hsa-miR-5583-3p	chr18;chr18	39676719;39676758	39676740;39676779	-;+	44	0	0	0	0	0	0	0	0
hsa-miR-5583-5p	chr18;chr18	39676721;39676756	39676742;39676777	+;-	44	0	0	0	0	0	0	0	0
hsa-miR-5584-3p	chr1	44545531	44545552	+	22	0	0	0	0	0	0	0	0
hsa-miR-5584-5p	chr1	44545493	44545514	+	22	0	0	0	0	0	0	0	0
hsa-miR-5585-3p	chr1	32086986	32087007	+	22	0	0	0	0	0	0	0	0
hsa-miR-5585-5p	chr1	32086949	32086970	+	22	0	0	0	0	0	1	0	0
hsa-miR-5586-3p	chr14	59646962	59646983	-	22	0	0	0	0	0	0	0	0
hsa-miR-5586-5p	chr14	59646999	59647020	-	22	0	0	0	0	0	0	0	0
hsa-miR-5587-3p	chr16	535348	535368	+	21	0	0	0	0	0	0	0	0
hsa-miR-5587-5p	chr16	535316	535333	+	18	0	0	0	0	0	0	0	0
hsa-miR-5588-3p	chr3	185253210	185253228	-	19	0	0	0	0	0	0	0	0
hsa-miR-5588-5p	chr3	185253252	185253272	-	21	0	0	0	0	0	0	0	0
hsa-miR-5589-3p	chr19	10038391	10038413	+	23	0	0	0	0	0	0	0	0
hsa-miR-5589-5p	chr19	10038354	10038374	+	21	0	0	0	0	0	0	0	0
hsa-miR-559	chr2	47377690	47377710	+	21	5	8	0	0	1	2	1	2
hsa-miR-5590-3p	chr2	134857853	134857873	+	21	0	0	0	0	0	0	0	0
hsa-miR-5590-5p	chr2	134857820	134857840	+	21	0	0	0	0	0	0	0	0
hsa-miR-5591-3p	chr4	39411954	39411974	+	21	0	0	0	0	0	0	0	0
hsa-miR-5591-5p	chr4	39411910	39411930	+	21	0	0	0	0	0	0	0	0
hsa-miR-561-3p	chr2	188297552	188297573	+	22	0	0	0	0	0	0	0	0
hsa-miR-561-5p	chr2	188297517	188297538	+	22	0	0	0	0	0	0	0	0
hsa-miR-562	chr2	232172713	232172732	+	20	0	0	0	0	0	0	0	0
hsa-miR-563	chr3	15873822	15873840	+	19	0	0	0	0	0	0	0	0
hsa-miR-564	chr3	44861903	44861921	+	19	0	0	0	0	0	0	0	0
hsa-miR-567	chr3	112112816	112112838	+	23	0	0	0	0	0	0	0	0
hsa-miR-568	chr3	114316535	114316554	-	20	0	0	0	0	0	0	0	0
hsa-miR-5680	chr8	102125483	102125504	+	22	0	0	1	1	0	0	0	0
hsa-miR-5681a	chr8	74548587	74548608	+	22	0	0	0	0	0	0	0	0
hsa-miR-5681b	chr8	74548584	74548605	-	22	0	0	0	0	0	0	0	0
hsa-miR-5682	chr3	121049684	121049705	+	22	0	0	0	0	0	0	0	0
hsa-miR-5683	chr6	6169343	6169366	+	24	0	0	0	0	0	0	0	0
hsa-miR-5684	chr19	12787132	12787151	+	20	0	0	0	0	0	1	0	0
hsa-miR-5685	chr6	53277002	53277023	+	22	0	0	1	0	0	1	1	0
hsa-miR-5687	chr5	55508859	55508880	-	22	0	0	0	0	0	0	0	0
hsa-miR-5688	chr3	85385761	85385782	+	22	0	0	0	0	0	0	0	0
hsa-miR-5689	chr6	10439725	10439746	+	22	0	0	0	0	0	0	0	0
hsa-miR-569	chr3	171106679	171106699	-	21	0	0	0	0	0	0	0	0
hsa-miR-5690	chr6	35664760	35664780	-	21	0	0	1	1	0	0	0	0
hsa-miR-5691	chr11	9090350	9090371	-	22	0	0	0	0	0	0	0	0
hsa-miR-5692a	chr7;chr8	97963665;12719134	97963686;12719155	+;+	44	0	0	0	0	0	0	0	0
hsa-miR-5692b	chr21	42950986	42951005	-	20	0	0	0	0	0	0	0	0
hsa-miR-5692c	chr5;chr7	135802996;97964408	135803017;97964429	-;-	44	0	0	0	0	0	0	0	0
hsa-miR-5693	chr13	51348576	51348597	-	22	0	0	0	0	0	0	0	0
hsa-miR-5694	chr14	67441902	67441922	-	21	0	0	0	0	0	0	0	0
hsa-miR-5695	chr19	12920373	12920394	+	22	0	0	0	0	0	0	0	0
hsa-miR-5696	chr2	101309453	101309474	+	22	0	0	1	1	0	2	1	0
hsa-miR-5697	chr1	9967390	9967411	+	22	40	19	31	28	22	53	35	44
hsa-miR-5698	chr1	154104562	154104583	-	22	2	2	1	0	2	1	1	1
hsa-miR-5699-3p	chr10	641699	641720	-	22	11	29	23	12	31	21	29	44
hsa-miR-5699-5p	chr10	641748	641769	-	22	13	19	17	8	14	31	16	15
hsa-miR-570-3p	chr3	195699460	195699481	+	22	0	0	0	0	0	0	0	0
hsa-miR-570-5p	chr3	195699425	195699446	+	22	0	0	0	0	0	0	0	0
hsa-miR-5700	chr12	94561794	94561815	+	22	0	0	0	0	0	0	0	0
hsa-miR-5701	chr15;chr15;chr15	20940261;21513968;21951251	20940279;21513986;21951269	+;+;+	57	3	3	0	0	0	0	0	0
hsa-miR-5702	chr2	226658720	226658741	-	22	4	0	0	0	0	0	0	0
hsa-miR-5703	chr2	227472162	227472179	+	18	0	0	0	0	0	0	0	0
hsa-miR-5704	chr3	131985901	131985922	-	22	0	0	0	0	0	0	0	0
hsa-miR-5705	chr4	87300505	87300527	-	23	0	0	0	0	0	0	0	0
hsa-miR-5706	chr5	119154646	119154667	+	22	0	0	0	3	0	0	0	2
hsa-miR-5707	chr7	158591625	158591646	+	22	0	0	0	0	0	0	0	0
hsa-miR-5708	chr8	80241398	80241417	+	20	0	0	0	0	0	0	0	0
hsa-miR-571	chr4	350217	350237	+	21	0	0	0	0	0	0	0	0
hsa-miR-572	chr4	11368887	11368906	+	20	0	2	2	0	2	1	0	0
hsa-miR-573	chr4	24520252	24520275	-	24	0	0	0	0	0	0	0	0
hsa-miR-5739	chr22	28459925	28459944	+	20	0	0	0	0	0	0	0	0
hsa-miR-574-3p	chr4	38868092	38868113	+	22	1166	1216	513	510	890	713	538	791
hsa-miR-574-5p	chr4	38868056	38868078	+	23	620	301	262	99	233	298	292	238
hsa-miR-575	chr4	82753352	82753370	-	19	0	0	0	0	0	0	0	0
hsa-miR-576-3p	chr4	109488752	109488773	+	22	62	18	48	38	34	35	41	60
hsa-miR-576-5p	chr4	109488713	109488734	+	22	1	1	1	3	0	1	0	0
hsa-miR-577	chr4	114656774	114656794	+	21	15	16	14	32	19	30	18	26
hsa-miR-578	chr4	165386302	165386322	+	21	1	4	4	0	3	1	3	3
hsa-miR-5787	chr3	50227438	50227457	+	20	0	0	0	0	0	0	0	0
hsa-miR-579-3p	chr5	32394392	32394414	-	23	1	0	0	0	0	0	1	0
hsa-miR-579-5p	chr5	32394430	32394451	-	22	0	2	2	3	1	0	2	0
hsa-miR-580-3p	chr5	36147907	36147928	-	22	0	0	0	0	0	0	0	0
hsa-miR-580-5p	chr5	36147946	36147967	-	22	0	0	0	1	0	0	0	0
hsa-miR-581	chr5	53951564	53951584	-	21	2	0	7	0	3	1	2	6
hsa-miR-582-3p	chr5	59703630	59703651	-	22	3528	3513	3112	2924	3860	3181	3121	4437
hsa-miR-582-5p	chr5	59703666	59703688	-	23	1785	1405	974	964	2048	869	1366	2254
hsa-miR-583	chr5	96079153	96079173	+	21	0	0	0	0	1	2	0	0
hsa-miR-584-3p	chr5	149062334	149062355	-	22	19	7	1	10	9	4	6	7
hsa-miR-584-5p	chr5	149062373	149062394	-	22	623	991	636	590	688	1168	883	1083
hsa-miR-585-3p	chr5	169263616	169263634	-	19	0	0	0	0	0	0	0	0
hsa-miR-585-5p	chr5	169263649	169263670	-	22	0	0	0	0	0	0	0	0
hsa-miR-586	chr6	45197734	45197755	-	22	1	0	0	1	0	0	0	0
hsa-miR-587	chr6	106784140	106784160	+	21	0	0	0	0	0	0	0	0
hsa-miR-588	chr6	126484646	126484666	+	21	0	0	0	0	0	0	0	0
hsa-miR-589-3p	chr7	5495834	5495857	-	24	0	0	0	0	0	0	1	0
hsa-miR-589-5p	chr7	5495873	5495894	-	22	16	47	27	24	23	39	27	36
hsa-miR-590-3p	chr7	74191253	74191273	+	21	5019	3151	4512	4064	3498	7178	5393	7468
hsa-miR-590-5p	chr7	74191213	74191234	+	22	13	2	4	2	9	3	5	11
hsa-miR-591	chr7	96219722	96219741	-	20	0	0	0	0	0	0	0	0
hsa-miR-592	chr7	127058148	127058169	-	22	1	1	2	0	0	1	0	2
hsa-miR-593-3p	chr7	128081939	128081957	+	19	0	0	0	0	0	0	0	0
hsa-miR-593-5p	chr7	128081876	128081900	+	25	0	0	0	0	0	0	0	0
hsa-miR-595	chr7	158532733	158532753	-	21	0	0	0	0	0	0	0	0
hsa-miR-596	chr8	1817246	1817266	+	21	0	0	0	0	0	0	0	0
hsa-miR-597-3p	chr8	9741729	9741751	+	23	0	2	0	0	0	0	0	0
hsa-miR-597-5p	chr8	9741687	9741708	+	22	0	0	0	0	0	0	0	0
hsa-miR-598-3p	chr8	11035221	11035242	-	22	150	179	173	174	149	197	257	337
hsa-miR-598-5p	chr8	11035257	11035279	-	23	1	0	7	1	1	2	7	5
hsa-miR-599	chr8	99536651	99536670	-	20	9	16	16	12	12	11	23	12
hsa-miR-600	chr9	123111561	123111583	-	23	0	0	0	0	0	0	0	0
hsa-miR-601	chr9	123402567	123402588	-	22	0	0	0	0	0	0	0	0
hsa-miR-602	chr9	137838434	137838456	+	23	0	0	0	0	0	0	0	0
hsa-miR-603	chr10	24275745	24275766	+	22	0	0	0	0	0	0	0	0
hsa-miR-604	chr10	29545019	29545037	-	19	0	0	0	0	0	0	0	0
hsa-miR-605-3p	chr10	51299623	51299644	+	22	0	0	0	1	0	0	0	0
hsa-miR-605-5p	chr10	51299588	51299610	+	23	705	573	427	346	531	599	379	438
hsa-miR-606	chr10	75552518	75552538	+	21	0	0	0	0	0	0	0	0
hsa-miR-6068	chr1	63326964	63326984	-	21	0	0	0	0	0	1	0	2
hsa-miR-6069	chr22	35336768	35336788	-	21	0	0	0	0	0	0	0	0
hsa-miR-607	chr10	96828684	96828704	-	21	0	0	0	0	0	0	0	0
hsa-miR-6070	chr21	43609953	43609971	-	19	0	0	0	0	0	0	0	0
hsa-miR-6071	chr2	85783657	85783675	-	19	0	0	0	0	0	0	0	0
hsa-miR-6072	chr10	2076031	2076052	-	22	0	0	0	0	0	0	0	0
hsa-miR-6073	chr11	15969555	15969574	-	20	0	0	0	1	0	0	0	0
hsa-miR-6074	chr12	66023650	66023669	-	20	0	0	0	0	0	0	0	0
hsa-miR-6075	chr5	1510767	1510787	-	21	0	0	1	0	0	0	0	1
hsa-miR-6076	chr14	49966399	49966419	+	21	0	0	0	0	0	0	0	0
hsa-miR-6077	chr1	148388294	148388314	+	21	0	0	0	0	0	0	0	0
hsa-miR-6078	chr10	3991178	3991196	+	19	0	0	0	0	0	0	0	0
hsa-miR-6079	chr1	43838657	43838680	+	24	0	0	0	0	0	0	0	0
hsa-miR-608	chr10	100975000	100975024	+	25	0	0	0	0	0	0	0	0
hsa-miR-6080	chr17	64780796	64780814	+	19	0	0	0	0	0	0	0	0
hsa-miR-6081	chr9	95065406	95065429	+	24	0	0	0	0	0	1	0	0
hsa-miR-6082	chr4	171186189	171186207	+	19	0	0	0	0	0	0	0	0
hsa-miR-6083	chr3	124374408	124374427	+	20	0	0	0	0	0	0	0	0
hsa-miR-6084	chr1	20633756	20633775	+	20	0	0	0	0	0	0	0	0
hsa-miR-6085	chr15	62343111	62343129	+	19	0	0	0	0	0	1	0	0
hsa-miR-6086	chrX	13590293	13590312	+	20	0	0	0	0	0	0	0	0
hsa-miR-6088	chr19	45436654	45436673	+	20	0	0	0	0	0	0	0	0
hsa-miR-6089	chrX;chrY	2609229;2609229	2609252;2609252	+;+	48	0	0	0	0	0	0	0	0
hsa-miR-609	chr10	104218849	104218868	-	20	0	0	0	0	0	0	0	0
hsa-miR-6090	chr11	128522430	128522448	+	19	0	0	0	0	0	0	0	0
hsa-miR-610	chr11	28056830	28056850	+	21	40	59	35	38	32	53	36	62
hsa-miR-611	chr11	61792500	61792522	-	23	0	3	0	0	0	0	0	0
hsa-miR-612	chr11	65444473	65444497	+	25	0	0	0	0	0	0	0	0
hsa-miR-6124	chr11	12163692	12163711	+	20	0	0	0	0	0	0	0	0
hsa-miR-6125	chr12	62260418	62260437	+	20	9	16	2	7	4	3	7	6
hsa-miR-6126	chr16	3485422	3485439	-	18	0	0	0	0	0	0	0	0
hsa-miR-6127	chr1	22633328	22633346	-	19	0	0	0	0	0	0	0	0
hsa-miR-6128	chr11	56743943	56743961	+	19	0	0	0	0	0	0	0	0
hsa-miR-6129	chr17	49288416	49288434	-	19	0	0	0	0	0	0	0	1
hsa-miR-613	chr12	12764709	12764728	+	20	0	0	0	0	0	0	0	0
hsa-miR-6130	chr21	23079354	23079372	+	19	21	18	13	19	8	21	16	17
hsa-miR-6131	chr5	10478107	10478125	+	19	0	1	0	0	0	1	0	1
hsa-miR-6132	chr7	117020231	117020249	+	19	0	0	0	0	0	0	0	0
hsa-miR-6133	chr7	133290951	133290969	+	19	0	0	0	0	0	0	0	0
hsa-miR-6134	chrX	28495575	28495593	-	19	2	0	1	0	0	1	0	0
hsa-miR-614	chr12	12915882	12915904	+	23	0	0	0	0	0	0	0	0
hsa-miR-615-3p	chr12	54034010	54034031	+	22	1404	8209	4528	3336	2870	5236	3141	4495
hsa-miR-615-5p	chr12	54033967	54033988	+	22	2	11	7	11	3	7	3	13
hsa-miR-616-3p	chr12	57519183	57519204	-	22	0	0	0	0	1	0	1	0
hsa-miR-616-5p	chr12	57519223	57519244	-	22	0	0	0	0	0	0	0	0
hsa-miR-6165	chr17	49510825	49510843	+	19	0	0	0	0	0	0	0	0
hsa-miR-617	chr12	80832593	80832614	-	22	0	0	0	0	0	0	0	0
hsa-miR-618	chr12	80935796	80935818	-	23	2	0	0	0	0	0	0	0
hsa-miR-619-3p	chr12	108836923	108836946	-	24	0	0	0	0	0	0	0	0
hsa-miR-619-5p	chr12	108836962	108836983	-	22	0	0	0	0	0	0	0	0
hsa-miR-620	chr12	116148575	116148594	-	20	0	0	0	0	0	0	0	0
hsa-miR-621	chr13	40810826	40810846	+	21	0	0	0	0	0	0	0	0
hsa-miR-622	chr13	90231242	90231262	+	21	0	0	0	0	0	0	0	0
hsa-miR-623	chr13	99356146	99356168	+	23	0	0	0	0	0	0	0	0
hsa-miR-624-3p	chr14	31014669	31014689	-	21	443	335	420	381	412	504	442	795
hsa-miR-624-5p	chr14	31014706	31014727	-	22	0	0	1	0	0	0	1	0
hsa-miR-625-3p	chr14	65471153	65471174	+	22	3	3	2	1	0	1	1	1
hsa-miR-625-5p	chr14	65471116	65471136	+	21	0	0	0	0	0	0	0	0
hsa-miR-626	chr15	41691645	41691663	+	19	0	0	0	0	0	0	0	0
hsa-miR-627-3p	chr15	42199593	42199612	-	20	21	12	15	18	17	21	19	28
hsa-miR-627-5p	chr15	42199630	42199651	-	22	16	14	14	13	24	18	22	17
hsa-miR-628-3p	chr15	55372954	55372974	-	21	83	41	89	69	62	96	73	98
hsa-miR-628-5p	chr15	55372991	55373012	-	22	171	147	180	191	154	291	216	268
hsa-miR-629-3p	chr15	70079387	70079408	-	22	2	1	1	1	1	0	0	5
hsa-miR-629-5p	chr15	70079427	70079447	-	21	2	0	0	0	0	0	1	1
hsa-miR-630	chr15	72587277	72587298	+	22	0	0	0	0	0	0	0	0
hsa-miR-631	chr15	75353650	75353670	-	21	0	0	0	0	0	0	0	0
hsa-miR-632	chr17	32350169	32350187	+	19	2	0	0	1	0	0	0	0
hsa-miR-633	chr17	62944275	62944297	+	23	0	0	0	0	0	0	0	0
hsa-miR-634	chr17	66787132	66787153	+	22	0	0	0	0	0	0	0	0
hsa-miR-635	chr17	68424511	68424533	-	23	0	0	0	0	0	0	0	0
hsa-miR-636	chr17	76736466	76736488	-	23	17	64	15	20	28	45	27	35
hsa-miR-637	chr19	3961429	3961452	-	24	0	0	0	0	0	0	0	0
hsa-miR-638	chr19	10718419	10718443	+	25	0	0	0	0	0	0	0	0
hsa-miR-639	chr19	14529603	14529625	+	23	0	0	0	0	0	0	0	0
hsa-miR-640	chr19	19435123	19435143	+	21	0	0	0	0	0	0	0	0
hsa-miR-641	chr19	40282603	40282626	-	24	5	2	2	1	2	5	2	3
[truncated: 653 more rows]
