# Supplementary material for: SARS-CoV-2 RNAs are processed into 22-nt vsRNAs in Vero cells
Source: Front Immunol. 2022 Oct 28;13:1008084. doi: 10.3389/fimmu.2022.1008084 (PMC9650353; doi:10.3389/fimmu.2022.1008084)
Supplement: Supplementary Figure 1 — Description of sRNA libraries in control and SARS-CoV-2-infected Vero cells. (A) Correlation of miRNA reads between two biological replicates in control and SARS-CoV-2-infected (6 hpi/12 hpi) Vero cells. (B) PCA plot of miRNA-seq libraries of control and virus-infected (6 hpi/12 hpi) Vero cells. [file DataSheet_1.zip › Data Sheet 1/SARS-CoV-2 source code & data/SARS-CoV-2 source code/fig2/2B/readme.txt]

#### Specific command
qsub -t 1-8 featurecounts.sh

Rscript vero_miRNA_DE.R ./output/vero-out.csv ./output/vero-6h-valcono.pdf ./output/vero-12h-valcono.pdf ./output/result_de_miRNA.csv
### Supplementary Instructions
##You need to run this program in the input directory
##Sort the *-new.txt in the input directory together and see output/vero-out.csv for the result


#result_de_miRNA.csv is the specific information of differentially expressed microRNAs

#Pay attention to the download of the relevant R package
library(DESeq2)
library(ggplot2)
library(ggrepel)
library(pheatmap)
