# Supplementary material for: SARS-CoV-2 RNAs are processed into 22-nt vsRNAs in Vero cells
Source: Front Immunol. 2022 Oct 28;13:1008084. doi: 10.3389/fimmu.2022.1008084 (PMC9650353; doi:10.3389/fimmu.2022.1008084)
Supplement: Supplementary Figure 1 — Description of sRNA libraries in control and SARS-CoV-2-infected Vero cells. (A) Correlation of miRNA reads between two biological replicates in control and SARS-CoV-2-infected (6 hpi/12 hpi) Vero cells. (B) PCA plot of miRNA-seq libraries of control and virus-infected (6 hpi/12 hpi) Vero cells. [file DataSheet_1.zip › Data Sheet 1/SARS-CoV-2 source code & data/SARS-CoV-2 source code/fig3/kEGG.csv]

ID	Description	GeneRatio	BgRatio	pvalue	p.adjust	qvalue	geneID	Count	V10
hsa04218	Cellular senescence	35/603	156/8112	2.01305333486835e-09	5.87811573781559e-07	4.30157712608711e-07	8945/1875/894/1869/3845/7048/595/5934/10000/5534/5604/1871/1026/4087/1111/83593/5501/23411/1021/5728/5295/678/7046/204851/677/132660/28996/2113/472/2308/808/801/1017/2309/4772	35	BTRC/E2F5/CCND2/E2F1/KRAS/TGFBR2/CCND1/RBL2/AKT3/PPP3R1/MAP2K1/E2F3/CDKN1A/SMAD2/CHEK1/RASSF5/PPP1CC/SIRT1/CDK6/PTEN/PIK3R1/ZFP36L2/TGFBR1/HIPK1/ZFP36L1/LIN54/HIPK2/ETS1/ATM/FOXO1/CALM3/CALM1/CDK2/FOXO3/NFATC1
hsa04144	Endocytosis	45/603	251/8112	1.9438718186261e-08	2.83805285519411e-06	2.07687357463736e-06	57403/7048/55680/830/23327/10890/1213/7251/5869/6643/4087/116984/3949/3800/4734/9372/27183/23325/5878/60682/8724/998/23362/5868/22841/3798/64744/6456/64750/9815/11059/867/84612/23527/7046/10254/377/10565/3799/387/55616/9101/30011/58533/3482	45	RAB22A/TGFBR2/RUFY2/CAPZA2/NEDD4L/RAB10/CLTC/TSG101/RAB5B/SNX2/SMAD2/ARAP2/LDLR/KIF5C/NEDD4/ZFYVE9/VPS4A/WASHC4/RAB5C/SMAP1/SNX3/CDC42/PSD3/RAB5A/RAB11FIP2/KIF5A/SMAP2/SH3GL2/SMURF2/GIT2/WWP1/CBL/PARD6B/ACAP2/TGFBR1/STAM2/ARF3/ARFGEF1/KIF5B/RHOA/ASAP3/USP8/SH3KBP1/SNX6/IGF2R
hsa04151	PI3K-Akt signaling pathway	56/603	354/8112	3.60631587397538e-08	3.51014745066937e-06	2.56870920146316e-06	627/2247/894/4602/3845/2260/3643/6446/595/5934/10000/3696/3909/5604/7422/7424/3479/2252/1026/4233/2069/7529/7057/7534/10018/1977/7533/1435/3667/7184/3685/10971/3655/5154/4804/1021/5728/5295/2335/55012/5649/6198/6654/92579/1386/2056/9863/1129/4254/3915/9586/1017/131873/5526/2309/2254	56	BDNF/FGF2/CCND2/MYB/KRAS/FGFR1/INSR/SGK1/CCND1/RBL2/AKT3/ITGB8/LAMA3/MAP2K1/VEGFA/VEGFC/IGF1/FGF7/CDKN1A/MET/EREG/YWHAB/THBS1/YWHAZ/BCL2L11/EIF4E/YWHAH/CSF1/IRS1/HSP90B1/ITGAV/YWHAQ/ITGA6/PDGFA/NGFR/CDK6/PTEN/PIK3R1/FN1/PPP2R3C/RELN/RPS6KB1/SOS1/G6PC3/ATF2/EPO/MAGI2/CHRM2/KITLG/LAMC1/CREB5/CDK2/COL6A6/PPP2R5B/FOXO3/FGF9
hsa05211	Renal cell carcinoma	20/603	69/8112	7.05703157390762e-08	5.15163304895257e-06	3.76994055132434e-06	3845/3091/10000/5604/7422/5908/1026/8453/4233/2549/112399/998/5906/5295/405/6654/2113/54583/2034/5781	20	KRAS/HIF1A/AKT3/MAP2K1/VEGFA/RAP1B/CDKN1A/CUL2/MET/GAB1/EGLN3/CDC42/RAP1A/PIK3R1/ARNT/SOS1/ETS1/EGLN1/EPAS1/PTPN11
hsa04014	Ras signaling pathway	41/603	232/8112	1.28173785695808e-07	7.48534908463518e-06	5.47774284131558e-06	627/4763/8036/2247/3845/2260/3643/10000/5604/5869/7422/7424/3479/2252/5908/4233/2549/5878/1435/998/83593/27/6789/5868/5906/5567/5154/4804/5921/5295/5863/2903/6654/2113/9462/387/4254/808/801/2254/5781	41	BDNF/NF1/SHOC2/FGF2/KRAS/FGFR1/INSR/AKT3/MAP2K1/RAB5B/VEGFA/VEGFC/IGF1/FGF7/RAP1B/MET/GAB1/RAB5C/CSF1/CDC42/RASSF5/ABL2/STK4/RAB5A/RAP1A/PRKACB/PDGFA/NGFR/RASA1/PIK3R1/RGL2/GRIN2A/SOS1/ETS1/RASAL2/RHOA/KITLG/CALM3/CALM1/FGF9/PTPN11
hsa05223	Non-small cell lung cancer	20/603	72/8112	1.54008401537028e-07	7.4950755414687e-06	5.48486061614328e-06	6774/1869/3845/595/10000/5604/1871/1026/4233/3800/83593/6789/5915/3798/1021/5979/5295/6654/3799/2309	20	STAT3/E2F1/KRAS/CCND1/AKT3/MAP2K1/E2F3/CDKN1A/MET/KIF5C/RASSF5/STK4/RARB/KIF5A/CDK6/RET/PIK3R1/SOS1/KIF5B/FOXO3
hsa04068	FoxO signaling pathway	28/603	131/8112	2.51341169709328e-07	1.04845173650177e-05	7.67251991744264e-06	6774/894/3845/7048/3643/6446/595/5934/10000/5604/3479/1026/901/10018/3667/6789/80854/10769/23411/5728/5295/7046/6654/92579/472/2308/1017/2309	28	STAT3/CCND2/KRAS/TGFBR2/INSR/SGK1/CCND1/RBL2/AKT3/MAP2K1/IGF1/CDKN1A/CCNG2/BCL2L11/IRS1/STK4/SETD7/PLK2/SIRT1/PTEN/PIK3R1/TGFBR1/SOS1/G6PC3/ATM/FOXO1/CDK2/FOXO3
hsa04010	MAPK signaling pathway	47/603	294/8112	3.48760214683029e-07	1.27297478359306e-05	9.31556889219145e-06	10746/627/4763/2247/3845/2260/6197/9252/7048/3643/10000/5534/5604/7422/7424/3479/2252/781/5908/4233/5801/2069/5494/8569/1435/998/8491/4214/6789/5906/5567/6885/5154/4804/5921/7046/6654/6722/2122/1386/1846/775/4254/5598/2254/59283/4772	47	MAP3K2/BDNF/NF1/FGF2/KRAS/FGFR1/RPS6KA3/RPS6KA5/TGFBR2/INSR/AKT3/PPP3R1/MAP2K1/VEGFA/VEGFC/IGF1/FGF7/CACNA2D1/RAP1B/MET/PTPRR/EREG/PPM1A/MKNK1/CSF1/CDC42/MAP4K3/MAP3K1/STK4/RAP1A/PRKACB/MAP3K7/PDGFA/NGFR/RASA1/TGFBR1/SOS1/SRF/MECOM/ATF2/DUSP4/CACNA1C/KITLG/MAPK7/FGF9/CACNG8/NFATC1
hsa05202	Transcriptional misregulation in cancer	34/603	192/8112	1.47974444528055e-06	4.80094864468799e-05	3.51331137300527e-05	5218/894/64919/7048/2138/6760/3021/5090/905/2115/3479/8013/862/1026/4233/6667/1655/5077/648/440093/2120/3205/51804/861/5154/4804/8091/4299/4297/472/2308/4300/4094/4613	34	CDK14/CCND2/BCL11B/TGFBR2/EYA1/SS18/H3-3B/PBX3/CCNT2/ETV1/IGF1/NR4A3/RUNX1T1/CDKN1A/MET/SP1/DDX5/PAX3/BMI1/H3-5/ETV6/HOXA9/SIX4/RUNX1/PDGFA/NGFR/HMGA2/AFF1/KMT2A/ATM/FOXO1/MLLT3/MAF/MYCN
hsa01521	EGFR tyrosine kinase inhibitor resistance	19/603	79/8112	3.45595385618031e-06	0.000100913852600465	7.38482771373266e-05	4763/6774/2247/3845/10000/5604/7422/3479/4233/2549/10018/1977/5154/5728/5295/6198/6654/3084/2309	19	NF1/STAT3/FGF2/KRAS/AKT3/MAP2K1/VEGFA/IGF1/MET/GAB1/BCL2L11/EIF4E/PDGFA/PTEN/PIK3R1/RPS6KB1/SOS1/NRG1/FOXO3
hsa04015	Rap1 signaling pathway	35/603	210/8112	4.37901485774936e-06	0.000116242939860256	8.50660302510163e-05	2247/5217/3845/2260/3643/10000/5604/7422/7424/3479/2252/5908/9732/2773/4233/7057/1435/998/5587/83593/10451/5906/5154/1268/4804/5295/84612/2903/9863/387/4254/808/801/2254/1500	35	FGF2/PFN2/KRAS/FGFR1/INSR/AKT3/MAP2K1/VEGFA/VEGFC/IGF1/FGF7/RAP1B/DOCK4/GNAI3/MET/THBS1/CSF1/CDC42/PRKD1/RASSF5/VAV3/RAP1A/PDGFA/CNR1/NGFR/PIK3R1/PARD6B/GRIN2A/MAGI2/RHOA/KITLG/CALM3/CALM1/FGF9/CTNND1
hsa05205	Proteoglycans in cancer	34/603	205/8112	6.70222040219826e-06	0.000163087363120158	0.000119346556284759	6774/2247/2099/3845/2260/5727/3091/595/10000/5604/7422/27250/3479/7078/1026/4087/4233/2549/7057/1655/998/10818/10451/3685/5501/5567/5295/867/2335/6198/6654/387/23365/5781	34	STAT3/FGF2/ESR1/KRAS/FGFR1/PTCH1/HIF1A/CCND1/AKT3/MAP2K1/VEGFA/PDCD4/IGF1/TIMP3/CDKN1A/SMAD2/MET/GAB1/THBS1/DDX5/CDC42/FRS2/VAV3/ITGAV/PPP1CC/PRKACB/PIK3R1/CBL/FN1/RPS6KB1/SOS1/RHOA/ARHGEF12/PTPN11
hsa05224	Breast cancer	27/603	147/8112	8.91216006123574e-06	0.000200180825990833	0.000146491375905332	8313/2247/4040/2099/1869/3845/2260/595/10000/28514/5604/1871/3479/2252/1026/6667/182/8648/6934/1452/1021/5728/5295/6198/6654/4851/2254	27	AXIN2/FGF2/LRP6/ESR1/E2F1/KRAS/FGFR1/CCND1/AKT3/DLL1/MAP2K1/E2F3/IGF1/FGF7/CDKN1A/SP1/JAG1/NCOA1/TCF7L2/CSNK1A1/CDK6/PTEN/PIK3R1/RPS6KB1/SOS1/NOTCH1/FGF9
hsa04390	Hippo signaling pathway	28/603	157/8112	1.09012491697821e-05	0.000227368911255455	0.000166387487328253	8313/8945/894/7048/595/122786/659/4092/26524/4087/7529/7534/10207/7533/5501/10971/1490/7003/6934/9231/84612/92597/154796/7046/6591/7005/657/27113	28	AXIN2/BTRC/CCND2/TGFBR2/CCND1/FRMD6/BMPR2/SMAD7/LATS2/SMAD2/YWHAB/YWHAZ/PATJ/YWHAH/PPP1CC/YWHAQ/CCN2/TEAD1/TCF7L2/DLG5/PARD6B/MOB1B/AMOT/TGFBR1/SNAI2/TEAD3/BMPR1A/BBC3
hsa04350	TGF-beta signaling pathway	20/603	94/8112	1.4089240686624e-05	0.000267568065211496	0.000195805036906754	1875/7048/92/60436/659/4092/56963/25805/93/285704/4087/9372/7057/6667/26585/64750/7046/6198/387/657	20	E2F5/TGFBR2/ACVR2A/TGIF2/BMPR2/SMAD7/RGMA/BAMBI/ACVR2B/RGMB/SMAD2/ZFYVE9/THBS1/SP1/GREM1/SMURF2/TGFBR1/RPS6KB1/RHOA/BMPR1A
hsa05218	Melanoma	17/603	72/8112	1.46612638472052e-05	0.000267568065211496	0.000195805036906754	2247/1869/3845/2260/595/10000/5604/1871/3479/2252/1026/4233/5154/1021/5728/5295/2254	17	FGF2/E2F1/KRAS/FGFR1/CCND1/AKT3/MAP2K1/E2F3/IGF1/FGF7/CDKN1A/MET/PDGFA/CDK6/PTEN/PIK3R1/FGF9
hsa04910	Insulin signaling pathway	25/603	137/8112	2.14388357141439e-05	0.00036824353109	0.000269478863775307	3845/3643/10000/9322/2194/5604/8569/1977/3099/3667/5140/5501/5567/2319/5295/867/6198/6654/92579/2308/808/23433/801/8651/6720	25	KRAS/INSR/AKT3/TRIP10/FASN/MAP2K1/MKNK1/EIF4E/HK2/IRS1/PDE3B/PPP1CC/PRKACB/FLOT2/PIK3R1/CBL/RPS6KB1/SOS1/G6PC3/FOXO1/CALM3/RHOQ/CALM1/SOCS1/SREBF1
hsa04120	Ubiquitin mediated proteolysis	25/603	142/8112	4.02238581721493e-05	0.000643150417752859	0.000470654415298595	8945/55294/23327/55585/7325/10277/7334/55284/6477/8453/4734/4214/8451/51366/7328/8924/10477/64750/7321/11059/867/65264/7324/9354/8651	25	BTRC/FBXW7/NEDD4L/UBE2Q1/UBE2E2/UBE4B/UBE2N/UBE2W/SIAH1/CUL2/NEDD4/MAP3K1/CUL4A/UBR5/UBE2H/HERC2/UBE2E3/SMURF2/UBE2D1/WWP1/CBL/UBE2Z/UBE2E1/UBE4A/SOCS1
hsa04066	HIF-1 signaling pathway	21/603	109/8112	4.22641216060692e-05	0.000643150417752859	0.000470654415298595	6774/3643/3091/5214/10000/5604/7422/3479/1026/8453/8569/112399/1977/3099/226/5295/405/6198/1906/2056/54583	21	STAT3/INSR/HIF1A/PFKP/AKT3/MAP2K1/VEGFA/IGF1/CDKN1A/CUL2/MKNK1/EGLN3/EIF4E/HK2/ALDOA/PIK3R1/ARNT/RPS6KB1/EDN1/EPO/EGLN1
hsa05206	MicroRNAs in cancer	43/603	310/8112	4.40513984762232e-05	0.000643150417752859	0.000470654415298595	6774/894/1869/3845/8434/9252/599/9493/23405/595/659/5604/7422/27250/1871/7078/1026/5581/4233/23414/7057/10018/27086/648/3667/5154/9759/900/23411/8091/1021/5728/5295/6654/472/3190/10253/9839/387/4851/5598/8651/6541	43	STAT3/CCND2/E2F1/KRAS/RECK/RPS6KA5/BCL2L2/KIF23/DICER1/CCND1/BMPR2/MAP2K1/VEGFA/PDCD4/E2F3/TIMP3/CDKN1A/PRKCE/MET/ZFPM2/THBS1/BCL2L11/FOXP1/BMI1/IRS1/PDGFA/HDAC4/CCNG1/SIRT1/HMGA2/CDK6/PTEN/PIK3R1/SOS1/ATM/HNRNPK/SPRY2/ZEB2/RHOA/NOTCH1/MAPK7/SOCS1/SLC7A1
hsa04722	Neurotrophin signaling pathway	22/603	119/8112	5.40289694616293e-05	0.000751259956323608	0.000549768461188509	627/3845/6197/9252/10000/5604/5908/2549/998/4214/3667/10818/5906/4804/5295/6654/387/808/801/5598/2309/5781	22	BDNF/KRAS/RPS6KA3/RPS6KA5/AKT3/MAP2K1/RAP1B/GAB1/CDC42/MAP3K1/IRS1/FRS2/RAP1A/NGFR/PIK3R1/SOS1/RHOA/CALM3/CALM1/MAPK7/FOXO3/PTPN11
hsa04919	Thyroid hormone signaling pathway	22/603	121/8112	7.02096636422141e-05	0.000931873717433024	0.000681940752122941	2099/3845/116931/3091/595/5214/10000/5604/1827/3685/8648/5567/9969/481/5295/10231/6567/5469/9282/2308/7068/4851	22	ESR1/KRAS/MED12L/HIF1A/CCND1/PFKP/AKT3/MAP2K1/RCAN1/ITGAV/NCOA1/PRKACB/MED13/ATP1B1/PIK3R1/RCAN2/SLC16A2/MED1/MED14/FOXO1/THRB/NOTCH1
hsa05225	Hepatocellular carcinoma	27/603	168/8112	0.000103460846547759	0.00131350292138894	0.000961215187606184	8313/4040/1869/3845/7048/595/10000/5604/1871/1026/4087/4233/2549/6934/6595/1452/1021/5728/5295/4780/7046/6198/196528/6598/6654/6599/6601	27	AXIN2/LRP6/E2F1/KRAS/TGFBR2/CCND1/AKT3/MAP2K1/E2F3/CDKN1A/SMAD2/MET/GAB1/TCF7L2/SMARCA2/CSNK1A1/CDK6/PTEN/PIK3R1/NFE2L2/TGFBR1/RPS6KB1/ARID2/SMARCB1/SOS1/SMARCC1/SMARCC2
hsa05212	Pancreatic cancer	16/603	76/8112	0.000115195089924896	0.00134547865032279	0.000984614873884377	6774/1869/3845/7048/595/10000/5604/7422/1871/1026/4087/998/1021/5295/7046/6198	16	STAT3/E2F1/KRAS/TGFBR2/CCND1/AKT3/MAP2K1/VEGFA/E2F3/CDKN1A/SMAD2/CDC42/CDK6/PIK3R1/TGFBR1/RPS6KB1
hsa05220	Chronic myeloid leukemia	16/603	76/8112	0.000115195089924896	0.00134547865032279	0.000984614873884377	1869/3845/7048/595/10000/5604/1871/1026/861/1021/5295/867/7046/6654/2122/5781	16	E2F1/KRAS/TGFBR2/CCND1/AKT3/MAP2K1/E2F3/CDKN1A/RUNX1/CDK6/PIK3R1/CBL/TGFBR1/SOS1/MECOM/PTPN11
hsa05210	Colorectal cancer	17/603	86/8112	0.000161449611734961	0.00181320333179264	0.00132689357012944	8313/3845/7048/595/10000/5604/1026/4087/2069/10018/6934/5295/7046/6198/6654/387/27113	17	AXIN2/KRAS/TGFBR2/CCND1/AKT3/MAP2K1/CDKN1A/SMAD2/EREG/BCL2L11/TCF7L2/PIK3R1/TGFBR1/RPS6KB1/SOS1/RHOA/BBC3
hsa04510	Focal adhesion	30/603	201/8112	0.000172847833877469	0.00182244912973427	0.00133365960106725	894/595/10000/3696/3909/394/5604/7422/7424/3479/5908/4233/4638/7057/998/10451/3685/5501/5906/3655/5154/5728/5295/2335/5649/6654/81/387/3915/131873	30	CCND2/CCND1/AKT3/ITGB8/LAMA3/ARHGAP5/MAP2K1/VEGFA/VEGFC/IGF1/RAP1B/MET/MYLK/THBS1/CDC42/VAV3/ITGAV/PPP1CC/RAP1A/ITGA6/PDGFA/PTEN/PIK3R1/FN1/RELN/SOS1/ACTN4/RHOA/LAMC1/COL6A6
hsa04934	Cushing syndrome	25/603	155/8112	0.000174755396001916	0.00182244912973427	0.00133365960106725	8313/1869/595/5604/1871/5908/1026/2773/3949/6667/3776/5906/5567/6934/1021/8622/405/4297/9070/1386/775/9101/9586/1017/196	25	AXIN2/E2F1/CCND1/MAP2K1/E2F3/RAP1B/CDKN1A/GNAI3/LDLR/SP1/KCNK2/RAP1A/PRKACB/TCF7L2/CDK6/PDE8B/ARNT/KMT2A/ASH2L/ATF2/CACNA1C/USP8/CREB5/CDK2/AHR
hsa05226	Gastric cancer	24/603	149/8112	0.000239307699996094	0.00234119491577256	0.00171327529885303	8313/2247/4040/1869/3845/7048/595/10000/5604/1871/2252/1026/4087/4233/2549/5915/6934/1452/5295/7046/6198/6654/1017/2254	24	AXIN2/FGF2/LRP6/E2F1/KRAS/TGFBR2/CCND1/AKT3/MAP2K1/E2F3/FGF7/CDKN1A/SMAD2/MET/GAB1/RARB/TCF7L2/CSNK1A1/PIK3R1/TGFBR1/RPS6KB1/SOS1/CDK2/FGF9
hsa05215	Prostate cancer	18/603	97/8112	0.000241557023947675	0.00234119491577256	0.00171327529885303	1869/3845/2260/595/10000/5604/1871/3479/1026/7184/5154/6934/5728/5295/6654/2308/9586/1017	18	E2F1/KRAS/FGFR1/CCND1/AKT3/MAP2K1/E2F3/IGF1/CDKN1A/HSP90B1/PDGFA/TCF7L2/PTEN/PIK3R1/SOS1/FOXO1/CREB5/CDK2
hsa04115	p53 signaling pathway	15/603	73/8112	0.000248551515030649	0.00234119491577256	0.00171327529885303	894/8493/595/3479/6477/1026/1111/901/7057/900/1021/5728/472/1017/27113	15	CCND2/PPM1D/CCND1/IGF1/SIAH1/CDKN1A/CHEK1/CCNG2/THBS1/CCNG1/CDK6/PTEN/ATM/CDK2/BBC3
hsa01522	Endocrine resistance	18/603	98/8112	0.000275903997427293	0.00251762397652405	0.00184238524597831	2099/1869/3845/595/10000/28514/5604/1871/3479/1026/6667/182/5567/5295/6198/5469/6654/4851	18	ESR1/E2F1/KRAS/CCND1/AKT3/DLL1/MAP2K1/E2F3/IGF1/CDKN1A/SP1/JAG1/PRKACB/PIK3R1/RPS6KB1/MED1/SOS1/NOTCH1
hsa04550	Signaling pathways regulating pluripotency of stem cells	23/603	143/8112	0.000327755711788564	0.00290014144976547	0.00212230971269788	8313/6774/2247/3845/2260/92/10000/659/5604/3479/93/3670/4087/648/3720/3976/5295/84333/463/7994/657/4617/10336	23	AXIN2/STAT3/FGF2/KRAS/FGFR1/ACVR2A/AKT3/BMPR2/MAP2K1/IGF1/ACVR2B/ISL1/SMAD2/BMI1/JARID2/LIF/PIK3R1/PCGF5/ZFHX3/KAT6A/BMPR1A/MYF5/PCGF3
hsa05214	Glioma	15/603	75/8112	0.000339157619371332	0.00291276543695379	0.00213154788645141	1869/3845/595/10000/5604/1871/3479/1026/5154/1021/5728/5295/6654/808/801	15	E2F1/KRAS/CCND1/AKT3/MAP2K1/E2F3/IGF1/CDKN1A/PDGFA/CDK6/PTEN/PIK3R1/SOS1/CALM3/CALM1
hsa04152	AMPK signaling pathway	20/603	120/8112	0.000493071166116876	0.00411362230017508	0.00301032922471356	3643/595/5214/10890/10000/2194/3479/51719/3667/6885/23411/5295/55012/6198/92579/2308/9586/5526/2309/6720	20	INSR/CCND1/PFKP/RAB10/AKT3/FASN/IGF1/CAB39/IRS1/MAP3K7/SIRT1/PIK3R1/PPP2R3C/RPS6KB1/G6PC3/FOXO1/CREB5/PPP2R5B/FOXO3/SREBF1
hsa04211	Longevity regulating pathway	16/603	89/8112	0.000759437226251282	0.00615987972403817	0.00450777067043889	3845/3643/10000/3479/1977/3667/5567/23411/5295/9776/6198/2308/1386/79813/9586/2309	16	KRAS/INSR/AKT3/IGF1/EIF4E/IRS1/PRKACB/SIRT1/PIK3R1/ATG13/RPS6KB1/FOXO1/ATF2/EHMT1/CREB5/FOXO3
hsa04933	AGE-RAGE signaling pathway in diabetic complications	17/603	100/8112	0.00101587330685731	0.00801716231357658	0.00586692123163679	6774/3845/7048/595/10000/7422/7424/2152/5581/4087/998/5295/2335/7046/1906/2308/4772	17	STAT3/KRAS/TGFBR2/CCND1/AKT3/VEGFA/VEGFC/F3/PRKCE/SMAD2/CDC42/PIK3R1/FN1/TGFBR1/EDN1/FOXO1/NFATC1
hsa05165	Human papillomavirus infection	40/603	331/8112	0.00141956145701188	0.0109082090907229	0.00798257550618869	8313/894/1869/3845/595/5934/9519/10000/3696/3909/5604/7422/523/1026/7057/10207/998/182/3685/5567/3655/6934/1452/1021/5728/5295/84612/2335/55012/5649/6198/6654/472/2308/4851/3915/9586/1017/131873/5526	40	AXIN2/CCND2/E2F1/KRAS/CCND1/RBL2/TBPL1/AKT3/ITGB8/LAMA3/MAP2K1/VEGFA/ATP6V1A/CDKN1A/THBS1/PATJ/CDC42/JAG1/ITGAV/PRKACB/ITGA6/TCF7L2/CSNK1A1/CDK6/PTEN/PIK3R1/PARD6B/FN1/PPP2R3C/RELN/RPS6KB1/SOS1/ATM/FOXO1/NOTCH1/LAMC1/CREB5/CDK2/COL6A6/PPP2R5B
hsa04917	Prolactin signaling pathway	13/603	70/8112	0.00170648286323759	0.0127767434888558	0.00934996008737466	6774/894/2099/3845/595/10000/5604/9306/9655/5295/6654/8651/2309	13	STAT3/CCND2/ESR1/KRAS/CCND1/AKT3/MAP2K1/SOCS6/SOCS5/PIK3R1/SOS1/SOCS1/FOXO3
hsa04520	Adherens junction	13/603	71/8112	0.00195066201308763	0.0142398326955397	0.0104206418067576	2260/7048/3643/4233/998/6885/6934/7046/5787/6591/81/387/1500	13	FGFR1/TGFBR2/INSR/MET/CDC42/MAP3K7/TCF7L2/TGFBR1/PTPRB/SNAI2/ACTN4/RHOA/CTNND1
hsa04110	Cell cycle	19/603	126/8112	0.00229730914761949	0.0163613236854851	0.0119731388181452	1875/894/1869/7465/595/5934/1871/1026/4087/1111/7529/7534/7533/10971/1021/472/1017/5885/10274	19	E2F5/CCND2/E2F1/WEE1/CCND1/RBL2/E2F3/CDKN1A/SMAD2/CHEK1/YWHAB/YWHAZ/YWHAH/YWHAQ/CDK6/ATM/CDK2/RAD21/STAG1
hsa04340	Hedgehog signaling pathway	11/603	56/8112	0.00239058588391825	0.0163876986697124	0.0119924399060981	8945/894/5727/595/339745/730094/5567/2737/1452/64750/1456	11	BTRC/CCND2/PTCH1/CCND1/SPOPL/MOSMO/PRKACB/GLI3/CSNK1A1/SMURF2/CSNK1G3
hsa04931	Insulin resistance	17/603	108/8112	0.0024132569958823	0.0163876986697124	0.0119924399060981	6774/6197/3643/10000/5581/3667/5501/5728/5295/8473/6198/92579/2308/7376/9586/6720/5781	17	STAT3/RPS6KA3/INSR/AKT3/PRKCE/IRS1/PPP1CC/PTEN/PIK3R1/OGT/RPS6KB1/G6PC3/FOXO1/NR1H2/CREB5/SREBF1/PTPN11
hsa05219	Bladder cancer	9/603	41/8112	0.00264850558710194	0.0175764461689493	0.0128623596694185	1869/3845/9252/595/5604/7422/1871/1026/7057	9	E2F1/KRAS/RPS6KA5/CCND1/MAP2K1/VEGFA/E2F3/CDKN1A/THBS1
hsa04022	cGMP-PKG signaling pathway	23/603	167/8112	0.00284650082980706	0.018470627606748	0.0135167173906628	3643/10000/5534/5604/5581/2773/4638/2982/5592/3667/5140/5501/4209/5139/481/6722/1386/775/387/808/801/9586/4772	23	INSR/AKT3/PPP3R1/MAP2K1/PRKCE/GNAI3/MYLK/GUCY1A1/PRKG1/IRS1/PDE3B/PPP1CC/MEF2D/PDE3A/ATP1B1/SRF/ATF2/CACNA1C/RHOA/CALM3/CALM1/CREB5/NFATC1
hsa04810	Regulation of actin cytoskeleton	28/603	218/8112	0.0030013464136466	0.0186837721225516	0.0136726955330857	2247/5217/3845/2260/1073/3696/5604/2252/4638/998/10451/3685/5501/4627/3655/5154/5295/2335/1730/6654/7114/1129/5305/81/387/23365/2254/85464	28	FGF2/PFN2/KRAS/FGFR1/CFL2/ITGB8/MAP2K1/FGF7/MYLK/CDC42/VAV3/ITGAV/PPP1CC/MYH9/ITGA6/PDGFA/PIK3R1/FN1/DIAPH2/SOS1/TMSB4X/CHRM2/PIP4K2A/ACTN4/RHOA/ARHGEF12/FGF9/SSH2
hsa05222	Small cell lung cancer	15/603	92/8112	0.0030073194854792	0.0186837721225516	0.0136726955330857	1869/595/10000/3909/1871/1026/3685/5915/3655/1021/5728/5295/2335/3915/1017	15	E2F1/CCND1/AKT3/LAMA3/E2F3/CDKN1A/ITGAV/RARB/ITGA6/CDK6/PTEN/PIK3R1/FN1/LAMC1/CDK2
hsa05213	Endometrial cancer	11/603	58/8112	0.00319301841806672	0.0194241953765726	0.0142145337470953	8313/3845/595/10000/5604/1026/6934/5728/5295/6654/2309	11	AXIN2/KRAS/CCND1/AKT3/MAP2K1/CDKN1A/TCF7L2/PTEN/PIK3R1/SOS1/FOXO3
hsa04720	Long-term potentiation	12/603	67/8112	0.00347525591220384	0.0207096882931331	0.0151552513464529	3845/6197/5534/5604/5908/5501/5906/5567/2903/775/808/801	12	KRAS/RPS6KA3/PPP3R1/MAP2K1/RAP1B/PPP1CC/RAP1A/PRKACB/GRIN2A/CACNA1C/CALM3/CALM1
hsa04114	Oocyte meiosis	19/603	131/8112	0.00359687764487583	0.0210057654460748	0.0153719191981009	8945/132864/6197/22849/5534/5604/3479/7529/7534/7533/5501/10971/5567/64506/808/801/1017/80315/5526	19	BTRC/CPEB2/RPS6KA3/CPEB3/PPP3R1/MAP2K1/IGF1/YWHAB/YWHAZ/YWHAH/PPP1CC/YWHAQ/PRKACB/CPEB1/CALM3/CALM1/CDK2/CPEB4/PPP2R5B
hsa05207	Chemical carcinogenesis - receptor activation	27/603	212/8112	0.00397536252538046	0.0227608991649234	0.0166563177018005	6774/2247/2099/1869/3845/6197/595/10000/28514/5604/7422/2252/2773/182/7184/23633/5567/5295/405/6198/6654/1386/775/688/9586/196/2254	27	STAT3/FGF2/ESR1/E2F1/KRAS/RPS6KA3/CCND1/AKT3/DLL1/MAP2K1/VEGFA/FGF7/GNAI3/JAG1/HSP90B1/KPNA6/PRKACB/PIK3R1/ARNT/RPS6KB1/SOS1/ATF2/CACNA1C/KLF5/CREB5/AHR/FGF9
hsa04960	Aldosterone-regulated sodium reabsorption	8/603	37/8112	0.00498928266630372	0.027194593840261	0.0199008743676027	3845/3643/6446/23327/3479/3667/481/5295	8	KRAS/INSR/SGK1/NEDD4L/IGF1/IRS1/ATP1B1/PIK3R1
hsa05216	Thyroid cancer	8/603	37/8112	0.00498928266630372	0.027194593840261	0.0199008743676027	3845/595/5604/1026/7170/6934/8030/5979	8	KRAS/CCND1/MAP2K1/CDKN1A/TPM3/TCF7L2/CCDC6/RET
hsa05230	Central carbon metabolism in cancer	12/603	70/8112	0.00502913721703457	0.027194593840261	0.0199008743676027	3845/2260/3091/5214/10000/5604/4233/3099/2539/5979/5728/5295	12	KRAS/FGFR1/HIF1A/PFKP/AKT3/MAP2K1/MET/HK2/G6PD/RET/PTEN/PIK3R1
hsa03018	RNA degradation	13/603	79/8112	0.00512927797492299	0.0272318030668639	0.0199281039025716	246175/7832/5214/10950/54464/29883/255967/55802/3329/167227/10140/64282/1656	13	CNOT6L/BTG2/PFKP/BTG3/XRN1/CNOT7/PAN3/DCP1A/HSPD1/DCP2/TOB1/TENT4B/DDX6
hsa04213	Longevity regulating pathway - multiple species	11/603	62/8112	0.00544136092861246	0.0283728105563364	0.020763087753916	3845/3643/10000/3479/3667/5567/23411/5295/6198/2308/2309	11	KRAS/INSR/AKT3/IGF1/IRS1/PRKACB/SIRT1/PIK3R1/RPS6KB1/FOXO1/FOXO3
hsa04137	Mitophagy - animal	12/603	72/8112	0.00634173245711728	0.0324874715347061	0.0237741770783898	1869/3845/3091/9958/6667/64786/10370/9927/55288/9101/2309/9451	12	E2F1/KRAS/HIF1A/USP15/SP1/TBC1D15/CITED2/MFN2/RHOT1/USP8/FOXO3/EIF2AK3
hsa04371	Apelin signaling pathway	19/603	139/8112	0.00690892360884246	0.0347828567893448	0.0254539290852091	3845/595/10000/5604/5581/2773/4087/4638/8862/182/5140/5567/1490/4209/9759/7046/6198/808/801	19	KRAS/CCND1/AKT3/MAP2K1/PRKCE/GNAI3/SMAD2/MYLK/APLN/JAG1/PDE3B/PRKACB/CCN2/MEF2D/HDAC4/TGFBR1/RPS6KB1/CALM3/CALM1
hsa04140	Autophagy - animal	19/603	141/8112	0.00804118814923054	0.039797066772463	0.0291233040908796	58528/3845/3091/10000/55054/5604/26100/3667/5567/6885/9110/55102/5728/5295/9776/29982/6198/81671/9451	19	RRAGD/KRAS/HIF1A/AKT3/ATG16L1/MAP2K1/WIPI2/IRS1/PRKACB/MAP3K7/MTMR4/ATG2B/PTEN/PIK3R1/ATG13/NRBF2/RPS6KB1/VMP1/EIF2AK3
hsa05203	Viral carcinogenesis	25/603	204/8112	0.00887547525814296	0.0431939795896291	0.0316091487263688	6774/894/3845/595/5934/9519/1026/1111/7529/7534/7533/998/10971/5567/9759/1021/5295/2958/6722/3190/1386/81/387/9586/1017	25	STAT3/CCND2/KRAS/CCND1/RBL2/TBPL1/CDKN1A/CHEK1/YWHAB/YWHAZ/YWHAH/CDC42/YWHAQ/PRKACB/HDAC4/CDK6/PIK3R1/GTF2A2/SRF/HNRNPK/ATF2/ACTN4/RHOA/CREB5/CDK2
hsa05221	Acute myeloid leukemia	11/603	67/8112	0.00982861967918938	0.0467337254250181	0.0341995178849267	6774/3845/595/10000/5604/862/861/6934/5295/6198/6654	11	STAT3/KRAS/CCND1/AKT3/MAP2K1/RUNX1T1/RUNX1/TCF7L2/PIK3R1/RPS6KB1/SOS1
hsa04921	Oxytocin signaling pathway	20/603	154/8112	0.00992291430257233	0.0467337254250181	0.0341995178849267	3845/595/3759/5534/5604/781/1827/1026/2773/4638/2982/5501/5567/775/387/808/801/5598/59283/4772	20	KRAS/CCND1/KCNJ2/PPP3R1/MAP2K1/CACNA2D1/RCAN1/CDKN1A/GNAI3/MYLK/GUCY1A1/PPP1CC/PRKACB/CACNA1C/RHOA/CALM3/CALM1/MAPK7/CACNG8/NFATC1
