# Supplementary material for: SARS-CoV-2 RNAs are processed into 22-nt vsRNAs in Vero cells
Source: Front Immunol. 2022 Oct 28;13:1008084. doi: 10.3389/fimmu.2022.1008084 (PMC9650353; doi:10.3389/fimmu.2022.1008084)
Supplement: Supplementary Figure 1 — Description of sRNA libraries in control and SARS-CoV-2-infected Vero cells. (A) Correlation of miRNA reads between two biological replicates in control and SARS-CoV-2-infected (6 hpi/12 hpi) Vero cells. (B) PCA plot of miRNA-seq libraries of control and virus-infected (6 hpi/12 hpi) Vero cells. [file DataSheet_1.zip › Data Sheet 1/SARS-CoV-2 source code & data/SARS-CoV-2 source code/fig3/MF_result.csv]

ID	Description	GeneRatio	BgRatio	pvalue	p.adjust	qvalue	geneID	Count	V10
GO:0004674	protein serine/threonine kinase activity	71/1302	430/18337	1.7767944105924e-11	1.65241880185093e-08	1.32979034308547e-08	10746/54861/9874/9262/5218/6197/9252/84930/7048/8493/6446/92/5128/23097/10000/659/26524/5604/5613/4293/93/50488/5581/9149/4638/8569/8445/1111/5596/7049/5592/5587/8491/4214/6789/8573/4751/10769/5567/65125/6885/149420/1452/6046/1021/140901/23012/1024/8428/7046/204851/6198/81788/5597/28996/472/8899/4139/9578/1859/1456/23049/23387/127933/657/5598/1017/11214/5127/11113/9451	71	MAP3K2/SNRK/TLK1/STK17B/CDK14/RPS6KA3/RPS6KA5/MASTL/TGFBR2/PPM1D/SGK1/ACVR2A/CDK17/CDK19/AKT3/BMPR2/LATS2/MAP2K1/PRKX/MAP3K9/ACVR2B/MINK1/PRKCE/DYRK1B/MYLK/MKNK1/DYRK2/CHEK1/MAPK4/TGFBR3/PRKG1/PRKD1/MAP4K3/MAP3K1/STK4/CASK/NEK2/PLK2/PRKACB/WNK1/MAP3K7/PDIK1L/CSNK1A1/BRD2/CDK6/STK35/STK38L/CDK8/STK24/TGFBR1/HIPK1/RPS6KB1/NUAK2/MAPK6/HIPK2/ATM/PRPF4B/MARK1/CDC42BPB/DYRK1A/CSNK1G3/SMG1/SIK3/UHMK1/BM…
GO:0001216	DNA-binding transcription activator activity	69/1302	447/18337	7.1125077994853e-10	3.30731612676066e-07	2.66157528707055e-07	6774/1875/2099/1869/4602/64919/5324/3091/9988/4774/4929/2115/9575/3660/1871/3670/8013/4087/9480/6667/2908/4603/23314/5325/3298/2120/10725/5083/3205/51804/4209/861/4223/4780/3209/4520/63974/6664/6722/2122/5994/7182/2113/2308/4009/1386/153222/643836/7376/2355/8928/6496/2104/4212/5326/79977/688/4094/6938/3234/4617/2034/2309/6666/6943/7071/6720/4613/4772	69	STAT3/E2F5/ESR1/E2F1/MYB/BCL11B/PLAG1/HIF1A/DMTF1/NFIA/NR4A2/ETV1/CLOCK/IRF2/E2F3/ISL1/NR4A3/SMAD2/ONECUT2/SP1/NR3C1/MYBL1/SATB2/PLAGL1/HSF2/ETV6/NFAT5/PAX9/HOXA9/SIX4/MEF2D/RUNX1/MEOX2/NFE2L2/HOXA13/MTF1/NEUROD6/SOX11/SRF/MECOM/RFXAP/NR2C2/ETS1/FOXO1/LMX1A/ATF2/CREBRF/ZFP62/NR1H2/FOSL2/FOXH1/SIX3/ESRRG/MEIS2/PLAGL2/GRHL2/KLF5/MAF/TCF12/HOXD8/MYF5/EPAS1/FOXO3/SOX12/TCF21/KLF10/SREBF1/MYCN/NFATC1
GO:0046332	SMAD binding	23/1302	77/18337	1.84489804816123e-09	5.71918394929982e-07	4.60253513067592e-07	8313/51341/7048/4092/5813/10979/4087/5494/9958/1655/7049/64750/5814/8091/54778/7046/28996/9863/8928/10140/1290/6938/657	23	AXIN2/ZBTB7A/TGFBR2/SMAD7/PURA/FERMT2/SMAD2/PPM1A/USP15/DDX5/TGFBR3/SMURF2/PURB/HMGA2/RNF111/TGFBR1/HIPK2/MAGI2/FOXH1/TOB1/COL5A2/TCF12/BMPR1A
GO:0001228	DNA-binding transcription activator activity, RNA polymerase II-specific	67/1302	443/18337	2.97404471626618e-09	6.91465396531888e-07	5.56459419280331e-07	6774/2099/4602/64919/5324/3091/9988/4774/4929/2115/9575/3660/1871/3670/8013/4087/9480/6667/2908/4603/23314/5325/3298/2120/10725/5083/3205/51804/4209/861/4223/4780/3209/4520/63974/6664/6722/2122/5994/7182/2113/2308/4009/1386/153222/643836/7376/2355/8928/6496/2104/4212/5326/79977/688/4094/6938/3234/4617/2034/2309/6666/6943/7071/6720/4613/4772	67	STAT3/ESR1/MYB/BCL11B/PLAG1/HIF1A/DMTF1/NFIA/NR4A2/ETV1/CLOCK/IRF2/E2F3/ISL1/NR4A3/SMAD2/ONECUT2/SP1/NR3C1/MYBL1/SATB2/PLAGL1/HSF2/ETV6/NFAT5/PAX9/HOXA9/SIX4/MEF2D/RUNX1/MEOX2/NFE2L2/HOXA13/MTF1/NEUROD6/SOX11/SRF/MECOM/RFXAP/NR2C2/ETS1/FOXO1/LMX1A/ATF2/CREBRF/ZFP62/NR1H2/FOSL2/FOXH1/SIX3/ESRRG/MEIS2/PLAGL2/GRHL2/KLF5/MAF/TCF12/HOXD8/MYF5/EPAS1/FOXO3/SOX12/TCF21/KLF10/SREBF1/MYCN/NFATC1
GO:0004842	ubiquitin-protein transferase activity	62/1302	429/18337	6.45866830676808e-08	1.20131230505886e-05	9.66760666549917e-06	26234/154214/23014/8945/23608/23321/152006/54467/79589/23327/55585/7325/5930/10277/57161/223082/7334/51444/55284/25820/6477/57534/8453/130507/9870/4734/153830/7126/143279/55521/27252/998/8451/51366/26267/9781/197131/7328/8924/57630/54941/10477/56888/64750/7128/7321/11059/867/54778/65264/7324/221687/5469/9354/26224/57531/64795/10299/51320/84085/9148/26994	62	FBXL5/RNF217/FBXO21/BTRC/MKRN1/TRIM2/RNF38/ANKIB1/RNF128/NEDD4L/UBE2Q1/UBE2E2/RBBP6/UBE4B/PELI2/ZNRF2/UBE2N/RNF138/UBE2W/ARIH1/SIAH1/MIB1/CUL2/UBR3/AREL1/NEDD4/RNF145/TNFAIP1/HECTD2/TRIM36/KLHL20/CDC42/CUL4A/UBR5/FBXO10/RNF144A/UBR1/UBE2H/HERC2/SH3RF1/RNF125/UBE2E3/KCMF1/SMURF2/TNFAIP3/UBE2D1/WWP1/CBL/RNF111/UBE2Z/UBE2E1/RNF182/MED1/UBE4A/FBXL3/HACE1/RMND5A/MARCHF6/MEX3C/FBXO30/NEURL1/RNF11
GO:0019787	ubiquitin-like protein transferase activity	64/1302	452/18337	8.58951892211509e-08	1.33137543292784e-05	1.07142946554804e-05	26234/154214/23014/8945/23608/23321/152006/54467/79589/23327/55585/7325/5930/10277/57161/55054/223082/7334/51444/55284/25820/6477/57534/8453/130507/9870/4734/153830/7126/143279/55521/27252/998/8451/51366/26267/9781/197131/7328/8924/57630/54941/10477/56888/9759/64750/7128/7321/11059/867/54778/65264/7324/221687/5469/9354/26224/57531/64795/10299/51320/84085/9148/26994	64	FBXL5/RNF217/FBXO21/BTRC/MKRN1/TRIM2/RNF38/ANKIB1/RNF128/NEDD4L/UBE2Q1/UBE2E2/RBBP6/UBE4B/PELI2/ATG16L1/ZNRF2/UBE2N/RNF138/UBE2W/ARIH1/SIAH1/MIB1/CUL2/UBR3/AREL1/NEDD4/RNF145/TNFAIP1/HECTD2/TRIM36/KLHL20/CDC42/CUL4A/UBR5/FBXO10/RNF144A/UBR1/UBE2H/HERC2/SH3RF1/RNF125/UBE2E3/KCMF1/HDAC4/SMURF2/TNFAIP3/UBE2D1/WWP1/CBL/RNF111/UBE2Z/UBE2E1/RNF182/MED1/UBE4A/FBXL3/HACE1/RMND5A/MARCHF6/MEX3C/FBXO30/NEUR…
GO:0140297	DNA-binding transcription factor binding	56/1302	376/18337	1.00742827062918e-07	1.33844041669305e-05	1.07711503822158e-05	6774/51341/2099/3091/5934/84193/28514/4929/3670/8013/4087/23414/6667/27086/1655/1977/7533/2627/93986/7091/5932/8648/5915/84458/4209/307/3159/7110/9759/6934/9969/23411/473/4780/55662/405/2958/6598/5469/6722/9282/28996/23468/1386/7376/9079/7005/8928/81/85004/688/6938/6943/6801/11176/4772	56	STAT3/ZBTB7A/ESR1/HIF1A/RBL2/SETD3/DLL1/NR4A2/ISL1/NR4A3/SMAD2/ZFPM2/SP1/FOXP1/DDX5/EIF4E/YWHAH/GATA6/FOXP2/TLE4/RBBP8/NCOA1/RARB/LCOR/MEF2D/ANXA4/HMGA1/TMF1/HDAC4/TCF7L2/MED13/SIRT1/RERE/NFE2L2/HIF1AN/ARNT/GTF2A2/SMARCB1/MED1/SRF/MED14/HIPK2/CBX5/ATF2/NR1H2/LDB2/TEAD3/FOXH1/ACTN4/RERG/KLF5/TCF12/TCF21/STRN/BAZ2A/NFATC1
GO:0061629	RNA polymerase II-specific DNA-binding transcription factor binding	44/1302	271/18337	2.0604410750107e-07	2.39526274969994e-05	1.92759684780607e-05	6774/51341/2099/3091/5934/84193/28514/4929/3670/8013/6667/27086/1655/7533/2627/93986/5932/8648/5915/84458/307/3159/7110/6934/9969/23411/4780/55662/405/2958/6598/5469/6722/9282/28996/1386/7376/9079/8928/81/85004/6943/6801/11176	44	STAT3/ZBTB7A/ESR1/HIF1A/RBL2/SETD3/DLL1/NR4A2/ISL1/NR4A3/SP1/FOXP1/DDX5/YWHAH/GATA6/FOXP2/RBBP8/NCOA1/RARB/LCOR/ANXA4/HMGA1/TMF1/TCF7L2/MED13/SIRT1/NFE2L2/HIF1AN/ARNT/GTF2A2/SMARCB1/MED1/SRF/MED14/HIPK2/ATF2/NR1H2/LDB2/FOXH1/ACTN4/RERG/TCF21/STRN/BAZ2A
GO:0003712	transcription coregulator activity	63/1302	480/18337	1.59145727673243e-06	0.00015409219966708	0.000124006286319518	9441/2145/2247/7832/116931/23429/3192/6760/595/84193/7251/862/9149/4863/29883/57826/23414/5245/81603/80853/7091/5932/5074/55758/5253/8648/55749/256643/84458/865/9044/3159/7110/9759/6595/9969/10370/23411/473/8091/79647/22992/6598/23186/10765/5469/29915/6599/9282/28996/1859/57496/7994/9079/81/4851/10140/6601/1810/3084/56943/11143/51773	63	MED26/EZH1/FGF2/BTG2/MED12L/RYBP/HNRNPU/SS18/CCND1/SETD3/TSG101/RUNX1T1/DYRK1B/NPAT/CNOT7/RAP2C/ZFPM2/PHB/TRIM8/KDM7A/TLE4/RBBP8/PAWR/RCOR3/PHF2/NCOA1/CCAR1/BCLAF3/LCOR/CBFB/BTAF1/HMGA1/TMF1/HDAC4/SMARCA2/MED13/CITED2/SIRT1/RERE/HMGA2/AKIRIN1/KDM2A/SMARCB1/RCOR1/KDM5B/MED1/HCFC2/SMARCC1/MED14/HIPK2/DYRK1A/MRTFB/KAT6A/LDB2/ACTN4/NOTCH1/TOB1/SMARCC2/DR1/NRG1/ENY2/KAT7/RSF1
GO:0035257	nuclear hormone receptor binding	27/1302	140/18337	1.65699943578923e-06	0.00015409219966708	0.000124006286319518	51341/2099/3091/4929/3670/8013/27086/1655/7533/93986/8648/5915/84458/3159/7110/6934/9969/23411/5469/9282/7376/8928/81/85004/6943/6801/11176	27	ZBTB7A/ESR1/HIF1A/NR4A2/ISL1/NR4A3/FOXP1/DDX5/YWHAH/FOXP2/NCOA1/RARB/LCOR/HMGA1/TMF1/TCF7L2/MED13/SIRT1/MED1/MED14/NR1H2/FOXH1/ACTN4/RERG/TCF21/STRN/BAZ2A
GO:0004879	nuclear receptor activity	15/1302	52/18337	1.98828644731716e-06	0.00015409219966708	0.000124006286319518	6774/2099/6095/4929/8013/2908/5915/405/7182/7068/7376/2104/196/7181/6720	15	STAT3/ESR1/RORA/NR4A2/NR4A3/NR3C1/RARB/ARNT/NR2C2/THRB/NR1H2/ESRRG/AHR/NR2C1/SREBF1
GO:0098531	ligand-activated transcription factor activity	15/1302	52/18337	1.98828644731716e-06	0.00015409219966708	0.000124006286319518	6774/2099/6095/4929/8013/2908/5915/405/7182/7068/7376/2104/196/7181/6720	15	STAT3/ESR1/RORA/NR4A2/NR4A3/NR3C1/RARB/ARNT/NR2C2/THRB/NR1H2/ESRRG/AHR/NR2C1/SREBF1
GO:0005160	transforming growth factor beta receptor binding	10/1302	24/18337	2.45550217362861e-06	0.000175662847805739	0.000141365347809712	7048/65997/4092/10979/25805/4087/9958/7049/64750/7046	10	TGFBR2/RASL11B/SMAD7/FERMT2/BAMBI/SMAD2/USP15/TGFBR3/SMURF2/TGFBR1
GO:0016922	nuclear receptor binding	21/1302	97/18337	3.47623162161512e-06	0.000230921100578718	0.000185834637817169	51341/2099/4929/3670/8013/27086/1655/7533/93986/8648/5915/84458/3159/7110/5469/7376/8928/85004/6943/6801/11176	21	ZBTB7A/ESR1/NR4A2/ISL1/NR4A3/FOXP1/DDX5/YWHAH/FOXP2/NCOA1/RARB/LCOR/HMGA1/TMF1/MED1/NR1H2/FOXH1/RERG/TCF21/STRN/BAZ2A
GO:0045296	cadherin binding	47/1302	332/18337	4.4260903446627e-06	0.000274417601369087	0.000220838612986328	5214/8407/10890/5756/54874/659/1266/23670/2194/9217/51474/6643/26058/1983/5110/4735/800/7529/7534/3895/226/4627/11313/3655/22837/8301/302/867/3927/8428/23607/1192/5787/11273/3190/57496/3799/64837/23499/9101/56829/6711/55854/1500/5781/1501/1656	47	PFKP/TAGLN2/RAB10/TWF1/FNBP1L/BMPR2/CNN3/CEMIP2/FASN/VAPB/LIMA1/SNX2/GIGYF2/EIF5/PCMT1/SEPTIN2/CALD1/YWHAB/YWHAZ/KTN1/ALDOA/MYH9/LYPLA2/ITGA6/COBLL1/PICALM/ANXA2/CBL/LASP1/STK24/CD2AP/CLIC1/PTPRB/ATXN2L/HNRNPK/MRTFB/KIF5B/KLC2/MACF1/USP8/ZC3HAV1/SPTBN1/ZC3H15/CTNND1/PTPN11/CTNND2/DDX6
GO:0051427	hormone receptor binding	29/1302	173/18337	1.26323917389331e-05	0.000712870163407774	0.000573684987190637	51341/2099/3091/5744/4929/3670/8013/27086/1655/7533/93986/8648/5915/84458/3159/7110/6934/9969/23411/5469/9282/7376/8928/81/85004/6943/6801/11176/5781	29	ZBTB7A/ESR1/HIF1A/PTHLH/NR4A2/ISL1/NR4A3/FOXP1/DDX5/YWHAH/FOXP2/NCOA1/RARB/LCOR/HMGA1/TMF1/TCF7L2/MED13/SIRT1/MED1/MED14/NR1H2/FOXH1/ACTN4/RERG/TCF21/STRN/BAZ2A/PTPN11
GO:0106311	protein threonine kinase activity	37/1302	248/18337	1.38652978099601e-05	0.000712870163407774	0.000573684987190637	54861/9874/9262/6197/9252/84930/6446/10000/26524/5613/50488/8569/1111/8491/6789/8573/4751/65125/149420/1452/140901/23012/8428/204851/6198/81788/28996/472/8899/4139/9578/1456/23049/23387/127933/11113/9451	37	SNRK/TLK1/STK17B/RPS6KA3/RPS6KA5/MASTL/SGK1/AKT3/LATS2/PRKX/MINK1/MKNK1/CHEK1/MAP4K3/STK4/CASK/NEK2/WNK1/PDIK1L/CSNK1A1/STK35/STK38L/STK24/HIPK1/RPS6KB1/NUAK2/HIPK2/ATM/PRPF4B/MARK1/CDC42BPB/CSNK1G3/SMG1/SIK3/UHMK1/CIT/EIF2AK3
GO:0019207	kinase regulator activity	34/1302	220/18337	1.43805504667575e-05	0.000712870163407774	0.000573684987190637	4040/894/595/905/5604/51527/161742/9306/1026/51719/79616/901/7529/9655/55450/28951/6789/26585/65125/11215/900/5295/92597/253260/10253/2056/57679/808/801/8651/3084/151195/200734/11113	34	LRP6/CCND2/CCND1/CCNT2/MAP2K1/GSKIP/SPRED1/SOCS6/CDKN1A/CAB39/CCNJL/CCNG2/YWHAB/SOCS5/CAMK2N1/TRIB2/STK4/GREM1/WNK1/AKAP11/CCNG1/PIK3R1/MOB1B/RICTOR/SPRY2/EPO/ALS2/CALM3/CALM1/SOCS1/NRG1/CCNYL1/SPRED2/CIT
GO:0106310	protein serine kinase activity	37/1302	249/18337	1.51953459902636e-05	0.000712870163407774	0.000573684987190637	54861/9874/9262/6197/9252/84930/6446/10000/26524/5613/50488/8569/1111/8491/6789/8573/4751/65125/149420/1452/140901/23012/8428/204851/6198/81788/28996/472/8899/4139/9578/1456/23049/23387/127933/11113/9451	37	SNRK/TLK1/STK17B/RPS6KA3/RPS6KA5/MASTL/SGK1/AKT3/LATS2/PRKX/MINK1/MKNK1/CHEK1/MAP4K3/STK4/CASK/NEK2/WNK1/PDIK1L/CSNK1A1/STK35/STK38L/STK24/HIPK1/RPS6KB1/NUAK2/HIPK2/ATM/PRPF4B/MARK1/CDC42BPB/CSNK1G3/SMG1/SIK3/UHMK1/CIT/EIF2AK3
GO:0019003	GDP binding	17/1302	75/18337	1.53305411485543e-05	0.000712870163407774	0.000573684987190637	57403/58528/403/3845/10890/5869/5908/2773/57826/5878/5868/5906/6014/54471/54769/85004/9367	17	RAB22A/RRAGD/ARL3/KRAS/RAB10/RAB5B/RAP1B/GNAI3/RAP2C/RAB5C/RAB5A/RAP1A/RIT2/MIEF1/DIRAS2/RERG/RAB9A
GO:0035258	steroid hormone receptor binding	17/1302	77/18337	2.21370009520358e-05	0.000980352899304444	0.000788942740696616	51341/2099/4929/3670/8013/27086/1655/7533/93986/8648/84458/7110/5469/8928/85004/6943/6801	17	ZBTB7A/ESR1/NR4A2/ISL1/NR4A3/FOXP1/DDX5/YWHAH/FOXP2/NCOA1/LCOR/TMF1/MED1/FOXH1/RERG/TCF21/STRN
GO:0008013	beta-catenin binding	18/1302	85/18337	2.34361189421627e-05	0.000990708664373242	0.000797276582195105	8313/8945/2099/2697/116931/6095/4092/4929/139285/6299/2737/6934/9231/23607/9070/2308/2309/1501	18	AXIN2/BTRC/ESR1/GJA1/MED12L/RORA/SMAD7/NR4A2/AMER1/SALL1/GLI3/TCF7L2/DLG5/CD2AP/ASH2L/FOXO1/FOXO3/CTNND2
GO:0051020	GTPase binding	33/1302	222/18337	4.26925240077213e-05	0.00172626292726873	0.00138921668510251	58528/121512/23603/54874/55054/57589/164/51479/128637/11078/9732/404636/23637/51555/7126/23677/5906/3376/4804/5921/8301/23032/29966/22999/9371/57531/57679/51571/163486/6711/11214/7813/55088	33	RRAGD/FGD4/CORO1C/FNBP1L/ATG16L1/RIC1/AP1G1/ANKFY1/TBC1D20/TRIOBP/DOCK4/DENND10/RABGAP1/PEX5L/TNFAIP1/SH3BP4/RAP1A/IARS1/NGFR/RASA1/PICALM/USP33/STRN3/RIMS1/KIF3B/HACE1/ALS2/CYRIB/DENND1B/SPTBN1/AKAP13/EVI5/CCDC186
GO:0061630	ubiquitin protein ligase activity	40/1302	294/18337	5.55912012510756e-05	0.00215415904847918	0.00173356772322433	154214/8945/23608/23321/152006/54467/79589/23327/5930/10277/57161/223082/51444/25820/6477/130507/9870/4734/153830/998/51366/9781/197131/8924/57630/54941/56888/64750/7321/11059/867/54778/5469/9354/57531/10299/51320/84085/9148/26994	40	RNF217/BTRC/MKRN1/TRIM2/RNF38/ANKIB1/RNF128/NEDD4L/RBBP6/UBE4B/PELI2/ZNRF2/RNF138/ARIH1/SIAH1/UBR3/AREL1/NEDD4/RNF145/CDC42/UBR5/RNF144A/UBR1/HERC2/SH3RF1/RNF125/KCMF1/SMURF2/UBE2D1/WWP1/CBL/RNF111/MED1/UBE4A/HACE1/MARCHF6/MEX3C/FBXO30/NEURL1/RNF11
GO:0031624	ubiquitin conjugating enzyme binding	10/1302	33/18337	6.4254526063598e-05	0.00239026836956585	0.00192357760131445	154214/23142/54467/123879/25820/6477/7750/9781/54941/10299	10	RNF217/DCUN1D4/ANKIB1/DCUN1D3/ARIH1/SIAH1/ZMYM2/RNF144A/RNF125/MARCHF6
GO:0001221	transcription coregulator binding	14/1302	61/18337	7.36171278509854e-05	0.00262356774441152	0.00211132616443304	51341/2099/6095/905/84458/84181/4780/2308/7068/6496/79813/196/11113/4772	14	ZBTB7A/ESR1/RORA/CCNT2/LCOR/CHD6/NFE2L2/FOXO1/THRB/SIX3/EHMT1/AHR/CIT/NFATC1
GO:0003713	transcription coactivator activity	36/1302	258/18337	7.61680958054957e-05	0.00262356774441152	0.00211132616443304	9441/2247/116931/6760/84193/7251/9149/4863/57826/23414/81603/5253/8648/55749/865/3159/7110/6595/9969/10370/23411/473/6598/5469/29915/6599/9282/28996/1859/57496/7994/81/4851/6601/1810/56943	36	MED26/FGF2/MED12L/SS18/SETD3/TSG101/DYRK1B/NPAT/RAP2C/ZFPM2/TRIM8/PHF2/NCOA1/CCAR1/CBFB/HMGA1/TMF1/SMARCA2/MED13/CITED2/SIRT1/RERE/SMARCB1/MED1/HCFC2/SMARCC1/MED14/HIPK2/DYRK1A/MRTFB/KAT6A/ACTN4/NOTCH1/SMARCC2/DR1/ENY2
GO:0003714	transcription corepressor activity	28/1302	182/18337	8.61572488715551e-05	0.00286165148037665	0.00230292496043894	2145/7832/23429/3192/595/7251/862/4863/29883/23414/5245/7091/5932/5074/55758/55749/84458/9759/10370/23411/473/8091/23186/10765/5469/28996/10140/1810	28	EZH1/BTG2/RYBP/HNRNPU/CCND1/TSG101/RUNX1T1/NPAT/CNOT7/ZFPM2/PHB/TLE4/RBBP8/PAWR/RCOR3/CCAR1/LCOR/HDAC4/CITED2/SIRT1/RERE/HMGA2/RCOR1/KDM5B/MED1/HIPK2/TOB1/DR1
GO:0042393	histone binding	34/1302	241/18337	9.57068854623111e-05	0.00306922080965342	0.0024699671710963	26147/2145/9960/29028/1105/23038/80012/84295/1106/9958/80853/55904/5253/2332/144108/6595/6046/23411/23198/10765/4297/54799/10541/6599/8520/23468/7994/1912/4300/7862/6601/11143/11176/51773	34	PHF19/EZH1/USP3/ATAD2/CHD1/WDTC1/PHC3/PHF6/CHD2/USP15/KDM7A/KMT2E/PHF2/FMR1/SPTY2D1/SMARCA2/BRD2/SIRT1/PSME4/KDM5B/KMT2A/MBTD1/ANP32B/SMARCC1/HAT1/CBX5/KAT6A/PHC2/MLLT3/BRPF1/SMARCC2/KAT7/BAZ2A/RSF1
GO:0031490	chromatin DNA binding	19/1302	103/18337	0.000104046833897063	0.00322545185080896	0.0025956946982741	6774/3192/3021/9575/440093/3150/8091/6598/5469/6722/6599/7068/81/4851/6601/7543/79977/57459/2309	19	STAT3/HNRNPU/H3-3B/CLOCK/H3-5/HMGN1/HMGA2/SMARCB1/MED1/SRF/SMARCC1/THRB/ACTN4/NOTCH1/SMARCC2/ZFX/GRHL2/GATAD2B/FOXO3
GO:0061659	ubiquitin-like protein ligase activity	40/1302	305/18337	0.000125285146822013	0.0037585544046604	0.0030247110149559	154214/8945/23608/23321/152006/54467/79589/23327/5930/10277/57161/223082/51444/25820/6477/130507/9870/4734/153830/998/51366/9781/197131/8924/57630/54941/56888/64750/7321/11059/867/54778/5469/9354/57531/10299/51320/84085/9148/26994	40	RNF217/BTRC/MKRN1/TRIM2/RNF38/ANKIB1/RNF128/NEDD4L/RBBP6/UBE4B/PELI2/ZNRF2/RNF138/ARIH1/SIAH1/UBR3/AREL1/NEDD4/RNF145/CDC42/UBR5/RNF144A/UBR1/HERC2/SH3RF1/RNF125/KCMF1/SMURF2/UBE2D1/WWP1/CBL/RNF111/MED1/UBE4A/HACE1/MARCHF6/MEX3C/FBXO30/NEURL1/RNF11
GO:0004115	3',5'-cyclic-AMP phosphodiesterase activity	6/1302	13/18337	0.00014069908341516	0.00408906711175308	0.00329069237855851	5144/5150/5140/27115/5139/8622	6	PDE4D/PDE7A/PDE3B/PDE7B/PDE3A/PDE8B
GO:0004721	phosphoprotein phosphatase activity	27/1302	179/18337	0.000160100432315457	0.0045119212743447	0.00363098588122137	5774/5775/8493/2138/5534/5537/5801/138639/5494/23399/5501/8732/9110/5728/9562/5793/10106/2070/5787/10217/1846/5782/22843/7803/5781/85464/51496	27	PTPN3/PTPN4/PPM1D/EYA1/PPP3R1/PPP6C/PTPRR/PTPDC1/PPM1A/CTDNEP1/PPP1CC/RNGTT/MTMR4/PTEN/MINPP1/PTPRG/CTDSP2/EYA4/PTPRB/CTDSPL/DUSP4/PTPN12/PPM1E/PTP4A1/PTPN11/SSH2/CTDSPL2
GO:0019887	protein kinase regulator activity	28/1302	190/18337	0.000182853135887786	0.00489617796518575	0.00394021792104932	894/595/905/5604/51527/161742/1026/51719/79616/901/7529/55450/28951/6789/26585/65125/900/253260/10253/2056/57679/808/801/8651/3084/151195/200734/11113	28	CCND2/CCND1/CCNT2/MAP2K1/GSKIP/SPRED1/CDKN1A/CAB39/CCNJL/CCNG2/YWHAB/CAMK2N1/TRIB2/STK4/GREM1/WNK1/CCNG1/RICTOR/SPRY2/EPO/ALS2/CALM3/CALM1/SOCS1/NRG1/CCNYL1/SPRED2/CIT
GO:1901981	phosphatidylinositol phosphate binding	26/1302	171/18337	0.000184264762130647	0.00489617796518575	0.00394021792104932	65977/115548/5217/23503/3759/5756/10979/26100/51479/139285/116984/6386/8724/9873/6857/8301/55102/302/8473/7274/27236/4139/79183/55041/9644/163486	26	PLEKHA3/FCHO2/PFN2/ZFYVE26/KCNJ2/TWF1/FERMT2/WIPI2/ANKFY1/AMER1/ARAP2/SDCBP/SNX3/FCHSD2/SYT1/PICALM/ATG2B/ANXA2/OGT/TTPA/ARFIP1/MARK1/TTPAL/PLEKHB2/SH3PXD2A/DENND1B
GO:0004675	transmembrane receptor protein serine/threonine kinase activity	7/1302	19/18337	0.000210956630682055	0.00544971295928641	0.0043856773220743	7048/92/659/93/7049/7046/657	7	TGFBR2/ACVR2A/BMPR2/ACVR2B/TGFBR3/TGFBR1/BMPR1A
GO:0042578	phosphoric ester hydrolase activity	45/1302	367/18337	0.000235894191494553	0.00592923238080904	0.0047715724083251	5144/5774/5775/8493/2138/90809/55529/5534/56261/5537/5801/92370/8867/138639/5494/23399/5150/5140/5501/27115/8732/9110/5139/5728/9562/5793/8622/10846/10106/2070/744/92579/5787/10217/9890/1846/5782/54893/22843/7803/345557/5781/85464/51251/51496	45	PDE4D/PTPN3/PTPN4/PPM1D/EYA1/PIP4P1/PIP4P2/PPP3R1/GPCPD1/PPP6C/PTPRR/PXYLP1/SYNJ1/PTPDC1/PPM1A/CTDNEP1/PDE7A/PDE3B/PPP1CC/PDE7B/RNGTT/MTMR4/PDE3A/PTEN/MINPP1/PTPRG/PDE8B/PDE10A/CTDSP2/EYA4/MPPED2/G6PC3/PTPRB/CTDSPL/PLPPR4/DUSP4/PTPN12/MTMR10/PPM1E/PTP4A1/PLCXD3/PTPN11/SSH2/NT5C3A/CTDSPL2
GO:0035091	phosphatidylinositol binding	34/1302	253/18337	0.000246509651182202	0.00603299935788021	0.00485507927951651	65977/115548/5217/23503/3759/5756/10979/26100/51479/6643/139285/116984/9372/6386/54877/8724/79666/9873/6857/8301/55102/302/8473/7274/27236/4139/79183/55704/5286/55041/23174/9644/163486/58533	34	PLEKHA3/FCHO2/PFN2/ZFYVE26/KCNJ2/TWF1/FERMT2/WIPI2/ANKFY1/SNX2/AMER1/ARAP2/ZFYVE9/SDCBP/ZCCHC2/SNX3/PLEKHF2/FCHSD2/SYT1/PICALM/ATG2B/ANXA2/OGT/TTPA/ARFIP1/MARK1/TTPAL/CCDC88A/PIK3C2A/PLEKHB2/ZCCHC14/SH3PXD2A/DENND1B/SNX6
GO:0044390	ubiquitin-like protein conjugating enzyme binding	10/1302	39/18337	0.000298453096176669	0.00711695844728979	0.00572739949747939	154214/23142/54467/123879/25820/6477/7750/9781/54941/10299	10	RNF217/DCUN1D4/ANKIB1/DCUN1D3/ARIH1/SIAH1/ZMYM2/RNF144A/RNF125/MARCHF6
GO:0001223	transcription coactivator binding	8/1302	26/18337	0.000310754703721147	0.00722504686151666	0.00581438406172987	2099/6095/905/2308/7068/196/11113/4772	8	ESR1/RORA/CCNT2/FOXO1/THRB/AHR/CIT/NFATC1
GO:0030374	nuclear receptor coactivator activity	12/1302	54/18337	0.00032769719524915	0.00738701195462783	0.00594472608912324	2247/6760/7251/8648/55749/3159/7110/9969/5469/9282/81/56943	12	FGF2/SS18/TSG101/NCOA1/CCAR1/HMGA1/TMF1/MED13/MED1/MED14/ACTN4/ENY2
GO:0017002	activin-activated receptor activity	5/1302	10/18337	0.000333606991499321	0.00738701195462783	0.00594472608912324	7048/92/659/93/7046	5	TGFBR2/ACVR2A/BMPR2/ACVR2B/TGFBR1
GO:0000900	translation repressor activity, mRNA regulatory element binding	6/1302	15/18337	0.000362615752537932	0.0076388037983761	0.00614735653723306	132864/22849/5813/51247/64506/80315	6	CPEB2/CPEB3/PURA/PAIP2/CPEB1/CPEB4
GO:0048185	activin binding	6/1302	15/18337	0.000362615752537932	0.0076388037983761	0.00614735653723306	7048/92/4092/93/7049/7046	6	TGFBR2/ACVR2A/SMAD7/ACVR2B/TGFBR3/TGFBR1
GO:0051219	phosphoprotein binding	16/1302	87/18337	0.000369619538631102	0.0076388037983761	0.00614735653723306	5311/8945/5774/5048/55294/84295/4734/7529/3667/27/5921/10044/5295/867/3482/5781	16	PKD2/BTRC/PTPN3/PAFAH1B1/FBXW7/PHF6/NEDD4/YWHAB/IRS1/ABL2/RASA1/SH2D3C/PIK3R1/CBL/IGF2R/PTPN11
GO:0035035	histone acetyltransferase binding	8/1302	27/18337	0.000414320663059189	0.00837648297054448	0.00674100666899505	51341/3091/6667/2737/10370/4520/2113/2034	8	ZBTB7A/HIF1A/SP1/GLI3/CITED2/MTF1/ETS1/EPAS1
GO:0031267	small GTPase binding	27/1302	190/18337	0.00042774537951638	0.00846389793511135	0.00681135419565837	121512/23603/57589/164/51479/128637/11078/9732/404636/23637/51555/7126/23677/5906/4804/8301/23032/29966/22999/9371/57531/57679/51571/163486/11214/7813/55088	27	FGD4/CORO1C/RIC1/AP1G1/ANKFY1/TBC1D20/TRIOBP/DOCK4/DENND10/RABGAP1/PEX5L/TNFAIP1/SH3BP4/RAP1A/NGFR/PICALM/USP33/STRN3/RIMS1/KIF3B/HACE1/ALS2/CYRIB/DENND1B/AKAP13/EVI5/CCDC186
GO:0019199	transmembrane receptor protein kinase activity	15/1302	80/18337	0.000449848312482741	0.00871581105435311	0.00701408224068484	2043/2260/7048/3643/92/659/93/2045/4233/51232/7049/5979/7046/657/3482	15	EPHA4/FGFR1/TGFBR2/INSR/ACVR2A/BMPR2/ACVR2B/EPHA7/MET/CRIM1/TGFBR3/RET/TGFBR1/BMPR1A/IGF2R
GO:0045309	protein phosphorylated amino acid binding	12/1302	56/18337	0.000467625031685907	0.00887533223403865	0.0071424575194131	8945/5774/55294/4734/7529/3667/27/5921/10044/5295/867/5781	12	BTRC/PTPN3/FBXW7/NEDD4/YWHAB/IRS1/ABL2/RASA1/SH2D3C/PIK3R1/CBL/PTPN11
GO:0005159	insulin-like growth factor receptor binding	6/1302	16/18337	0.000545457362749192	0.010145506947135	0.0081646354718879	3643/3479/7533/3667/5295/8651	6	INSR/IGF1/YWHAH/IRS1/PIK3R1/SOCS1
GO:0016791	phosphatase activity	35/1302	276/18337	0.000604506136985141	0.0110233472038467	0.00887108077185625	5774/5775/8493/2138/90809/55529/5534/5537/5801/92370/8867/138639/5494/23399/5501/8732/9110/5728/9562/5793/10106/2070/92579/5787/10217/9890/1846/5782/54893/22843/7803/5781/85464/51251/51496	35	PTPN3/PTPN4/PPM1D/EYA1/PIP4P1/PIP4P2/PPP3R1/PPP6C/PTPRR/PXYLP1/SYNJ1/PTPDC1/PPM1A/CTDNEP1/PPP1CC/RNGTT/MTMR4/PTEN/MINPP1/PTPRG/CTDSP2/EYA4/G6PC3/PTPRB/CTDSPL/PLPPR4/DUSP4/PTPN12/MTMR10/PPM1E/PTP4A1/PTPN11/SSH2/NT5C3A/CTDSPL2
GO:0018024	histone-lysine N-methyltransferase activity	10/1302	43/18337	0.000694144213234914	0.0123752090396884	0.00995899674840795	2145/55870/84193/9757/80854/4297/9070/2122/29072/79813	10	EZH1/ASH1L/SETD3/KMT2B/SETD7/KMT2A/ASH2L/MECOM/SETD2/EHMT1
GO:0005520	insulin-like growth factor binding	8/1302	29/18337	0.000705253848498369	0.0123752090396884	0.00995899674840795	3643/51232/3488/3685/1490/3655/347252/3482	8	INSR/CRIM1/IGFBP5/ITGAV/CCN2/ITGA6/IGFBPL1/IGF2R
GO:0061631	ubiquitin conjugating enzyme activity	9/1302	36/18337	0.000728052390968875	0.0125386800666862	0.0100905506818493	55585/7325/7334/55284/7328/10477/7321/65264/7324	9	UBE2Q1/UBE2E2/UBE2N/UBE2W/UBE2H/UBE2E3/UBE2D1/UBE2Z/UBE2E1
GO:0004114	3',5'-cyclic-nucleotide phosphodiesterase activity	7/1302	23/18337	0.000798217939648563	0.0134971397067848	0.0108618747385671	5144/5150/5140/27115/5139/8622/10846	7	PDE4D/PDE7A/PDE3B/PDE7B/PDE3A/PDE8B/PDE10A
GO:0034212	peptide N-acetyltransferase activity	11/1302	53/18337	0.00105763326136968	0.0175642666620321	0.0141349106923654	80018/9575/122830/8648/80218/80155/8520/1386/7994/7862/11143	11	NAA25/CLOCK/NAA30/NCOA1/NAA50/NAA15/HAT1/ATF2/KAT6A/BRPF1/KAT7
GO:0003779	actin binding	49/1302	439/18337	0.00110396439270295	0.0180120506177849	0.0144952665413074	5217/1073/3192/121512/830/84193/5756/23603/1266/11275/10979/51474/11078/5581/4638/79805/9749/7170/800/120/7533/27252/8507/22846/27/5074/26064/226/4627/22837/4646/23012/8522/1730/3927/2036/23500/29767/7171/7114/55704/9948/81/23499/80306/4131/6711/91010/85464	49	PFN2/CFL2/HNRNPU/FGD4/CAPZA2/SETD3/TWF1/CORO1C/CNN3/KLHL2/FERMT2/LIMA1/TRIOBP/PRKCE/MYLK/VASH2/PHACTR2/TPM3/CALD1/ADD3/YWHAH/KLHL20/ENC1/VASH1/ABL2/PAWR/RAI14/ALDOA/MYH9/COBLL1/MYO6/STK38L/GAS7/DIAPH2/LASP1/EPB41L1/DAAM2/TMOD2/TPM4/TMSB4X/CCDC88A/WDR1/ACTN4/MACF1/MED28/MAP1B/SPTBN1/FMNL3/SSH2
GO:0035591	signaling adaptor activity	13/1302	70/18337	0.00116020771285822	0.0186033305682438	0.0149711013401487	5604/56990/3667/10818/57630/9231/5295/9908/9863/55824/11214/9043/5781	13	MAP2K1/CDC42SE2/IRS1/FRS2/SH3RF1/DLG5/PIK3R1/G3BP2/MAGI2/PAG1/AKAP13/SPAG9/PTPN11
GO:0019001	guanyl nucleotide binding	45/1302	398/18337	0.00133186819160286	0.0200660897154904	0.0161482623516849	57403/58528/403/3845/3643/51128/10890/65997/394/28512/5869/389/4081/1983/5908/2773/57826/4735/2982/390/64225/5878/5592/998/5868/2643/5906/8732/6014/10846/9927/205/56681/54471/55288/744/377/159/387/54769/85004/23433/9367/126298/5872	45	RAB22A/RRAGD/ARL3/KRAS/INSR/SAR1B/RAB10/RASL11B/ARHGAP5/NKIRAS1/RAB5B/RHOC/MAB21L1/EIF5/RAP1B/GNAI3/RAP2C/SEPTIN2/GUCY1A1/RND3/ATL2/RAB5C/PRKG1/CDC42/RAB5A/GCH1/RAP1A/RNGTT/RIT2/PDE10A/MFN2/AK4/SAR1A/MIEF1/RHOT1/MPPED2/ARF3/ADSS2/RHOA/DIRAS2/RERG/RHOQ/RAB9A/IRGQ/RAB13
GO:0032561	guanyl ribonucleotide binding	45/1302	398/18337	0.00133186819160286	0.0200660897154904	0.0161482623516849	57403/58528/403/3845/3643/51128/10890/65997/394/28512/5869/389/4081/1983/5908/2773/57826/4735/2982/390/64225/5878/5592/998/5868/2643/5906/8732/6014/10846/9927/205/56681/54471/55288/744/377/159/387/54769/85004/23433/9367/126298/5872	45	RAB22A/RRAGD/ARL3/KRAS/INSR/SAR1B/RAB10/RASL11B/ARHGAP5/NKIRAS1/RAB5B/RHOC/MAB21L1/EIF5/RAP1B/GNAI3/RAP2C/SEPTIN2/GUCY1A1/RND3/ATL2/RAB5C/PRKG1/CDC42/RAB5A/GCH1/RAP1A/RNGTT/RIT2/PDE10A/MFN2/AK4/SAR1A/MIEF1/RHOT1/MPPED2/ARF3/ADSS2/RHOA/DIRAS2/RERG/RHOQ/RAB9A/IRGQ/RAB13
GO:0043539	protein serine/threonine kinase activator activity	9/1302	39/18337	0.00135175596050856	0.0200660897154904	0.0161482623516849	905/5604/51719/6789/253260/10253/57679/808/801	9	CCNT2/MAP2K1/CAB39/STK4/RICTOR/SPRY2/ALS2/CALM3/CALM1
GO:0061650	ubiquitin-like protein conjugating enzyme activity	9/1302	39/18337	0.00135175596050856	0.0200660897154904	0.0161482623516849	55585/7325/7334/55284/7328/10477/7321/65264/7324	9	UBE2Q1/UBE2E2/UBE2N/UBE2W/UBE2H/UBE2E3/UBE2D1/UBE2Z/UBE2E1
GO:0004112	cyclic-nucleotide phosphodiesterase activity	7/1302	25/18337	0.00138089219547461	0.0200660897154904	0.0161482623516849	5144/5150/5140/27115/5139/8622/10846	7	PDE4D/PDE7A/PDE3B/PDE7B/PDE3A/PDE8B/PDE10A
GO:0030371	translation repressor activity	7/1302	25/18337	0.00138089219547461	0.0200660897154904	0.0161482623516849	132864/22849/5813/51247/2332/64506/80315	7	CPEB2/CPEB3/PURA/PAIP2/FMR1/CPEB1/CPEB4
GO:0005024	transforming growth factor beta-activated receptor activity	5/1302	13/18337	0.00142272632736648	0.0203559305300127	0.0163815128543736	7048/659/7049/7046/657	5	TGFBR2/BMPR2/TGFBR3/TGFBR1/BMPR1A
GO:0001882	nucleoside binding	44/1302	390/18337	0.00156250294171225	0.0220170869059454	0.0177183347935791	57403/58528/403/3845/3643/51128/10890/65997/394/28512/5869/389/4081/1983/5908/2773/57826/4735/2982/390/64225/5878/998/5868/2643/5906/8732/6014/9927/205/56681/54471/55288/744/377/159/81/387/54769/85004/23433/9367/126298/5872	44	RAB22A/RRAGD/ARL3/KRAS/INSR/SAR1B/RAB10/RASL11B/ARHGAP5/NKIRAS1/RAB5B/RHOC/MAB21L1/EIF5/RAP1B/GNAI3/RAP2C/SEPTIN2/GUCY1A1/RND3/ATL2/RAB5C/CDC42/RAB5A/GCH1/RAP1A/RNGTT/RIT2/MFN2/AK4/SAR1A/MIEF1/RHOT1/MPPED2/ARF3/ADSS2/ACTN4/RHOA/DIRAS2/RERG/RHOQ/RAB9A/IRGQ/RAB13
GO:0019209	kinase activator activity	15/1302	90/18337	0.001595353493245	0.0221444589360873	0.0178208379214013	905/5604/1026/51719/6789/26585/65125/92597/253260/10253/2056/57679/808/801/3084	15	CCNT2/MAP2K1/CDKN1A/CAB39/STK4/GREM1/WNK1/MOB1B/RICTOR/SPRY2/EPO/ALS2/CALM3/CALM1/NRG1
GO:0001046	core promoter sequence-specific DNA binding	9/1302	40/18337	0.00163594484924957	0.0223739516147368	0.0180055230312144	3021/9519/26523/2908/27086/6598/1810/7071/11176	9	H3-3B/TBPL1/AGO1/NR3C1/FOXP1/SMARCB1/DR1/KLF10/BAZ2A
GO:0032550	purine ribonucleoside binding	43/1302	381/18337	0.00174286163119616	0.0229290644483561	0.0184522522046194	57403/58528/403/3845/3643/51128/10890/65997/394/28512/5869/389/4081/1983/5908/2773/57826/4735/2982/390/64225/5878/998/5868/2643/5906/8732/6014/9927/205/56681/54471/55288/744/377/159/387/54769/85004/23433/9367/126298/5872	43	RAB22A/RRAGD/ARL3/KRAS/INSR/SAR1B/RAB10/RASL11B/ARHGAP5/NKIRAS1/RAB5B/RHOC/MAB21L1/EIF5/RAP1B/GNAI3/RAP2C/SEPTIN2/GUCY1A1/RND3/ATL2/RAB5C/CDC42/RAB5A/GCH1/RAP1A/RNGTT/RIT2/MFN2/AK4/SAR1A/MIEF1/RHOT1/MPPED2/ARF3/ADSS2/RHOA/DIRAS2/RERG/RHOQ/RAB9A/IRGQ/RAB13
GO:0035198	miRNA binding	8/1302	33/18337	0.00176987548348051	0.0229290644483561	0.0184522522046194	192670/26523/9782/2332/79727/23318/23264/23369	8	AGO4/AGO1/MATR3/FMR1/LIN28A/TUT4/ZC3H7B/PUM2
GO:0042974	retinoic acid receptor binding	7/1302	26/18337	0.00177515337664693	0.0229290644483561	0.0184522522046194	4929/8648/5915/3159/5469/7376/81	7	NR4A2/NCOA1/RARB/HMGA1/MED1/NR1H2/ACTN4
GO:0043425	bHLH transcription factor binding	7/1302	26/18337	0.00177515337664693	0.0229290644483561	0.0184522522046194	3670/6667/23411/8928/688/6938/6943	7	ISL1/SP1/SIRT1/FOXH1/KLF5/TCF12/TCF21
GO:0032182	ubiquitin-like protein binding	16/1302	101/18337	0.00195864929140751	0.0249526553562874	0.0200807447179631	23142/29761/55294/7251/7334/123879/57599/55084/4734/51366/8924/137886/23197/7128/54778/7347	16	DCUN1D4/USP25/FBXW7/TSG101/UBE2N/DCUN1D3/WDR48/SOBP/NEDD4/UBR5/HERC2/UBXN2B/FAF2/TNFAIP3/RNF111/UCHL3
GO:0001883	purine nucleoside binding	43/1302	384/18337	0.00202530241812117	0.0251137499847025	0.020210386235567	57403/58528/403/3845/3643/51128/10890/65997/394/28512/5869/389/4081/1983/5908/2773/57826/4735/2982/390/64225/5878/998/5868/2643/5906/8732/6014/9927/205/56681/54471/55288/744/377/159/387/54769/85004/23433/9367/126298/5872	43	RAB22A/RRAGD/ARL3/KRAS/INSR/SAR1B/RAB10/RASL11B/ARHGAP5/NKIRAS1/RAB5B/RHOC/MAB21L1/EIF5/RAP1B/GNAI3/RAP2C/SEPTIN2/GUCY1A1/RND3/ATL2/RAB5C/CDC42/RAB5A/GCH1/RAP1A/RNGTT/RIT2/MFN2/AK4/SAR1A/MIEF1/RHOT1/MPPED2/ARF3/ADSS2/RHOA/DIRAS2/RERG/RHOQ/RAB9A/IRGQ/RAB13
GO:0032549	ribonucleoside binding	43/1302	384/18337	0.00202530241812117	0.0251137499847025	0.020210386235567	57403/58528/403/3845/3643/51128/10890/65997/394/28512/5869/389/4081/1983/5908/2773/57826/4735/2982/390/64225/5878/998/5868/2643/5906/8732/6014/9927/205/56681/54471/55288/744/377/159/387/54769/85004/23433/9367/126298/5872	43	RAB22A/RRAGD/ARL3/KRAS/INSR/SAR1B/RAB10/RASL11B/ARHGAP5/NKIRAS1/RAB5B/RHOC/MAB21L1/EIF5/RAP1B/GNAI3/RAP2C/SEPTIN2/GUCY1A1/RND3/ATL2/RAB5C/CDC42/RAB5A/GCH1/RAP1A/RNGTT/RIT2/MFN2/AK4/SAR1A/MIEF1/RHOT1/MPPED2/ARF3/ADSS2/RHOA/DIRAS2/RERG/RHOQ/RAB9A/IRGQ/RAB13
GO:0005041	low-density lipoprotein particle receptor activity	5/1302	14/18337	0.00208455046458661	0.0251770380787734	0.0202613175710332	7436/4040/3949/53353/29967	5	VLDLR/LRP6/LDLR/LRP1B/LRP12
GO:0005172	vascular endothelial growth factor receptor binding	5/1302	14/18337	0.00208455046458661	0.0251770380787734	0.0202613175710332	7422/7424/26585/23607/55704	5	VEGFA/VEGFC/GREM1/CD2AP/CCDC88A
GO:0097718	disordered domain specific binding	8/1302	34/18337	0.00217250473838809	0.0255856041987524	0.0205901127168228	599/2697/1213/3736/4087/2335/808/801	8	BCL2L2/GJA1/CLTC/KCNA1/SMAD2/FN1/CALM3/CALM1
GO:0004725	protein tyrosine phosphatase activity	16/1302	102/18337	0.00217340078677574	0.0255856041987524	0.0205901127168228	5774/5775/2138/5801/138639/8732/9110/5728/5793/2070/5787/1846/5782/7803/5781/85464	16	PTPN3/PTPN4/EYA1/PTPRR/PTPDC1/RNGTT/MTMR4/PTEN/PTPRG/EYA4/PTPRB/DUSP4/PTPN12/PTP4A1/PTPN11/SSH2
GO:0030295	protein kinase activator activity	14/1302	84/18337	0.00225178590287174	0.026177011120884	0.0210660496966027	905/5604/1026/51719/6789/26585/65125/253260/10253/2056/57679/808/801/3084	14	CCNT2/MAP2K1/CDKN1A/CAB39/STK4/GREM1/WNK1/RICTOR/SPRY2/EPO/ALS2/CALM3/CALM1/NRG1
GO:0042826	histone deacetylase binding	17/1302	113/18337	0.00254061972473562	0.0291108107827974	0.0234270361817419	84312/3091/595/23038/84295/7529/5245/6667/23314/84458/4209/2737/9759/6722/23468/7181/6943	17	BRMS1L/HIF1A/CCND1/WDTC1/PHF6/YWHAB/PHB/SP1/SATB2/LCOR/MEF2D/GLI3/HDAC4/SRF/CBX5/NR2C1/TCF21
GO:0019902	phosphatase binding	25/1302	193/18337	0.0025667596604187	0.0291108107827974	0.0234270361817419	8036/6774/84930/5534/161742/4087/4233/8178/8724/7184/4751/5501/9701/65125/11215/9110/5295/55917/6198/259282/29966/2308/9863/9451/6801	25	SHOC2/STAT3/MASTL/PPP3R1/SPRED1/SMAD2/MET/ELL/SNX3/HSP90B1/NEK2/PPP1CC/PPP6R2/WNK1/AKAP11/MTMR4/PIK3R1/CTTNBP2NL/RPS6KB1/BOD1L1/STRN3/FOXO1/MAGI2/EIF2AK3/STRN
GO:0003785	actin monomer binding	7/1302	28/18337	0.00282050850088451	0.0312270584026499	0.025130094537956	5217/5756/51474/5581/27/22837/7114	7	PFN2/TWF1/LIMA1/PRKCE/ABL2/COBLL1/TMSB4X
GO:0050681	androgen receptor binding	7/1302	28/18337	0.00282050850088451	0.0312270584026499	0.025130094537956	51341/27086/1655/93986/7110/8928/6943	7	ZBTB7A/FOXP1/DDX5/FOXP2/TMF1/FOXH1/TCF21
GO:0043021	ribonucleoprotein complex binding	19/1302	134/18337	0.00293437577907456	0.0321055232298746	0.0258370424634305	132864/3192/51009/22849/90459/84295/56648/29927/1655/2332/80155/9728/253260/64506/23468/79727/127933/80315/11052	19	CPEB2/HNRNPU/DERL2/CPEB3/ERI1/PHF6/EIF5A2/SEC61A1/DDX5/FMR1/NAA15/SECISBP2L/RICTOR/CPEB1/CBX5/LIN28A/UHMK1/CPEB4/CPSF6
GO:0004693	cyclin-dependent protein serine/threonine kinase activity	7/1302	29/18337	0.00349354407209828	0.0371608554459927	0.0299053403758923	5218/5128/23097/1021/1024/1017/5127	7	CDK14/CDK17/CDK19/CDK6/CDK8/CDK2/CDK16
GO:0097472	cyclin-dependent protein kinase activity	7/1302	29/18337	0.00349354407209828	0.0371608554459927	0.0299053403758923	5218/5128/23097/1021/1024/1017/5127	7	CDK14/CDK17/CDK19/CDK6/CDK8/CDK2/CDK16
GO:0005158	insulin receptor binding	6/1302	22/18337	0.00351629599919071	0.0371608554459927	0.0299053403758923	6643/3479/3667/5295/55704/5781	6	SNX2/IGF1/IRS1/PIK3R1/CCDC88A/PTPN11
GO:0042054	histone methyltransferase activity	10/1302	53/18337	0.00370015002575922	0.0386644890332143	0.0311153952491402	2145/55870/84193/9757/80854/4297/9070/2122/29072/79813	10	EZH1/ASH1L/SETD3/KMT2B/SETD7/KMT2A/ASH2L/MECOM/SETD2/EHMT1
GO:0004690	cyclic nucleotide-dependent protein kinase activity	4/1302	10/18337	0.0037542958105901	0.0387943900427643	0.0312199335828019	5613/5592/5567/11214	4	PRKX/PRKG1/PRKACB/AKAP13
GO:0061980	regulatory RNA binding	9/1302	45/18337	0.00385192820871958	0.0393658597154858	0.0316798259849581	192670/23405/26523/9782/2332/79727/23318/23264/23369	9	AGO4/DICER1/AGO1/MATR3/FMR1/LIN28A/TUT4/ZC3H7B/PUM2
GO:0030695	GTPase regulator activity	49/1302	467/18337	0.00391316827365006	0.0395129369123931	0.031798186921009	94134/51495/4763/3267/153020/132864/121512/394/57589/663/128637/1983/9732/404636/116984/160518/23637/577/23158/60682/10451/23677/5906/64786/8924/23061/64744/5921/9815/10044/23527/5863/6764/26000/6654/5999/22999/23092/10565/55704/57679/9462/55616/23365/163486/1795/11214/7813/4168	49	ARHGAP12/HACD3/NF1/AGFG1/RASGEF1B/CPEB2/FGD4/ARHGAP5/RIC1/BNIP2/TBC1D20/EIF5/DOCK4/DENND10/ARAP2/DENND5B/RABGAP1/ADGRB3/TBC1D9/SMAP1/VAV3/SH3BP4/RAP1A/TBC1D15/HERC2/TBC1D9B/SMAP2/RASA1/GIT2/SH2D3C/ACAP2/RGL2/DENND2B/TBC1D10B/SOS1/RGS4/RIMS1/ARHGAP26/ARFGEF1/CCDC88A/ALS2/RASAL2/ASAP3/ARHGEF12/DENND1B/DOCK3/AKAP13/EVI5/MCF2
GO:0035497	cAMP response element binding	5/1302	16/18337	0.0040364543923663	0.0395129369123931	0.031798186921009	8013/8091/1386/6938/9586	5	NR4A3/HMGA2/ATF2/TCF12/CREB5
GO:0042800	histone methyltransferase activity (H3-K4 specific)	5/1302	16/18337	0.0040364543923663	0.0395129369123931	0.031798186921009	55870/84193/9757/4297/9070	5	ASH1L/SETD3/KMT2B/KMT2A/ASH2L
GO:0017124	SH3 domain binding	18/1302	128/18337	0.00407611776573302	0.0395129369123931	0.031798186921009	2697/55680/57088/9732/8867/8754/8030/867/83699/9444/23607/6654/8728/5782/9101/30011/1795/11113	18	GJA1/RUFY2/PLSCR4/DOCK4/SYNJ1/ADAM9/CCDC6/CBL/SH3BGRL2/QKI/CD2AP/SOS1/ADAM19/PTPN12/USP8/SH3KBP1/DOCK3/CIT
GO:0005525	GTP binding	41/1302	376/18337	0.00407875477805348	0.0395129369123931	0.031798186921009	57403/58528/403/3845/3643/51128/10890/65997/394/28512/5869/389/4081/1983/5908/2773/57826/4735/2982/390/64225/5878/998/5868/2643/5906/8732/6014/9927/205/56681/55288/377/159/387/54769/85004/23433/9367/126298/5872	41	RAB22A/RRAGD/ARL3/KRAS/INSR/SAR1B/RAB10/RASL11B/ARHGAP5/NKIRAS1/RAB5B/RHOC/MAB21L1/EIF5/RAP1B/GNAI3/RAP2C/SEPTIN2/GUCY1A1/RND3/ATL2/RAB5C/CDC42/RAB5A/GCH1/RAP1A/RNGTT/RIT2/MFN2/AK4/SAR1A/RHOT1/ARF3/ADSS2/RHOA/DIRAS2/RERG/RHOQ/RAB9A/IRGQ/RAB13
GO:0106306	protein serine phosphatase activity	12/1302	72/18337	0.00451187551676495	0.0428167778631776	0.0344569655469375	8493/2138/5537/5494/23399/5501/5728/10106/10217/1846/22843/85464	12	PPM1D/EYA1/PPP6C/PPM1A/CTDNEP1/PPP1CC/PTEN/CTDSP2/CTDSPL/DUSP4/PPM1E/SSH2
GO:0106307	protein threonine phosphatase activity	12/1302	72/18337	0.00451187551676495	0.0428167778631776	0.0344569655469375	8493/2138/5537/5494/23399/5501/5728/10106/10217/1846/22843/85464	12	PPM1D/EYA1/PPP6C/PPM1A/CTDNEP1/PPP1CC/PTEN/CTDSP2/CTDSPL/DUSP4/PPM1E/SSH2
GO:0003924	GTPase activity	36/1302	322/18337	0.00459473616895227	0.0431626731022789	0.0347353260619358	57403/58528/403/3845/51128/10890/65997/394/28512/5869/389/5908/2773/57826/4735/390/64225/5878/998/5868/2643/5906/5921/6014/9927/56681/55288/5999/377/11076/387/54769/85004/23433/9367/5872	36	RAB22A/RRAGD/ARL3/KRAS/SAR1B/RAB10/RASL11B/ARHGAP5/NKIRAS1/RAB5B/RHOC/RAP1B/GNAI3/RAP2C/SEPTIN2/RND3/ATL2/RAB5C/CDC42/RAB5A/GCH1/RAP1A/RASA1/RIT2/MFN2/SAR1A/RHOT1/RGS4/ARF3/TPPP/RHOA/DIRAS2/RERG/RHOQ/RAB9A/RAB13
GO:0004722	protein serine/threonine phosphatase activity	15/1302	101/18337	0.00500154615973308	0.0465143792855177	0.0374326244165287	8493/2138/5534/5537/5494/23399/5501/9110/5728/10106/10217/1846/22843/85464/51496	15	PPM1D/EYA1/PPP3R1/PPP6C/PPM1A/CTDNEP1/PPP1CC/MTMR4/PTEN/CTDSP2/CTDSPL/DUSP4/PPM1E/SSH2/CTDSPL2
GO:0019210	kinase inhibitor activity	12/1302	73/18337	0.0050590262052436	0.0465831125829361	0.0374879378001897	4040/51527/161742/1026/7529/55450/28951/65125/10253/8651/200734/11113	12	LRP6/GSKIP/SPRED1/CDKN1A/YWHAB/CAMK2N1/TRIB2/WNK1/SPRY2/SOCS1/SPRED2/CIT
GO:0051721	protein phosphatase 2A binding	7/1302	31/18337	0.0051981303857814	0.047394718223301	0.0381410805396344	84930/55917/6198/259282/29966/2308/6801	7	MASTL/CTTNBP2NL/RPS6KB1/BOD1L1/STRN3/FOXO1/STRN
GO:0005543	phospholipid binding	47/1302	451/18337	0.00527923209077268	0.0474695097025704	0.0382012692682825	65977/4763/115548/5217/23503/3759/129401/5756/10979/26100/51479/6643/2152/139285/116984/9372/7057/6386/54877/8724/182/79666/9873/9847/307/6857/8301/55102/302/8473/26580/7274/440279/27236/23092/4139/79183/55704/5286/55041/23174/9644/4131/163486/58533/6711/84258	47	PLEKHA3/NF1/FCHO2/PFN2/ZFYVE26/KCNJ2/NUP35/TWF1/FERMT2/WIPI2/ANKFY1/SNX2/F3/AMER1/ARAP2/ZFYVE9/THBS1/SDCBP/ZCCHC2/SNX3/JAG1/PLEKHF2/FCHSD2/C2CD5/ANXA4/SYT1/PICALM/ATG2B/ANXA2/OGT/BSCL2/TTPA/UNC13C/ARFIP1/ARHGAP26/MARK1/TTPAL/CCDC88A/PIK3C2A/PLEKHB2/ZCCHC14/SH3PXD2A/MAP1B/DENND1B/SNX6/SPTBN1/SYT3
GO:0030228	lipoprotein particle receptor activity	5/1302	17/18337	0.00538806214285757	0.0474695097025704	0.0382012692682825	7436/4040/3949/53353/29967	5	VLDLR/LRP6/LDLR/LRP1B/LRP12
GO:0046965	retinoid X receptor binding	5/1302	17/18337	0.00538806214285757	0.0474695097025704	0.0382012692682825	4929/8648/5915/3159/7376	5	NR4A2/NCOA1/RARB/HMGA1/NR1H2
GO:0004596	peptide alpha-N-acetyltransferase activity	4/1302	11/18337	0.00557053601513754	0.0474695097025704	0.0382012692682825	80018/122830/80218/80155	4	NAA25/NAA30/NAA50/NAA15
GO:0005078	MAP-kinase scaffold activity	4/1302	11/18337	0.00557053601513754	0.0474695097025704	0.0382012692682825	5604/57630/11214/9043	4	MAP2K1/SH3RF1/AKAP13/SPAG9
GO:0035252	UDP-xylosyltransferase activity	4/1302	11/18337	0.00557053601513754	0.0474695097025704	0.0382012692682825	56983/283464/64132/64131	4	POGLUT1/GXYLT1/XYLT2/XYLT1
GO:0042285	xylosyltransferase activity	4/1302	11/18337	0.00557053601513754	0.0474695097025704	0.0382012692682825	56983/283464/64132/64131	4	POGLUT1/GXYLT1/XYLT2/XYLT1
GO:0035925	mRNA 3'-UTR AU-rich region binding	6/1302	24/18337	0.00561467319062661	0.0474695097025704	0.0382012692682825	132864/22849/221662/678/677/64506	6	CPEB2/CPEB3/RBM24/ZFP36L2/ZFP36L1/CPEB1
