# Supplementary material for: SARS-CoV-2 RNAs are processed into 22-nt vsRNAs in Vero cells
Source: Front Immunol. 2022 Oct 28;13:1008084. doi: 10.3389/fimmu.2022.1008084 (PMC9650353; doi:10.3389/fimmu.2022.1008084)
Supplement: Supplementary Figure 1 — Description of sRNA libraries in control and SARS-CoV-2-infected Vero cells. (A) Correlation of miRNA reads between two biological replicates in control and SARS-CoV-2-infected (6 hpi/12 hpi) Vero cells. (B) PCA plot of miRNA-seq libraries of control and virus-infected (6 hpi/12 hpi) Vero cells. [file DataSheet_1.zip › Data Sheet 1/SARS-CoV-2 source code & data/SARS-CoV-2 source code/fig3/output/ke_net_prepare.txt]

"symbol" "miRNA"
"1" "BTRC" "hsa-miR-424-5p"
"2" "E2F5" "hsa-miR-106a-5p"
"3" "E2F5" "hsa-miR-17-5p"
"4" "E2F5" "hsa-miR-20a-5p"
"5" "E2F5" "hsa-miR-206"
"6" "CCND2" "hsa-miR-424-5p"
"7" "CCND2" "hsa-miR-206"
"8" "CCND2" "hsa-miR-18a-5p"
"9" "E2F1" "hsa-miR-106a-5p"
"10" "E2F1" "hsa-miR-17-5p"
"11" "E2F1" "hsa-miR-20a-5p"
"12" "KRAS" "hsa-miR-143-3p"
"13" "TGFBR2" "hsa-miR-106a-5p"
"14" "TGFBR2" "hsa-miR-20a-5p"
"15" "TGFBR2" "hsa-miR-17-5p"
"16" "CCND1" "hsa-miR-424-5p"
"17" "RBL2" "hsa-miR-106a-5p"
"18" "RBL2" "hsa-miR-20a-5p"
"19" "RBL2" "hsa-miR-17-5p"
"20" "AKT3" "hsa-miR-424-5p"
"21" "PPP3R1" "hsa-miR-20a-5p"
"22" "PPP3R1" "hsa-miR-17-5p"
"23" "PPP3R1" "hsa-miR-106a-5p"
"24" "MAP2K1" "hsa-miR-424-5p"
"25" "E2F3" "hsa-miR-424-5p"
"26" "CDKN1A" "hsa-miR-20a-5p"
"27" "CDKN1A" "hsa-miR-17-5p"
"28" "SMAD2" "hsa-miR-18a-5p"
"29" "SMAD2" "hsa-miR-128-3p"
"30" "CHEK1" "hsa-miR-424-5p"
"31" "RASSF5" "hsa-miR-103a-3p"
"32" "RASSF5" "hsa-miR-107"
"33" "PPP1CC" "hsa-miR-128-3p"
"34" "SIRT1" "hsa-miR-154-3p"
"35" "CDK6" "hsa-miR-107"
"36" "CDK6" "hsa-miR-103a-3p"
"37" "PTEN" "hsa-miR-486-5p"
"38" "PTEN" "hsa-miR-142-5p"
"39" "PIK3R1" "hsa-miR-103a-3p"
"40" "PIK3R1" "hsa-miR-107"
"41" "PIK3R1" "hsa-miR-128-3p"
"42" "PIK3R1" "hsa-miR-486-5p"
"43" "ZFP36L2" "hsa-miR-206"
"44" "TGFBR1" "hsa-miR-128-3p"
"45" "HIPK1" "hsa-miR-296-5p"
"46" "HIPK1" "hsa-miR-142-5p"
"47" "ZFP36L1" "hsa-miR-206"
"48" "ZFP36L1" "hsa-miR-128-3p"
"49" "LIN54" "hsa-miR-18a-5p"
"50" "HIPK2" "hsa-miR-143-3p"
"51" "ETS1" "hsa-miR-206"
"52" "ATM" "hsa-miR-18a-5p"
"53" "FOXO1" "hsa-miR-486-5p"
"54" "CALM3" "hsa-miR-122-5p"
"55" "CALM1" "hsa-miR-143-3p"
"56" "CDK2" "hsa-miR-18a-5p"
"57" "FOXO3" "hsa-miR-122-5p"
"58" "NFATC1" "hsa-miR-143-3p"
"59" "RAB22A" "hsa-miR-106a-5p"
"60" "RAB22A" "hsa-miR-17-5p"
"61" "RAB22A" "hsa-miR-20a-5p"
"62" "RAB22A" "hsa-miR-18a-5p"
"63" "TGFBR2" "hsa-miR-106a-5p"
"64" "TGFBR2" "hsa-miR-20a-5p"
"65" "TGFBR2" "hsa-miR-17-5p"
"66" "RUFY2" "hsa-miR-106a-5p"
"67" "RUFY2" "hsa-miR-17-5p"
"68" "RUFY2" "hsa-miR-20a-5p"
"69" "CAPZA2" "hsa-miR-424-5p"
"70" "CAPZA2" "hsa-miR-107"
"71" "CAPZA2" "hsa-miR-103a-3p"
"72" "NEDD4L" "hsa-miR-17-5p"
"73" "NEDD4L" "hsa-miR-20a-5p"
"74" "NEDD4L" "hsa-miR-106a-5p"
"75" "NEDD4L" "hsa-miR-142-5p"
"76" "RAB10" "hsa-miR-103a-3p"
"77" "RAB10" "hsa-miR-107"
"78" "CLTC" "hsa-miR-206"
"79" "TSG101" "hsa-miR-20a-5p"
"80" "TSG101" "hsa-miR-106a-5p"
"81" "TSG101" "hsa-miR-17-5p"
"82" "RAB5B" "hsa-miR-106a-5p"
"83" "RAB5B" "hsa-miR-20a-5p"
"84" "RAB5B" "hsa-miR-17-5p"
"85" "SNX2" "hsa-miR-206"
"86" "SMAD2" "hsa-miR-18a-5p"
"87" "SMAD2" "hsa-miR-128-3p"
"88" "ARAP2" "hsa-miR-17-5p"
"89" "ARAP2" "hsa-miR-20a-5p"
"90" "LDLR" "hsa-miR-17-5p"
"91" "LDLR" "hsa-miR-106a-5p"
"92" "KIF5C" "hsa-miR-424-5p"
"93" "NEDD4" "hsa-miR-18a-5p"
"94" "ZFYVE9" "hsa-miR-20a-5p"
"95" "VPS4A" "hsa-miR-107"
"96" "VPS4A" "hsa-miR-103a-3p"
"97" "WASHC4" "hsa-miR-103a-3p"
"98" "WASHC4" "hsa-miR-107"
"99" "RAB5C" "hsa-miR-18a-5p"
"100" "SMAP1" "hsa-miR-128-3p"
"101" "SNX3" "hsa-miR-107"
"102" "SNX3" "hsa-miR-103a-3p"
"103" "CDC42" "hsa-miR-18a-5p"
"104" "PSD3" "hsa-miR-18a-5p"
"105" "PSD3" "hsa-miR-874-3p"
"106" "PSD3" "hsa-miR-143-3p"
"107" "RAB5A" "hsa-miR-206"
"108" "RAB11FIP2" "hsa-miR-107"
"109" "RAB11FIP2" "hsa-miR-103a-3p"
"110" "RAB11FIP2" "hsa-miR-18a-5p"
"111" "KIF5A" "hsa-miR-103a-3p"
"112" "KIF5A" "hsa-miR-107"
"113" "SMAP2" "hsa-miR-18a-5p"
"114" "SH3GL2" "hsa-miR-107"
"115" "SMURF2" "hsa-miR-128-3p"
"116" "GIT2" "hsa-miR-103a-3p"
"117" "GIT2" "hsa-miR-107"
"118" "WWP1" "hsa-miR-142-5p"
"119" "CBL" "hsa-miR-206"
"120" "CBL" "hsa-miR-122-5p"
"121" "PARD6B" "hsa-miR-18a-5p"
"122" "ACAP2" "hsa-miR-206"
"123" "TGFBR1" "hsa-miR-128-3p"
"124" "STAM2" "hsa-miR-18a-5p"
"125" "ARF3" "hsa-miR-206"
"126" "ARFGEF1" "hsa-miR-122-5p"
"127" "ARFGEF1" "hsa-miR-3613-5p"
"128" "KIF5B" "hsa-miR-122-5p"
"129" "RHOA" "hsa-miR-142-5p"
"130" "RHOA" "hsa-miR-154-3p"
"131" "ASAP3" "hsa-miR-143-3p"
"132" "USP8" "hsa-miR-874-3p"
"133" "SH3KBP1" "hsa-miR-18a-5p"
"134" "SNX6" "hsa-miR-154-3p"
"135" "IGF2R" "hsa-miR-143-3p"
"136" "BDNF" "hsa-miR-206"
"137" "BDNF" "hsa-miR-424-5p"
"138" "BDNF" "hsa-miR-103a-3p"
"139" "BDNF" "hsa-miR-107"
"140" "FGF2" "hsa-miR-424-5p"
"141" "FGF2" "hsa-miR-107"
"142" "FGF2" "hsa-miR-103a-3p"
"143" "CCND2" "hsa-miR-424-5p"
"144" "CCND2" "hsa-miR-206"
"145" "CCND2" "hsa-miR-18a-5p"
"146" "MYB" "hsa-miR-424-5p"
"147" "MYB" "hsa-miR-103a-3p"
"148" "MYB" "hsa-miR-107"
"149" "KRAS" "hsa-miR-143-3p"
"150" "FGFR1" "hsa-miR-424-5p"
"151" "INSR" "hsa-miR-424-5p"
"152" "SGK1" "hsa-miR-424-5p"
"153" "CCND1" "hsa-miR-424-5p"
"154" "RBL2" "hsa-miR-106a-5p"
"155" "RBL2" "hsa-miR-20a-5p"
"156" "RBL2" "hsa-miR-17-5p"
"157" "AKT3" "hsa-miR-424-5p"
"158" "ITGB8" "hsa-miR-20a-5p"
"159" "ITGB8" "hsa-miR-106a-5p"
"160" "ITGB8" "hsa-miR-17-5p"
"161" "ITGB8" "hsa-miR-143-3p"
"162" "LAMA3" "hsa-miR-17-5p"
"163" "LAMA3" "hsa-miR-20a-5p"
"164" "LAMA3" "hsa-miR-106a-5p"
"165" "MAP2K1" "hsa-miR-424-5p"
"166" "VEGFA" "hsa-miR-424-5p"
"167" "VEGFA" "hsa-miR-206"
"168" "VEGFC" "hsa-miR-128-3p"
"169" "IGF1" "hsa-miR-206"
"170" "IGF1" "hsa-miR-18a-5p"
"171" "FGF7" "hsa-miR-424-5p"
"172" "CDKN1A" "hsa-miR-20a-5p"
"173" "CDKN1A" "hsa-miR-17-5p"
"174" "MET" "hsa-miR-206"
"175" "MET" "hsa-miR-128-3p"
"176" "MET" "hsa-miR-34b-5p"
"177" "EREG" "hsa-miR-106a-5p"
"178" "EREG" "hsa-miR-20a-5p"
"179" "YWHAB" "hsa-miR-128-3p"
"180" "THBS1" "hsa-miR-206"
"181" "THBS1" "hsa-miR-18a-5p"
"182" "YWHAZ" "hsa-miR-206"
"183" "BCL2L11" "hsa-miR-106a-5p"
"184" "EIF4E" "hsa-miR-206"
"185" "YWHAH" "hsa-miR-103a-3p"
"186" "YWHAH" "hsa-miR-107"
"187" "CSF1" "hsa-miR-128-3p"
"188" "IRS1" "hsa-miR-128-3p"
"189" "HSP90B1" "hsa-miR-206"
"190" "ITGAV" "hsa-miR-142-5p"
"191" "YWHAQ" "hsa-miR-206"
"192" "ITGA6" "hsa-miR-143-3p"
"193" "PDGFA" "hsa-miR-206"
"194" "NGFR" "hsa-miR-128-3p"
"195" "CDK6" "hsa-miR-107"
"196" "CDK6" "hsa-miR-103a-3p"
"197" "PTEN" "hsa-miR-486-5p"
"198" "PTEN" "hsa-miR-142-5p"
"199" "PIK3R1" "hsa-miR-103a-3p"
"200" "PIK3R1" "hsa-miR-107"
"201" "PIK3R1" "hsa-miR-128-3p"
"202" "PIK3R1" "hsa-miR-486-5p"
"203" "FN1" "hsa-miR-206"
"204" "PPP2R3C" "hsa-miR-103a-3p"
"205" "PPP2R3C" "hsa-miR-107"
"206" "RELN" "hsa-miR-128-3p"
"207" "RPS6KB1" "hsa-miR-128-3p"
"208" "SOS1" "hsa-miR-128-3p"
"209" "G6PC3" "hsa-miR-122-5p"
"210" "ATF2" "hsa-miR-451a"
"211" "EPO" "hsa-miR-122-5p"
"212" "MAGI2" "hsa-miR-142-5p"
"213" "MAGI2" "hsa-miR-154-3p"
"214" "CHRM2" "hsa-miR-18a-5p"
"215" "KITLG" "hsa-miR-142-5p"
"216" "LAMC1" "hsa-miR-122-5p"
"217" "CREB5" "hsa-miR-143-3p"
"218" "CDK2" "hsa-miR-18a-5p"
"219" "COL6A6" "hsa-miR-486-5p"
"220" "PPP2R5B" "hsa-miR-296-5p"
"221" "FOXO3" "hsa-miR-122-5p"
"222" "FGF9" "hsa-miR-143-3p"
"223" "KRAS" "hsa-miR-143-3p"
"224" "HIF1A" "hsa-miR-18a-5p"
"225" "HIF1A" "hsa-miR-17-5p"
"226" "AKT3" "hsa-miR-424-5p"
"227" "MAP2K1" "hsa-miR-424-5p"
"228" "VEGFA" "hsa-miR-424-5p"
"229" "VEGFA" "hsa-miR-206"
"230" "RAP1B" "hsa-miR-128-3p"
"231" "CDKN1A" "hsa-miR-20a-5p"
"232" "CDKN1A" "hsa-miR-17-5p"
"233" "CUL2" "hsa-miR-424-5p"
"234" "CUL2" "hsa-miR-142-5p"
"235" "MET" "hsa-miR-206"
"236" "MET" "hsa-miR-128-3p"
"237" "MET" "hsa-miR-34b-5p"
"238" "GAB1" "hsa-miR-106a-5p"
"239" "GAB1" "hsa-miR-17-5p"
"240" "EGLN3" "hsa-miR-106a-5p"
"241" "EGLN3" "hsa-miR-17-5p"
"242" "EGLN3" "hsa-miR-20a-5p"
"243" "CDC42" "hsa-miR-18a-5p"
"244" "RAP1A" "hsa-miR-142-5p"
"245" "PIK3R1" "hsa-miR-103a-3p"
"246" "PIK3R1" "hsa-miR-107"
"247" "PIK3R1" "hsa-miR-128-3p"
"248" "PIK3R1" "hsa-miR-486-5p"
"249" "ARNT" "hsa-miR-103a-3p"
"250" "SOS1" "hsa-miR-128-3p"
"251" "ETS1" "hsa-miR-206"
"252" "EGLN1" "hsa-miR-143-3p"
"253" "EPAS1" "hsa-miR-142-5p"
"254" "PTPN11" "hsa-miR-143-3p"
"255" "BDNF" "hsa-miR-206"
"256" "BDNF" "hsa-miR-424-5p"
"257" "BDNF" "hsa-miR-103a-3p"
"258" "BDNF" "hsa-miR-107"
"259" "NF1" "hsa-miR-107"
"260" "NF1" "hsa-miR-103a-3p"
"261" "SHOC2" "hsa-miR-424-5p"
"262" "FGF2" "hsa-miR-424-5p"
"263" "FGF2" "hsa-miR-107"
"264" "FGF2" "hsa-miR-103a-3p"
"265" "KRAS" "hsa-miR-143-3p"
"266" "FGFR1" "hsa-miR-424-5p"
"267" "INSR" "hsa-miR-424-5p"
"268" "AKT3" "hsa-miR-424-5p"
"269" "MAP2K1" "hsa-miR-424-5p"
"270" "RAB5B" "hsa-miR-106a-5p"
"271" "RAB5B" "hsa-miR-20a-5p"
"272" "RAB5B" "hsa-miR-17-5p"
"273" "VEGFA" "hsa-miR-424-5p"
"274" "VEGFA" "hsa-miR-206"
"275" "VEGFC" "hsa-miR-128-3p"
"276" "IGF1" "hsa-miR-206"
"277" "IGF1" "hsa-miR-18a-5p"
"278" "FGF7" "hsa-miR-424-5p"
"279" "RAP1B" "hsa-miR-128-3p"
"280" "MET" "hsa-miR-206"
"281" "MET" "hsa-miR-128-3p"
"282" "MET" "hsa-miR-34b-5p"
"283" "GAB1" "hsa-miR-106a-5p"
"284" "GAB1" "hsa-miR-17-5p"
"285" "RAB5C" "hsa-miR-18a-5p"
"286" "CSF1" "hsa-miR-128-3p"
"287" "CDC42" "hsa-miR-18a-5p"
"288" "RASSF5" "hsa-miR-103a-3p"
"289" "RASSF5" "hsa-miR-107"
"290" "ABL2" "hsa-miR-143-3p"
"291" "STK4" "hsa-miR-18a-5p"
"292" "RAB5A" "hsa-miR-206"
"293" "RAP1A" "hsa-miR-142-5p"
"294" "PRKACB" "hsa-miR-18a-5p"
"295" "PDGFA" "hsa-miR-206"
"296" "NGFR" "hsa-miR-128-3p"
"297" "RASA1" "hsa-miR-206"
"298" "PIK3R1" "hsa-miR-103a-3p"
"299" "PIK3R1" "hsa-miR-107"
"300" "PIK3R1" "hsa-miR-128-3p"
"301" "PIK3R1" "hsa-miR-486-5p"
"302" "RGL2" "hsa-miR-128-3p"
"303" "GRIN2A" "hsa-miR-103a-3p"
"304" "SOS1" "hsa-miR-128-3p"
"305" "ETS1" "hsa-miR-206"
"306" "RASAL2" "hsa-miR-143-3p"
"307" "RHOA" "hsa-miR-142-5p"
"308" "RHOA" "hsa-miR-154-3p"
"309" "KITLG" "hsa-miR-142-5p"
"310" "CALM3" "hsa-miR-122-5p"
"311" "CALM1" "hsa-miR-143-3p"
"312" "FGF9" "hsa-miR-143-3p"
"313" "PTPN11" "hsa-miR-143-3p"
"314" "STAT3" "hsa-miR-106a-5p"
"315" "STAT3" "hsa-miR-17-5p"
"316" "STAT3" "hsa-miR-20a-5p"
"317" "E2F1" "hsa-miR-106a-5p"
"318" "E2F1" "hsa-miR-17-5p"
"319" "E2F1" "hsa-miR-20a-5p"
"320" "KRAS" "hsa-miR-143-3p"
"321" "CCND1" "hsa-miR-424-5p"
"322" "AKT3" "hsa-miR-424-5p"
"323" "MAP2K1" "hsa-miR-424-5p"
"324" "E2F3" "hsa-miR-424-5p"
"325" "CDKN1A" "hsa-miR-20a-5p"
"326" "CDKN1A" "hsa-miR-17-5p"
"327" "MET" "hsa-miR-206"
"328" "MET" "hsa-miR-128-3p"
"329" "MET" "hsa-miR-34b-5p"
"330" "KIF5C" "hsa-miR-424-5p"
"331" "RASSF5" "hsa-miR-103a-3p"
"332" "RASSF5" "hsa-miR-107"
"333" "STK4" "hsa-miR-18a-5p"
"334" "RARB" "hsa-miR-206"
"335" "KIF5A" "hsa-miR-103a-3p"
"336" "KIF5A" "hsa-miR-107"
"337" "CDK6" "hsa-miR-107"
"338" "CDK6" "hsa-miR-103a-3p"
"339" "RET" "hsa-miR-128-3p"
"340" "PIK3R1" "hsa-miR-103a-3p"
"341" "PIK3R1" "hsa-miR-107"
"342" "PIK3R1" "hsa-miR-128-3p"
"343" "PIK3R1" "hsa-miR-486-5p"
"344" "SOS1" "hsa-miR-128-3p"
"345" "KIF5B" "hsa-miR-122-5p"
"346" "FOXO3" "hsa-miR-122-5p"
"347" "STAT3" "hsa-miR-106a-5p"
"348" "STAT3" "hsa-miR-17-5p"
"349" "STAT3" "hsa-miR-20a-5p"
"350" "CCND2" "hsa-miR-424-5p"
"351" "CCND2" "hsa-miR-206"
"352" "CCND2" "hsa-miR-18a-5p"
"353" "KRAS" "hsa-miR-143-3p"
"354" "TGFBR2" "hsa-miR-106a-5p"
"355" "TGFBR2" "hsa-miR-20a-5p"
"356" "TGFBR2" "hsa-miR-17-5p"
"357" "INSR" "hsa-miR-424-5p"
"358" "SGK1" "hsa-miR-424-5p"
"359" "CCND1" "hsa-miR-424-5p"
"360" "RBL2" "hsa-miR-106a-5p"
"361" "RBL2" "hsa-miR-20a-5p"
"362" "RBL2" "hsa-miR-17-5p"
"363" "AKT3" "hsa-miR-424-5p"
"364" "MAP2K1" "hsa-miR-424-5p"
"365" "IGF1" "hsa-miR-206"
"366" "IGF1" "hsa-miR-18a-5p"
"367" "CDKN1A" "hsa-miR-20a-5p"
"368" "CDKN1A" "hsa-miR-17-5p"
"369" "CCNG2" "hsa-miR-106a-5p"
"370" "CCNG2" "hsa-miR-17-5p"
"371" "CCNG2" "hsa-miR-20a-5p"
"372" "CCNG2" "hsa-miR-142-5p"
"373" "BCL2L11" "hsa-miR-106a-5p"
"374" "IRS1" "hsa-miR-128-3p"
"375" "STK4" "hsa-miR-18a-5p"
"376" "SETD7" "hsa-miR-128-3p"
"377" "PLK2" "hsa-miR-128-3p"
"378" "SIRT1" "hsa-miR-154-3p"
"379" "PTEN" "hsa-miR-486-5p"
"380" "PTEN" "hsa-miR-142-5p"
"381" "PIK3R1" "hsa-miR-103a-3p"
"382" "PIK3R1" "hsa-miR-107"
"383" "PIK3R1" "hsa-miR-128-3p"
"384" "PIK3R1" "hsa-miR-486-5p"
"385" "TGFBR1" "hsa-miR-128-3p"
"386" "SOS1" "hsa-miR-128-3p"
"387" "G6PC3" "hsa-miR-122-5p"
"388" "ATM" "hsa-miR-18a-5p"
"389" "FOXO1" "hsa-miR-486-5p"
"390" "CDK2" "hsa-miR-18a-5p"
"391" "FOXO3" "hsa-miR-122-5p"
"392" "MAP3K2" "hsa-miR-20a-5p"
"393" "MAP3K2" "hsa-miR-106a-5p"
"394" "MAP3K2" "hsa-miR-17-5p"
"395" "BDNF" "hsa-miR-206"
"396" "BDNF" "hsa-miR-424-5p"
"397" "BDNF" "hsa-miR-103a-3p"
"398" "BDNF" "hsa-miR-107"
"399" "NF1" "hsa-miR-107"
"400" "NF1" "hsa-miR-103a-3p"
"401" "FGF2" "hsa-miR-424-5p"
"402" "FGF2" "hsa-miR-107"
"403" "FGF2" "hsa-miR-103a-3p"
"404" "KRAS" "hsa-miR-143-3p"
"405" "FGFR1" "hsa-miR-424-5p"
"406" "RPS6KA3" "hsa-miR-424-5p"
"407" "RPS6KA3" "hsa-miR-107"
"408" "RPS6KA3" "hsa-miR-103a-3p"
"409" "RPS6KA5" "hsa-miR-20a-5p"
"410" "RPS6KA5" "hsa-miR-106a-5p"
"411" "RPS6KA5" "hsa-miR-17-5p"
"412" "RPS6KA5" "hsa-miR-128-3p"
"413" "RPS6KA5" "hsa-miR-142-5p"
"414" "TGFBR2" "hsa-miR-106a-5p"
"415" "TGFBR2" "hsa-miR-20a-5p"
"416" "TGFBR2" "hsa-miR-17-5p"
"417" "INSR" "hsa-miR-424-5p"
"418" "AKT3" "hsa-miR-424-5p"
"419" "PPP3R1" "hsa-miR-20a-5p"
"420" "PPP3R1" "hsa-miR-17-5p"
"421" "PPP3R1" "hsa-miR-106a-5p"
"422" "MAP2K1" "hsa-miR-424-5p"
"423" "VEGFA" "hsa-miR-424-5p"
"424" "VEGFA" "hsa-miR-206"
"425" "VEGFC" "hsa-miR-128-3p"
"426" "IGF1" "hsa-miR-206"
"427" "IGF1" "hsa-miR-18a-5p"
"428" "FGF7" "hsa-miR-424-5p"
"429" "CACNA2D1" "hsa-miR-107"
"430" "CACNA2D1" "hsa-miR-103a-3p"
"431" "RAP1B" "hsa-miR-128-3p"
"432" "MET" "hsa-miR-206"
"433" "MET" "hsa-miR-128-3p"
"434" "MET" "hsa-miR-34b-5p"
"435" "PTPRR" "hsa-miR-424-5p"
"436" "EREG" "hsa-miR-106a-5p"
"437" "EREG" "hsa-miR-20a-5p"
"438" "PPM1A" "hsa-miR-424-5p"
"439" "PPM1A" "hsa-miR-154-3p"
"440" "MKNK1" "hsa-miR-424-5p"
"441" "CSF1" "hsa-miR-128-3p"
"442" "CDC42" "hsa-miR-18a-5p"
"443" "MAP4K3" "hsa-miR-206"
"444" "MAP3K1" "hsa-miR-18a-5p"
"445" "STK4" "hsa-miR-18a-5p"
"446" "RAP1A" "hsa-miR-142-5p"
"447" "PRKACB" "hsa-miR-18a-5p"
"448" "MAP3K7" "hsa-miR-143-3p"
"449" "PDGFA" "hsa-miR-206"
"450" "NGFR" "hsa-miR-128-3p"
"451" "RASA1" "hsa-miR-206"
"452" "TGFBR1" "hsa-miR-128-3p"
"453" "SOS1" "hsa-miR-128-3p"
"454" "SRF" "hsa-miR-296-5p"
"455" "MECOM" "hsa-miR-206"
"456" "ATF2" "hsa-miR-451a"
"457" "DUSP4" "hsa-miR-122-5p"
"458" "CACNA1C" "hsa-miR-143-3p"
"459" "KITLG" "hsa-miR-142-5p"
"460" "MAPK7" "hsa-miR-143-3p"
"461" "FGF9" "hsa-miR-143-3p"
"462" "CACNG8" "hsa-miR-296-5p"
"463" "NFATC1" "hsa-miR-143-3p"
"464" "CDK14" "hsa-miR-206"
"465" "CDK14" "hsa-miR-103a-3p"
"466" "CDK14" "hsa-miR-107"
"467" "CCND2" "hsa-miR-424-5p"
"468" "CCND2" "hsa-miR-206"
"469" "CCND2" "hsa-miR-18a-5p"
"470" "BCL11B" "hsa-miR-106a-5p"
"471" "BCL11B" "hsa-miR-20a-5p"
"472" "BCL11B" "hsa-miR-17-5p"
"473" "TGFBR2" "hsa-miR-106a-5p"
"474" "TGFBR2" "hsa-miR-20a-5p"
"475" "TGFBR2" "hsa-miR-17-5p"
"476" "EYA1" "hsa-miR-424-5p"
"477" "SS18" "hsa-miR-128-3p"
"478" "H3-3B" "hsa-miR-128-3p"
"479" "PBX3" "hsa-miR-20a-5p"
"480" "PBX3" "hsa-miR-106a-5p"
"481" "PBX3" "hsa-miR-17-5p"
"482" "CCNT2" "hsa-miR-424-5p"
"483" "CCNT2" "hsa-miR-128-3p"
"484" "CCNT2" "hsa-miR-142-5p"
"485" "ETV1" "hsa-miR-106a-5p"
"486" "ETV1" "hsa-miR-17-5p"
"487" "ETV1" "hsa-miR-20a-5p"
"488" "IGF1" "hsa-miR-206"
"489" "IGF1" "hsa-miR-18a-5p"
"490" "NR4A3" "hsa-miR-106a-5p"
"491" "NR4A3" "hsa-miR-17-5p"
"492" "NR4A3" "hsa-miR-20a-5p"
"493" "NR4A3" "hsa-miR-103a-3p"
"494" "RUNX1T1" "hsa-miR-424-5p"
"495" "RUNX1T1" "hsa-miR-107"
"496" "RUNX1T1" "hsa-miR-103a-3p"
"497" "RUNX1T1" "hsa-miR-21-3p"
"498" "CDKN1A" "hsa-miR-20a-5p"
"499" "CDKN1A" "hsa-miR-17-5p"
"500" "MET" "hsa-miR-206"
"501" "MET" "hsa-miR-128-3p"
"502" "MET" "hsa-miR-34b-5p"
"503" "SP1" "hsa-miR-128-3p"
"504" "DDX5" "hsa-miR-206"
"505" "PAX3" "hsa-miR-206"
"506" "BMI1" "hsa-miR-128-3p"
"507" "H3-5" "hsa-miR-128-3p"
"508" "ETV6" "hsa-miR-18a-5p"
"509" "ETV6" "hsa-miR-143-3p"
"510" "HOXA9" "hsa-miR-128-3p"
"511" "SIX4" "hsa-miR-103a-3p"
"512" "SIX4" "hsa-miR-143-3p"
"513" "SIX4" "hsa-miR-107"
"514" "RUNX1" "hsa-miR-18a-5p"
"515" "PDGFA" "hsa-miR-206"
"516" "NGFR" "hsa-miR-128-3p"
"517" "HMGA2" "hsa-miR-107"
"518" "AFF1" "hsa-miR-143-3p"
"519" "KMT2A" "hsa-miR-128-3p"
"520" "ATM" "hsa-miR-18a-5p"
"521" "FOXO1" "hsa-miR-486-5p"
"522" "MLLT3" "hsa-miR-143-3p"
"523" "MAF" "hsa-miR-143-3p"
"524" "MYCN" "hsa-miR-142-5p"
"525" "NF1" "hsa-miR-107"
"526" "NF1" "hsa-miR-103a-3p"
"527" "STAT3" "hsa-miR-106a-5p"
"528" "STAT3" "hsa-miR-17-5p"
"529" "STAT3" "hsa-miR-20a-5p"
"530" "FGF2" "hsa-miR-424-5p"
"531" "FGF2" "hsa-miR-107"
"532" "FGF2" "hsa-miR-103a-3p"
"533" "KRAS" "hsa-miR-143-3p"
"534" "AKT3" "hsa-miR-424-5p"
"535" "MAP2K1" "hsa-miR-424-5p"
"536" "VEGFA" "hsa-miR-424-5p"
"537" "VEGFA" "hsa-miR-206"
"538" "IGF1" "hsa-miR-206"
"539" "IGF1" "hsa-miR-18a-5p"
"540" "MET" "hsa-miR-206"
"541" "MET" "hsa-miR-128-3p"
"542" "MET" "hsa-miR-34b-5p"
"543" "GAB1" "hsa-miR-106a-5p"
"544" "GAB1" "hsa-miR-17-5p"
"545" "BCL2L11" "hsa-miR-106a-5p"
"546" "EIF4E" "hsa-miR-206"
"547" "PDGFA" "hsa-miR-206"
"548" "PTEN" "hsa-miR-486-5p"
"549" "PTEN" "hsa-miR-142-5p"
"550" "PIK3R1" "hsa-miR-103a-3p"
"551" "PIK3R1" "hsa-miR-107"
"552" "PIK3R1" "hsa-miR-128-3p"
"553" "PIK3R1" "hsa-miR-486-5p"
"554" "RPS6KB1" "hsa-miR-128-3p"
"555" "SOS1" "hsa-miR-128-3p"
"556" "NRG1" "hsa-miR-142-5p"
"557" "NRG1" "hsa-miR-143-3p"
"558" "FOXO3" "hsa-miR-122-5p"
"559" "FGF2" "hsa-miR-424-5p"
"560" "FGF2" "hsa-miR-107"
"561" "FGF2" "hsa-miR-103a-3p"
"562" "PFN2" "hsa-miR-106a-5p"
"563" "PFN2" "hsa-miR-20a-5p"
"564" "PFN2" "hsa-miR-17-5p"
"565" "PFN2" "hsa-miR-206"
"566" "KRAS" "hsa-miR-143-3p"
"567" "FGFR1" "hsa-miR-424-5p"
"568" "INSR" "hsa-miR-424-5p"
"569" "AKT3" "hsa-miR-424-5p"
"570" "MAP2K1" "hsa-miR-424-5p"
"571" "VEGFA" "hsa-miR-424-5p"
"572" "VEGFA" "hsa-miR-206"
"573" "VEGFC" "hsa-miR-128-3p"
"574" "IGF1" "hsa-miR-206"
"575" "IGF1" "hsa-miR-18a-5p"
"576" "FGF7" "hsa-miR-424-5p"
"577" "RAP1B" "hsa-miR-128-3p"
"578" "DOCK4" "hsa-miR-106a-5p"
"579" "DOCK4" "hsa-miR-20a-5p"
"580" "DOCK4" "hsa-miR-17-5p"
"581" "DOCK4" "hsa-miR-18a-5p"
"582" "GNAI3" "hsa-miR-424-5p"
"583" "MET" "hsa-miR-206"
"584" "MET" "hsa-miR-128-3p"
"585" "MET" "hsa-miR-34b-5p"
"586" "THBS1" "hsa-miR-206"
"587" "THBS1" "hsa-miR-18a-5p"
"588" "CSF1" "hsa-miR-128-3p"
"589" "CDC42" "hsa-miR-18a-5p"
"590" "PRKD1" "hsa-miR-128-3p"
"591" "RASSF5" "hsa-miR-103a-3p"
"592" "RASSF5" "hsa-miR-107"
"593" "VAV3" "hsa-miR-103a-3p"
"594" "VAV3" "hsa-miR-107"
"595" "RAP1A" "hsa-miR-142-5p"
"596" "PDGFA" "hsa-miR-206"
"597" "CNR1" "hsa-miR-154-3p"
"598" "CNR1" "hsa-miR-128-3p"
"599" "NGFR" "hsa-miR-128-3p"
"600" "PIK3R1" "hsa-miR-103a-3p"
"601" "PIK3R1" "hsa-miR-107"
"602" "PIK3R1" "hsa-miR-128-3p"
"603" "PIK3R1" "hsa-miR-486-5p"
"604" "PARD6B" "hsa-miR-18a-5p"
"605" "GRIN2A" "hsa-miR-103a-3p"
"606" "MAGI2" "hsa-miR-142-5p"
"607" "MAGI2" "hsa-miR-154-3p"
"608" "RHOA" "hsa-miR-142-5p"
"609" "RHOA" "hsa-miR-154-3p"
"610" "KITLG" "hsa-miR-142-5p"
"611" "CALM3" "hsa-miR-122-5p"
"612" "CALM1" "hsa-miR-143-3p"
"613" "FGF9" "hsa-miR-143-3p"
"614" "CTNND1" "hsa-miR-143-3p"
"615" "STAT3" "hsa-miR-106a-5p"
"616" "STAT3" "hsa-miR-17-5p"
"617" "STAT3" "hsa-miR-20a-5p"
"618" "FGF2" "hsa-miR-424-5p"
"619" "FGF2" "hsa-miR-107"
"620" "FGF2" "hsa-miR-103a-3p"
"621" "ESR1" "hsa-miR-18a-5p"
"622" "ESR1" "hsa-miR-122-5p"
"623" "KRAS" "hsa-miR-143-3p"
"624" "FGFR1" "hsa-miR-424-5p"
"625" "PTCH1" "hsa-miR-424-5p"
"626" "HIF1A" "hsa-miR-18a-5p"
"627" "HIF1A" "hsa-miR-17-5p"
"628" "CCND1" "hsa-miR-424-5p"
"629" "AKT3" "hsa-miR-424-5p"
"630" "MAP2K1" "hsa-miR-424-5p"
"631" "VEGFA" "hsa-miR-424-5p"
"632" "VEGFA" "hsa-miR-206"
"633" "PDCD4" "hsa-miR-424-5p"
"634" "PDCD4" "hsa-miR-206"
"635" "IGF1" "hsa-miR-206"
"636" "IGF1" "hsa-miR-18a-5p"
"637" "TIMP3" "hsa-miR-206"
"638" "CDKN1A" "hsa-miR-20a-5p"
"639" "CDKN1A" "hsa-miR-17-5p"
"640" "SMAD2" "hsa-miR-18a-5p"
"641" "SMAD2" "hsa-miR-128-3p"
"642" "MET" "hsa-miR-206"
"643" "MET" "hsa-miR-128-3p"
"644" "MET" "hsa-miR-34b-5p"
"645" "GAB1" "hsa-miR-106a-5p"
"646" "GAB1" "hsa-miR-17-5p"
"647" "THBS1" "hsa-miR-206"
"648" "THBS1" "hsa-miR-18a-5p"
"649" "DDX5" "hsa-miR-206"
"650" "CDC42" "hsa-miR-18a-5p"
"651" "FRS2" "hsa-miR-18a-5p"
"652" "FRS2" "hsa-miR-206"
"653" "FRS2" "hsa-miR-143-3p"
"654" "VAV3" "hsa-miR-103a-3p"
"655" "VAV3" "hsa-miR-107"
"656" "ITGAV" "hsa-miR-142-5p"
"657" "PPP1CC" "hsa-miR-128-3p"
"658" "PRKACB" "hsa-miR-18a-5p"
"659" "PIK3R1" "hsa-miR-103a-3p"
"660" "PIK3R1" "hsa-miR-107"
"661" "PIK3R1" "hsa-miR-128-3p"
"662" "PIK3R1" "hsa-miR-486-5p"
"663" "CBL" "hsa-miR-206"
"664" "CBL" "hsa-miR-122-5p"
"665" "FN1" "hsa-miR-206"
"666" "RPS6KB1" "hsa-miR-128-3p"
"667" "SOS1" "hsa-miR-128-3p"
"668" "RHOA" "hsa-miR-142-5p"
"669" "RHOA" "hsa-miR-154-3p"
"670" "ARHGEF12" "hsa-miR-142-5p"
"671" "PTPN11" "hsa-miR-143-3p"
"672" "AXIN2" "hsa-miR-107"
"673" "AXIN2" "hsa-miR-424-5p"
"674" "AXIN2" "hsa-miR-103a-3p"
"675" "FGF2" "hsa-miR-424-5p"
"676" "FGF2" "hsa-miR-107"
"677" "FGF2" "hsa-miR-103a-3p"
"678" "LRP6" "hsa-miR-424-5p"
"679" "ESR1" "hsa-miR-18a-5p"
"680" "ESR1" "hsa-miR-122-5p"
"681" "E2F1" "hsa-miR-106a-5p"
"682" "E2F1" "hsa-miR-17-5p"
"683" "E2F1" "hsa-miR-20a-5p"
"684" "KRAS" "hsa-miR-143-3p"
"685" "FGFR1" "hsa-miR-424-5p"
"686" "CCND1" "hsa-miR-424-5p"
"687" "AKT3" "hsa-miR-424-5p"
"688" "DLL1" "hsa-miR-424-5p"
"689" "DLL1" "hsa-miR-103a-3p"
"690" "DLL1" "hsa-miR-107"
"691" "DLL1" "hsa-miR-34b-5p"
"692" "MAP2K1" "hsa-miR-424-5p"
"693" "E2F3" "hsa-miR-424-5p"
"694" "IGF1" "hsa-miR-206"
"695" "IGF1" "hsa-miR-18a-5p"
"696" "FGF7" "hsa-miR-424-5p"
"697" "CDKN1A" "hsa-miR-20a-5p"
"698" "CDKN1A" "hsa-miR-17-5p"
"699" "SP1" "hsa-miR-128-3p"
"700" "JAG1" "hsa-miR-128-3p"
"701" "NCOA1" "hsa-miR-18a-5p"
"702" "TCF7L2" "hsa-miR-206"
"703" "CSNK1A1" "hsa-miR-103a-3p"
"704" "CSNK1A1" "hsa-miR-107"
"705" "CDK6" "hsa-miR-107"
"706" "CDK6" "hsa-miR-103a-3p"
"707" "PTEN" "hsa-miR-486-5p"
"708" "PTEN" "hsa-miR-142-5p"
"709" "PIK3R1" "hsa-miR-103a-3p"
"710" "PIK3R1" "hsa-miR-107"
"711" "PIK3R1" "hsa-miR-128-3p"
"712" "PIK3R1" "hsa-miR-486-5p"
"713" "RPS6KB1" "hsa-miR-128-3p"
"714" "SOS1" "hsa-miR-128-3p"
"715" "NOTCH1" "hsa-miR-34b-5p"
"716" "FGF9" "hsa-miR-143-3p"
"717" "AXIN2" "hsa-miR-107"
"718" "AXIN2" "hsa-miR-424-5p"
"719" "AXIN2" "hsa-miR-103a-3p"
"720" "BTRC" "hsa-miR-424-5p"
"721" "CCND2" "hsa-miR-424-5p"
"722" "CCND2" "hsa-miR-206"
"723" "CCND2" "hsa-miR-18a-5p"
"724" "TGFBR2" "hsa-miR-106a-5p"
"725" "TGFBR2" "hsa-miR-20a-5p"
"726" "TGFBR2" "hsa-miR-17-5p"
"727" "CCND1" "hsa-miR-424-5p"
"728" "FRMD6" "hsa-miR-20a-5p"
"729" "FRMD6" "hsa-miR-17-5p"
"730" "FRMD6" "hsa-miR-106a-5p"
"731" "BMPR2" "hsa-miR-106a-5p"
"732" "SMAD7" "hsa-miR-424-5p"
"733" "LATS2" "hsa-miR-424-5p"
"734" "LATS2" "hsa-miR-107"
"735" "LATS2" "hsa-miR-103a-3p"
"736" "SMAD2" "hsa-miR-18a-5p"
"737" "SMAD2" "hsa-miR-128-3p"
"738" "YWHAB" "hsa-miR-128-3p"
"739" "YWHAZ" "hsa-miR-206"
"740" "PATJ" "hsa-miR-18a-5p"
"741" "YWHAH" "hsa-miR-103a-3p"
"742" "YWHAH" "hsa-miR-107"
"743" "PPP1CC" "hsa-miR-128-3p"
"744" "YWHAQ" "hsa-miR-206"
"745" "CCN2" "hsa-miR-18a-5p"
"746" "TEAD1" "hsa-miR-128-3p"
"747" "TEAD1" "hsa-miR-154-3p"
"748" "TCF7L2" "hsa-miR-206"
"749" "DLG5" "hsa-miR-103a-3p"
"750" "PARD6B" "hsa-miR-18a-5p"
"751" "MOB1B" "hsa-miR-128-3p"
"752" "AMOT" "hsa-miR-107"
"753" "TGFBR1" "hsa-miR-128-3p"
"754" "SNAI2" "hsa-miR-206"
"755" "TEAD3" "hsa-miR-296-5p"
"756" "BMPR1A" "hsa-miR-143-3p"
"757" "BBC3" "hsa-miR-296-5p"
"758" "E2F5" "hsa-miR-106a-5p"
"759" "E2F5" "hsa-miR-17-5p"
"760" "E2F5" "hsa-miR-20a-5p"
"761" "E2F5" "hsa-miR-206"
"762" "TGFBR2" "hsa-miR-106a-5p"
"763" "TGFBR2" "hsa-miR-20a-5p"
"764" "TGFBR2" "hsa-miR-17-5p"
"765" "ACVR2A" "hsa-miR-424-5p"
"766" "ACVR2A" "hsa-miR-128-3p"
"767" "TGIF2" "hsa-miR-424-5p"
"768" "BMPR2" "hsa-miR-106a-5p"
"769" "SMAD7" "hsa-miR-424-5p"
"770" "RGMA" "hsa-miR-106a-5p"
"771" "RGMA" "hsa-miR-17-5p"
"772" "RGMA" "hsa-miR-20a-5p"
"773" "BAMBI" "hsa-miR-20a-5p"
"774" "BAMBI" "hsa-miR-106a-5p"
"775" "BAMBI" "hsa-miR-17-5p"
"776" "ACVR2B" "hsa-miR-107"
"777" "ACVR2B" "hsa-miR-103a-3p"
"778" "RGMB" "hsa-miR-20a-5p"
"779" "RGMB" "hsa-miR-106a-5p"
"780" "RGMB" "hsa-miR-17-5p"
"781" "SMAD2" "hsa-miR-18a-5p"
"782" "SMAD2" "hsa-miR-128-3p"
"783" "ZFYVE9" "hsa-miR-20a-5p"
"784" "THBS1" "hsa-miR-206"
"785" "THBS1" "hsa-miR-18a-5p"
"786" "SP1" "hsa-miR-128-3p"
"787" "GREM1" "hsa-miR-128-3p"
"788" "SMURF2" "hsa-miR-128-3p"
"789" "TGFBR1" "hsa-miR-128-3p"
"790" "RPS6KB1" "hsa-miR-128-3p"
"791" "RHOA" "hsa-miR-142-5p"
"792" "RHOA" "hsa-miR-154-3p"
"793" "BMPR1A" "hsa-miR-143-3p"
"794" "FGF2" "hsa-miR-424-5p"
"795" "FGF2" "hsa-miR-107"
"796" "FGF2" "hsa-miR-103a-3p"
"797" "E2F1" "hsa-miR-106a-5p"
"798" "E2F1" "hsa-miR-17-5p"
"799" "E2F1" "hsa-miR-20a-5p"
"800" "KRAS" "hsa-miR-143-3p"
"801" "FGFR1" "hsa-miR-424-5p"
"802" "CCND1" "hsa-miR-424-5p"
"803" "AKT3" "hsa-miR-424-5p"
"804" "MAP2K1" "hsa-miR-424-5p"
"805" "E2F3" "hsa-miR-424-5p"
"806" "IGF1" "hsa-miR-206"
"807" "IGF1" "hsa-miR-18a-5p"
"808" "FGF7" "hsa-miR-424-5p"
"809" "CDKN1A" "hsa-miR-20a-5p"
"810" "CDKN1A" "hsa-miR-17-5p"
"811" "MET" "hsa-miR-206"
"812" "MET" "hsa-miR-128-3p"
"813" "MET" "hsa-miR-34b-5p"
"814" "PDGFA" "hsa-miR-206"
"815" "CDK6" "hsa-miR-107"
"816" "CDK6" "hsa-miR-103a-3p"
"817" "PTEN" "hsa-miR-486-5p"
"818" "PTEN" "hsa-miR-142-5p"
"819" "PIK3R1" "hsa-miR-103a-3p"
"820" "PIK3R1" "hsa-miR-107"
"821" "PIK3R1" "hsa-miR-128-3p"
"822" "PIK3R1" "hsa-miR-486-5p"
"823" "FGF9" "hsa-miR-143-3p"
"824" "KRAS" "hsa-miR-143-3p"
"825" "INSR" "hsa-miR-424-5p"
"826" "AKT3" "hsa-miR-424-5p"
"827" "TRIP10" "hsa-miR-20a-5p"
"828" "TRIP10" "hsa-miR-17-5p"
"829" "TRIP10" "hsa-miR-106a-5p"
"830" "FASN" "hsa-miR-424-5p"
"831" "MAP2K1" "hsa-miR-424-5p"
"832" "MKNK1" "hsa-miR-424-5p"
"833" "EIF4E" "hsa-miR-206"
"834" "HK2" "hsa-miR-143-3p"
"835" "IRS1" "hsa-miR-128-3p"
"836" "PDE3B" "hsa-miR-103a-3p"
"837" "PDE3B" "hsa-miR-107"
"838" "PPP1CC" "hsa-miR-128-3p"
"839" "PRKACB" "hsa-miR-18a-5p"
"840" "FLOT2" "hsa-miR-103a-3p"
"841" "FLOT2" "hsa-miR-107"
"842" "PIK3R1" "hsa-miR-103a-3p"
"843" "PIK3R1" "hsa-miR-107"
"844" "PIK3R1" "hsa-miR-128-3p"
"845" "PIK3R1" "hsa-miR-486-5p"
"846" "CBL" "hsa-miR-206"
"847" "CBL" "hsa-miR-122-5p"
"848" "RPS6KB1" "hsa-miR-128-3p"
"849" "SOS1" "hsa-miR-128-3p"
"850" "G6PC3" "hsa-miR-122-5p"
"851" "FOXO1" "hsa-miR-486-5p"
"852" "CALM3" "hsa-miR-122-5p"
"853" "RHOQ" "hsa-miR-142-5p"
"854" "CALM1" "hsa-miR-143-3p"
"855" "SOCS1" "hsa-miR-142-5p"
"856" "SREBF1" "hsa-miR-142-5p"
"857" "BTRC" "hsa-miR-424-5p"
"858" "FBXW7" "hsa-miR-424-5p"
"859" "FBXW7" "hsa-miR-103a-3p"
"860" "FBXW7" "hsa-miR-107"
"861" "FBXW7" "hsa-miR-128-3p"
"862" "FBXW7" "hsa-miR-206"
"863" "NEDD4L" "hsa-miR-17-5p"
"864" "NEDD4L" "hsa-miR-20a-5p"
"865" "NEDD4L" "hsa-miR-106a-5p"
"866" "NEDD4L" "hsa-miR-142-5p"
"867" "UBE2Q1" "hsa-miR-424-5p"
"868" "UBE2E2" "hsa-miR-128-3p"
"869" "UBE4B" "hsa-miR-424-5p"
"870" "UBE2N" "hsa-miR-128-3p"
"871" "UBE2W" "hsa-miR-106a-5p"
"872" "UBE2W" "hsa-miR-17-5p"
"873" "UBE2W" "hsa-miR-20a-5p"
"874" "UBE2W" "hsa-miR-128-3p"
"875" "SIAH1" "hsa-miR-424-5p"
"876" "CUL2" "hsa-miR-424-5p"
"877" "CUL2" "hsa-miR-142-5p"
"878" "NEDD4" "hsa-miR-18a-5p"
"879" "MAP3K1" "hsa-miR-18a-5p"
"880" "CUL4A" "hsa-miR-103a-3p"
"881" "CUL4A" "hsa-miR-107"
"882" "CUL4A" "hsa-miR-142-5p"
"883" "UBR5" "hsa-miR-128-3p"
"884" "UBE2H" "hsa-miR-206"
"885" "HERC2" "hsa-miR-103a-3p"
"886" "HERC2" "hsa-miR-107"
"887" "UBE2E3" "hsa-miR-143-3p"
"888" "SMURF2" "hsa-miR-128-3p"
"889" "UBE2D1" "hsa-miR-142-5p"
"890" "WWP1" "hsa-miR-142-5p"
"891" "CBL" "hsa-miR-206"
"892" "CBL" "hsa-miR-122-5p"
"893" "UBE2Z" "hsa-miR-18a-5p"
"894" "UBE2E1" "hsa-miR-143-3p"
"895" "UBE4A" "hsa-miR-206"
"896" "SOCS1" "hsa-miR-142-5p"
"897" "STAT3" "hsa-miR-106a-5p"
"898" "STAT3" "hsa-miR-17-5p"
"899" "STAT3" "hsa-miR-20a-5p"
"900" "INSR" "hsa-miR-424-5p"
"901" "HIF1A" "hsa-miR-18a-5p"
"902" "HIF1A" "hsa-miR-17-5p"
"903" "PFKP" "hsa-miR-20a-5p"
"904" "PFKP" "hsa-miR-17-5p"
"905" "PFKP" "hsa-miR-106a-5p"
"906" "AKT3" "hsa-miR-424-5p"
"907" "MAP2K1" "hsa-miR-424-5p"
"908" "VEGFA" "hsa-miR-424-5p"
"909" "VEGFA" "hsa-miR-206"
"910" "IGF1" "hsa-miR-206"
"911" "IGF1" "hsa-miR-18a-5p"
"912" "CDKN1A" "hsa-miR-20a-5p"
"913" "CDKN1A" "hsa-miR-17-5p"
"914" "CUL2" "hsa-miR-424-5p"
"915" "CUL2" "hsa-miR-142-5p"
"916" "MKNK1" "hsa-miR-424-5p"
"917" "EGLN3" "hsa-miR-106a-5p"
"918" "EGLN3" "hsa-miR-17-5p"
"919" "EGLN3" "hsa-miR-20a-5p"
"920" "EIF4E" "hsa-miR-206"
"921" "HK2" "hsa-miR-143-3p"
"922" "ALDOA" "hsa-miR-122-5p"
"923" "PIK3R1" "hsa-miR-103a-3p"
"924" "PIK3R1" "hsa-miR-107"
"925" "PIK3R1" "hsa-miR-128-3p"
"926" "PIK3R1" "hsa-miR-486-5p"
"927" "ARNT" "hsa-miR-103a-3p"
"928" "RPS6KB1" "hsa-miR-128-3p"
"929" "EDN1" "hsa-miR-206"
"930" "EPO" "hsa-miR-122-5p"
"931" "EGLN1" "hsa-miR-143-3p"
"932" "STAT3" "hsa-miR-106a-5p"
"933" "STAT3" "hsa-miR-17-5p"
"934" "STAT3" "hsa-miR-20a-5p"
"935" "CCND2" "hsa-miR-424-5p"
"936" "CCND2" "hsa-miR-206"
"937" "CCND2" "hsa-miR-18a-5p"
"938" "E2F1" "hsa-miR-106a-5p"
"939" "E2F1" "hsa-miR-17-5p"
"940" "E2F1" "hsa-miR-20a-5p"
"941" "KRAS" "hsa-miR-143-3p"
"942" "RECK" "hsa-miR-424-5p"
"943" "RPS6KA5" "hsa-miR-20a-5p"
"944" "RPS6KA5" "hsa-miR-106a-5p"
"945" "RPS6KA5" "hsa-miR-17-5p"
"946" "RPS6KA5" "hsa-miR-128-3p"
"947" "RPS6KA5" "hsa-miR-142-5p"
"948" "BCL2L2" "hsa-miR-424-5p"
"949" "KIF23" "hsa-miR-424-5p"
"950" "KIF23" "hsa-miR-103a-3p"
"951" "KIF23" "hsa-miR-20a-5p"
"952" "KIF23" "hsa-miR-107"
"953" "KIF23" "hsa-miR-17-5p"
"954" "KIF23" "hsa-miR-106a-5p"
"955" "DICER1" "hsa-miR-107"
"956" "DICER1" "hsa-miR-103a-3p"
"957" "DICER1" "hsa-miR-18a-5p"
"958" "DICER1" "hsa-miR-122-5p"
"959" "CCND1" "hsa-miR-424-5p"
"960" "BMPR2" "hsa-miR-106a-5p"
"961" "MAP2K1" "hsa-miR-424-5p"
"962" "VEGFA" "hsa-miR-424-5p"
"963" "VEGFA" "hsa-miR-206"
"964" "PDCD4" "hsa-miR-424-5p"
"965" "PDCD4" "hsa-miR-206"
"966" "E2F3" "hsa-miR-424-5p"
"967" "TIMP3" "hsa-miR-206"
"968" "CDKN1A" "hsa-miR-20a-5p"
"969" "CDKN1A" "hsa-miR-17-5p"
"970" "PRKCE" "hsa-miR-103a-3p"
"971" "PRKCE" "hsa-miR-107"
"972" "PRKCE" "hsa-miR-143-3p"
"973" "PRKCE" "hsa-miR-206"
"974" "MET" "hsa-miR-206"
"975" "MET" "hsa-miR-128-3p"
"976" "MET" "hsa-miR-34b-5p"
"977" "ZFPM2" "hsa-miR-103a-3p"
"978" "ZFPM2" "hsa-miR-107"
"979" "ZFPM2" "hsa-miR-142-5p"
"980" "THBS1" "hsa-miR-206"
"981" "THBS1" "hsa-miR-18a-5p"
"982" "BCL2L11" "hsa-miR-106a-5p"
"983" "FOXP1" "hsa-miR-107"
"984" "FOXP1" "hsa-miR-206"
"985" "FOXP1" "hsa-miR-103a-3p"
"986" "FOXP1" "hsa-miR-34b-5p"
"987" "BMI1" "hsa-miR-128-3p"
"988" "IRS1" "hsa-miR-128-3p"
"989" "PDGFA" "hsa-miR-206"
"990" "HDAC4" "hsa-miR-206"
"991" "CCNG1" "hsa-miR-122-5p"
"992" "SIRT1" "hsa-miR-154-3p"
"993" "HMGA2" "hsa-miR-107"
"994" "CDK6" "hsa-miR-107"
"995" "CDK6" "hsa-miR-103a-3p"
"996" "PTEN" "hsa-miR-486-5p"
"997" "PTEN" "hsa-miR-142-5p"
"998" "PIK3R1" "hsa-miR-103a-3p"
"999" "PIK3R1" "hsa-miR-107"
"1000" "PIK3R1" "hsa-miR-128-3p"
"1001" "PIK3R1" "hsa-miR-486-5p"
"1002" "SOS1" "hsa-miR-128-3p"
"1003" "ATM" "hsa-miR-18a-5p"
"1004" "HNRNPK" "hsa-miR-206"
"1005" "SPRY2" "hsa-miR-122-5p"
"1006" "ZEB2" "hsa-miR-154-3p"
"1007" "RHOA" "hsa-miR-142-5p"
"1008" "RHOA" "hsa-miR-154-3p"
"1009" "NOTCH1" "hsa-miR-34b-5p"
"1010" "MAPK7" "hsa-miR-143-3p"
"1011" "SOCS1" "hsa-miR-142-5p"
"1012" "SLC7A1" "hsa-miR-122-5p"
"1013" "BDNF" "hsa-miR-206"
"1014" "BDNF" "hsa-miR-424-5p"
"1015" "BDNF" "hsa-miR-103a-3p"
"1016" "BDNF" "hsa-miR-107"
"1017" "KRAS" "hsa-miR-143-3p"
"1018" "RPS6KA3" "hsa-miR-424-5p"
"1019" "RPS6KA3" "hsa-miR-107"
"1020" "RPS6KA3" "hsa-miR-103a-3p"
"1021" "RPS6KA5" "hsa-miR-20a-5p"
"1022" "RPS6KA5" "hsa-miR-106a-5p"
"1023" "RPS6KA5" "hsa-miR-17-5p"
"1024" "RPS6KA5" "hsa-miR-128-3p"
"1025" "RPS6KA5" "hsa-miR-142-5p"
"1026" "AKT3" "hsa-miR-424-5p"
"1027" "MAP2K1" "hsa-miR-424-5p"
"1028" "RAP1B" "hsa-miR-128-3p"
"1029" "GAB1" "hsa-miR-106a-5p"
"1030" "GAB1" "hsa-miR-17-5p"
"1031" "CDC42" "hsa-miR-18a-5p"
"1032" "MAP3K1" "hsa-miR-18a-5p"
"1033" "IRS1" "hsa-miR-128-3p"
"1034" "FRS2" "hsa-miR-18a-5p"
"1035" "FRS2" "hsa-miR-206"
"1036" "FRS2" "hsa-miR-143-3p"
"1037" "RAP1A" "hsa-miR-142-5p"
"1038" "NGFR" "hsa-miR-128-3p"
"1039" "PIK3R1" "hsa-miR-103a-3p"
"1040" "PIK3R1" "hsa-miR-107"
"1041" "PIK3R1" "hsa-miR-128-3p"
"1042" "PIK3R1" "hsa-miR-486-5p"
"1043" "SOS1" "hsa-miR-128-3p"
"1044" "RHOA" "hsa-miR-142-5p"
"1045" "RHOA" "hsa-miR-154-3p"
"1046" "CALM3" "hsa-miR-122-5p"
"1047" "CALM1" "hsa-miR-143-3p"
"1048" "MAPK7" "hsa-miR-143-3p"
"1049" "FOXO3" "hsa-miR-122-5p"
"1050" "PTPN11" "hsa-miR-143-3p"
"1051" "ESR1" "hsa-miR-18a-5p"
"1052" "ESR1" "hsa-miR-122-5p"
"1053" "KRAS" "hsa-miR-143-3p"
"1054" "MED12L" "hsa-miR-20a-5p"
"1055" "MED12L" "hsa-miR-106a-5p"
"1056" "MED12L" "hsa-miR-17-5p"
"1057" "MED12L" "hsa-miR-142-5p"
"1058" "HIF1A" "hsa-miR-18a-5p"
"1059" "HIF1A" "hsa-miR-17-5p"
"1060" "CCND1" "hsa-miR-424-5p"
"1061" "PFKP" "hsa-miR-20a-5p"
"1062" "PFKP" "hsa-miR-17-5p"
"1063" "PFKP" "hsa-miR-106a-5p"
"1064" "AKT3" "hsa-miR-424-5p"
"1065" "MAP2K1" "hsa-miR-424-5p"
"1066" "RCAN1" "hsa-miR-103a-3p"
"1067" "RCAN1" "hsa-miR-107"
"1068" "ITGAV" "hsa-miR-142-5p"
"1069" "NCOA1" "hsa-miR-18a-5p"
"1070" "PRKACB" "hsa-miR-18a-5p"
"1071" "MED13" "hsa-miR-128-3p"
"1072" "ATP1B1" "hsa-miR-142-5p"
"1073" "ATP1B1" "hsa-miR-21-3p"
"1074" "PIK3R1" "hsa-miR-103a-3p"
"1075" "PIK3R1" "hsa-miR-107"
"1076" "PIK3R1" "hsa-miR-128-3p"
"1077" "PIK3R1" "hsa-miR-486-5p"
"1078" "RCAN2" "hsa-miR-128-3p"
"1079" "SLC16A2" "hsa-miR-143-3p"
"1080" "MED1" "hsa-miR-206"
"1081" "MED14" "hsa-miR-142-5p"
"1082" "FOXO1" "hsa-miR-486-5p"
"1083" "THRB" "hsa-miR-143-3p"
"1084" "NOTCH1" "hsa-miR-34b-5p"
"1085" "AXIN2" "hsa-miR-107"
"1086" "AXIN2" "hsa-miR-424-5p"
"1087" "AXIN2" "hsa-miR-103a-3p"
"1088" "LRP6" "hsa-miR-424-5p"
"1089" "E2F1" "hsa-miR-106a-5p"
"1090" "E2F1" "hsa-miR-17-5p"
"1091" "E2F1" "hsa-miR-20a-5p"
"1092" "KRAS" "hsa-miR-143-3p"
"1093" "TGFBR2" "hsa-miR-106a-5p"
"1094" "TGFBR2" "hsa-miR-20a-5p"
"1095" "TGFBR2" "hsa-miR-17-5p"
"1096" "CCND1" "hsa-miR-424-5p"
"1097" "AKT3" "hsa-miR-424-5p"
"1098" "MAP2K1" "hsa-miR-424-5p"
"1099" "E2F3" "hsa-miR-424-5p"
"1100" "CDKN1A" "hsa-miR-20a-5p"
"1101" "CDKN1A" "hsa-miR-17-5p"
"1102" "SMAD2" "hsa-miR-18a-5p"
"1103" "SMAD2" "hsa-miR-128-3p"
"1104" "MET" "hsa-miR-206"
"1105" "MET" "hsa-miR-128-3p"
"1106" "MET" "hsa-miR-34b-5p"
"1107" "GAB1" "hsa-miR-106a-5p"
"1108" "GAB1" "hsa-miR-17-5p"
"1109" "TCF7L2" "hsa-miR-206"
"1110" "SMARCA2" "hsa-miR-128-3p"
"1111" "CSNK1A1" "hsa-miR-103a-3p"
"1112" "CSNK1A1" "hsa-miR-107"
"1113" "CDK6" "hsa-miR-107"
"1114" "CDK6" "hsa-miR-103a-3p"
"1115" "PTEN" "hsa-miR-486-5p"
"1116" "PTEN" "hsa-miR-142-5p"
"1117" "PIK3R1" "hsa-miR-103a-3p"
"1118" "PIK3R1" "hsa-miR-107"
"1119" "PIK3R1" "hsa-miR-128-3p"
"1120" "PIK3R1" "hsa-miR-486-5p"
"1121" "NFE2L2" "hsa-miR-142-5p"
"1122" "TGFBR1" "hsa-miR-128-3p"
"1123" "RPS6KB1" "hsa-miR-128-3p"
"1124" "ARID2" "hsa-miR-206"
"1125" "SMARCB1" "hsa-miR-206"
"1126" "SOS1" "hsa-miR-128-3p"
"1127" "SMARCC1" "hsa-miR-206"
"1128" "SMARCC2" "hsa-miR-18a-5p"
"1129" "STAT3" "hsa-miR-106a-5p"
"1130" "STAT3" "hsa-miR-17-5p"
"1131" "STAT3" "hsa-miR-20a-5p"
"1132" "E2F1" "hsa-miR-106a-5p"
"1133" "E2F1" "hsa-miR-17-5p"
"1134" "E2F1" "hsa-miR-20a-5p"
"1135" "KRAS" "hsa-miR-143-3p"
"1136" "TGFBR2" "hsa-miR-106a-5p"
"1137" "TGFBR2" "hsa-miR-20a-5p"
"1138" "TGFBR2" "hsa-miR-17-5p"
"1139" "CCND1" "hsa-miR-424-5p"
"1140" "AKT3" "hsa-miR-424-5p"
"1141" "MAP2K1" "hsa-miR-424-5p"
"1142" "VEGFA" "hsa-miR-424-5p"
"1143" "VEGFA" "hsa-miR-206"
"1144" "E2F3" "hsa-miR-424-5p"
"1145" "CDKN1A" "hsa-miR-20a-5p"
"1146" "CDKN1A" "hsa-miR-17-5p"
"1147" "SMAD2" "hsa-miR-18a-5p"
"1148" "SMAD2" "hsa-miR-128-3p"
"1149" "CDC42" "hsa-miR-18a-5p"
"1150" "CDK6" "hsa-miR-107"
"1151" "CDK6" "hsa-miR-103a-3p"
"1152" "PIK3R1" "hsa-miR-103a-3p"
"1153" "PIK3R1" "hsa-miR-107"
"1154" "PIK3R1" "hsa-miR-128-3p"
"1155" "PIK3R1" "hsa-miR-486-5p"
"1156" "TGFBR1" "hsa-miR-128-3p"
"1157" "RPS6KB1" "hsa-miR-128-3p"
"1158" "E2F1" "hsa-miR-106a-5p"
"1159" "E2F1" "hsa-miR-17-5p"
"1160" "E2F1" "hsa-miR-20a-5p"
"1161" "KRAS" "hsa-miR-143-3p"
"1162" "TGFBR2" "hsa-miR-106a-5p"
"1163" "TGFBR2" "hsa-miR-20a-5p"
"1164" "TGFBR2" "hsa-miR-17-5p"
"1165" "CCND1" "hsa-miR-424-5p"
"1166" "AKT3" "hsa-miR-424-5p"
"1167" "MAP2K1" "hsa-miR-424-5p"
"1168" "E2F3" "hsa-miR-424-5p"
"1169" "CDKN1A" "hsa-miR-20a-5p"
"1170" "CDKN1A" "hsa-miR-17-5p"
"1171" "RUNX1" "hsa-miR-18a-5p"
"1172" "CDK6" "hsa-miR-107"
"1173" "CDK6" "hsa-miR-103a-3p"
"1174" "PIK3R1" "hsa-miR-103a-3p"
"1175" "PIK3R1" "hsa-miR-107"
"1176" "PIK3R1" "hsa-miR-128-3p"
"1177" "PIK3R1" "hsa-miR-486-5p"
"1178" "CBL" "hsa-miR-206"
"1179" "CBL" "hsa-miR-122-5p"
"1180" "TGFBR1" "hsa-miR-128-3p"
"1181" "SOS1" "hsa-miR-128-3p"
"1182" "MECOM" "hsa-miR-206"
"1183" "PTPN11" "hsa-miR-143-3p"
"1184" "AXIN2" "hsa-miR-107"
"1185" "AXIN2" "hsa-miR-424-5p"
"1186" "AXIN2" "hsa-miR-103a-3p"
"1187" "KRAS" "hsa-miR-143-3p"
"1188" "TGFBR2" "hsa-miR-106a-5p"
"1189" "TGFBR2" "hsa-miR-20a-5p"
"1190" "TGFBR2" "hsa-miR-17-5p"
"1191" "CCND1" "hsa-miR-424-5p"
"1192" "AKT3" "hsa-miR-424-5p"
"1193" "MAP2K1" "hsa-miR-424-5p"
"1194" "CDKN1A" "hsa-miR-20a-5p"
"1195" "CDKN1A" "hsa-miR-17-5p"
"1196" "SMAD2" "hsa-miR-18a-5p"
"1197" "SMAD2" "hsa-miR-128-3p"
"1198" "EREG" "hsa-miR-106a-5p"
"1199" "EREG" "hsa-miR-20a-5p"
"1200" "BCL2L11" "hsa-miR-106a-5p"
"1201" "TCF7L2" "hsa-miR-206"
"1202" "PIK3R1" "hsa-miR-103a-3p"
"1203" "PIK3R1" "hsa-miR-107"
"1204" "PIK3R1" "hsa-miR-128-3p"
"1205" "PIK3R1" "hsa-miR-486-5p"
"1206" "TGFBR1" "hsa-miR-128-3p"
"1207" "RPS6KB1" "hsa-miR-128-3p"
"1208" "SOS1" "hsa-miR-128-3p"
"1209" "RHOA" "hsa-miR-142-5p"
"1210" "RHOA" "hsa-miR-154-3p"
"1211" "BBC3" "hsa-miR-296-5p"
"1212" "CCND2" "hsa-miR-424-5p"
"1213" "CCND2" "hsa-miR-206"
"1214" "CCND2" "hsa-miR-18a-5p"
"1215" "CCND1" "hsa-miR-424-5p"
"1216" "AKT3" "hsa-miR-424-5p"
"1217" "ITGB8" "hsa-miR-20a-5p"
"1218" "ITGB8" "hsa-miR-106a-5p"
"1219" "ITGB8" "hsa-miR-17-5p"
"1220" "ITGB8" "hsa-miR-143-3p"
"1221" "LAMA3" "hsa-miR-17-5p"
"1222" "LAMA3" "hsa-miR-20a-5p"
"1223" "LAMA3" "hsa-miR-106a-5p"
"1224" "ARHGAP5" "hsa-miR-424-5p"
"1225" "ARHGAP5" "hsa-miR-103a-3p"
"1226" "ARHGAP5" "hsa-miR-107"
"1227" "ARHGAP5" "hsa-miR-486-5p"
"1228" "MAP2K1" "hsa-miR-424-5p"
"1229" "VEGFA" "hsa-miR-424-5p"
"1230" "VEGFA" "hsa-miR-206"
"1231" "VEGFC" "hsa-miR-128-3p"
"1232" "IGF1" "hsa-miR-206"
"1233" "IGF1" "hsa-miR-18a-5p"
"1234" "RAP1B" "hsa-miR-128-3p"
"1235" "MET" "hsa-miR-206"
"1236" "MET" "hsa-miR-128-3p"
"1237" "MET" "hsa-miR-34b-5p"
"1238" "MYLK" "hsa-miR-424-5p"
"1239" "MYLK" "hsa-miR-18a-5p"
"1240" "MYLK" "hsa-miR-206"
"1241" "THBS1" "hsa-miR-206"
"1242" "THBS1" "hsa-miR-18a-5p"
"1243" "CDC42" "hsa-miR-18a-5p"
"1244" "VAV3" "hsa-miR-103a-3p"
"1245" "VAV3" "hsa-miR-107"
"1246" "ITGAV" "hsa-miR-142-5p"
"1247" "PPP1CC" "hsa-miR-128-3p"
"1248" "RAP1A" "hsa-miR-142-5p"
"1249" "ITGA6" "hsa-miR-143-3p"
"1250" "PDGFA" "hsa-miR-206"
"1251" "PTEN" "hsa-miR-486-5p"
"1252" "PTEN" "hsa-miR-142-5p"
"1253" "PIK3R1" "hsa-miR-103a-3p"
"1254" "PIK3R1" "hsa-miR-107"
"1255" "PIK3R1" "hsa-miR-128-3p"
"1256" "PIK3R1" "hsa-miR-486-5p"
"1257" "FN1" "hsa-miR-206"
"1258" "RELN" "hsa-miR-128-3p"
"1259" "SOS1" "hsa-miR-128-3p"
"1260" "ACTN4" "hsa-miR-142-5p"
"1261" "RHOA" "hsa-miR-142-5p"
"1262" "RHOA" "hsa-miR-154-3p"
"1263" "LAMC1" "hsa-miR-122-5p"
"1264" "COL6A6" "hsa-miR-486-5p"
"1265" "AXIN2" "hsa-miR-107"
"1266" "AXIN2" "hsa-miR-424-5p"
"1267" "AXIN2" "hsa-miR-103a-3p"
"1268" "E2F1" "hsa-miR-106a-5p"
"1269" "E2F1" "hsa-miR-17-5p"
"1270" "E2F1" "hsa-miR-20a-5p"
"1271" "CCND1" "hsa-miR-424-5p"
"1272" "MAP2K1" "hsa-miR-424-5p"
"1273" "E2F3" "hsa-miR-424-5p"
"1274" "RAP1B" "hsa-miR-128-3p"
"1275" "CDKN1A" "hsa-miR-20a-5p"
"1276" "CDKN1A" "hsa-miR-17-5p"
"1277" "GNAI3" "hsa-miR-424-5p"
"1278" "LDLR" "hsa-miR-17-5p"
"1279" "LDLR" "hsa-miR-106a-5p"
"1280" "SP1" "hsa-miR-128-3p"
"1281" "KCNK2" "hsa-miR-128-3p"
"1282" "RAP1A" "hsa-miR-142-5p"
"1283" "PRKACB" "hsa-miR-18a-5p"
"1284" "TCF7L2" "hsa-miR-206"
"1285" "CDK6" "hsa-miR-107"
"1286" "CDK6" "hsa-miR-103a-3p"
"1287" "PDE8B" "hsa-miR-103a-3p"
"1288" "ARNT" "hsa-miR-103a-3p"
"1289" "KMT2A" "hsa-miR-128-3p"
"1290" "ASH2L" "hsa-miR-206"
"1291" "ATF2" "hsa-miR-451a"
"1292" "CACNA1C" "hsa-miR-143-3p"
"1293" "USP8" "hsa-miR-874-3p"
"1294" "CREB5" "hsa-miR-143-3p"
"1295" "CDK2" "hsa-miR-18a-5p"
"1296" "AHR" "hsa-miR-142-5p"
"1297" "AXIN2" "hsa-miR-107"
"1298" "AXIN2" "hsa-miR-424-5p"
"1299" "AXIN2" "hsa-miR-103a-3p"
"1300" "FGF2" "hsa-miR-424-5p"
"1301" "FGF2" "hsa-miR-107"
"1302" "FGF2" "hsa-miR-103a-3p"
"1303" "LRP6" "hsa-miR-424-5p"
"1304" "E2F1" "hsa-miR-106a-5p"
"1305" "E2F1" "hsa-miR-17-5p"
"1306" "E2F1" "hsa-miR-20a-5p"
"1307" "KRAS" "hsa-miR-143-3p"
"1308" "TGFBR2" "hsa-miR-106a-5p"
"1309" "TGFBR2" "hsa-miR-20a-5p"
"1310" "TGFBR2" "hsa-miR-17-5p"
"1311" "CCND1" "hsa-miR-424-5p"
"1312" "AKT3" "hsa-miR-424-5p"
"1313" "MAP2K1" "hsa-miR-424-5p"
"1314" "E2F3" "hsa-miR-424-5p"
"1315" "FGF7" "hsa-miR-424-5p"
"1316" "CDKN1A" "hsa-miR-20a-5p"
"1317" "CDKN1A" "hsa-miR-17-5p"
"1318" "SMAD2" "hsa-miR-18a-5p"
"1319" "SMAD2" "hsa-miR-128-3p"
"1320" "MET" "hsa-miR-206"
"1321" "MET" "hsa-miR-128-3p"
"1322" "MET" "hsa-miR-34b-5p"
"1323" "GAB1" "hsa-miR-106a-5p"
"1324" "GAB1" "hsa-miR-17-5p"
"1325" "RARB" "hsa-miR-206"
"1326" "TCF7L2" "hsa-miR-206"
"1327" "CSNK1A1" "hsa-miR-103a-3p"
"1328" "CSNK1A1" "hsa-miR-107"
"1329" "PIK3R1" "hsa-miR-103a-3p"
"1330" "PIK3R1" "hsa-miR-107"
"1331" "PIK3R1" "hsa-miR-128-3p"
"1332" "PIK3R1" "hsa-miR-486-5p"
"1333" "TGFBR1" "hsa-miR-128-3p"
"1334" "RPS6KB1" "hsa-miR-128-3p"
"1335" "SOS1" "hsa-miR-128-3p"
"1336" "CDK2" "hsa-miR-18a-5p"
"1337" "FGF9" "hsa-miR-143-3p"
"1338" "E2F1" "hsa-miR-106a-5p"
"1339" "E2F1" "hsa-miR-17-5p"
"1340" "E2F1" "hsa-miR-20a-5p"
"1341" "KRAS" "hsa-miR-143-3p"
"1342" "FGFR1" "hsa-miR-424-5p"
"1343" "CCND1" "hsa-miR-424-5p"
"1344" "AKT3" "hsa-miR-424-5p"
"1345" "MAP2K1" "hsa-miR-424-5p"
"1346" "E2F3" "hsa-miR-424-5p"
"1347" "IGF1" "hsa-miR-206"
"1348" "IGF1" "hsa-miR-18a-5p"
"1349" "CDKN1A" "hsa-miR-20a-5p"
"1350" "CDKN1A" "hsa-miR-17-5p"
"1351" "HSP90B1" "hsa-miR-206"
"1352" "PDGFA" "hsa-miR-206"
"1353" "TCF7L2" "hsa-miR-206"
"1354" "PTEN" "hsa-miR-486-5p"
"1355" "PTEN" "hsa-miR-142-5p"
"1356" "PIK3R1" "hsa-miR-103a-3p"
"1357" "PIK3R1" "hsa-miR-107"
"1358" "PIK3R1" "hsa-miR-128-3p"
"1359" "PIK3R1" "hsa-miR-486-5p"
"1360" "SOS1" "hsa-miR-128-3p"
"1361" "FOXO1" "hsa-miR-486-5p"
"1362" "CREB5" "hsa-miR-143-3p"
"1363" "CDK2" "hsa-miR-18a-5p"
"1364" "CCND2" "hsa-miR-424-5p"
"1365" "CCND2" "hsa-miR-206"
"1366" "CCND2" "hsa-miR-18a-5p"
"1367" "PPM1D" "hsa-miR-424-5p"
"1368" "CCND1" "hsa-miR-424-5p"
"1369" "IGF1" "hsa-miR-206"
"1370" "IGF1" "hsa-miR-18a-5p"
"1371" "SIAH1" "hsa-miR-424-5p"
"1372" "CDKN1A" "hsa-miR-20a-5p"
"1373" "CDKN1A" "hsa-miR-17-5p"
"1374" "CHEK1" "hsa-miR-424-5p"
"1375" "CCNG2" "hsa-miR-106a-5p"
"1376" "CCNG2" "hsa-miR-17-5p"
"1377" "CCNG2" "hsa-miR-20a-5p"
"1378" "CCNG2" "hsa-miR-142-5p"
"1379" "THBS1" "hsa-miR-206"
"1380" "THBS1" "hsa-miR-18a-5p"
"1381" "CCNG1" "hsa-miR-122-5p"
"1382" "CDK6" "hsa-miR-107"
"1383" "CDK6" "hsa-miR-103a-3p"
"1384" "PTEN" "hsa-miR-486-5p"
"1385" "PTEN" "hsa-miR-142-5p"
"1386" "ATM" "hsa-miR-18a-5p"
"1387" "CDK2" "hsa-miR-18a-5p"
"1388" "BBC3" "hsa-miR-296-5p"
"1389" "ESR1" "hsa-miR-18a-5p"
"1390" "ESR1" "hsa-miR-122-5p"
"1391" "E2F1" "hsa-miR-106a-5p"
"1392" "E2F1" "hsa-miR-17-5p"
"1393" "E2F1" "hsa-miR-20a-5p"
"1394" "KRAS" "hsa-miR-143-3p"
"1395" "CCND1" "hsa-miR-424-5p"
"1396" "AKT3" "hsa-miR-424-5p"
"1397" "DLL1" "hsa-miR-424-5p"
"1398" "DLL1" "hsa-miR-103a-3p"
"1399" "DLL1" "hsa-miR-107"
"1400" "DLL1" "hsa-miR-34b-5p"
"1401" "MAP2K1" "hsa-miR-424-5p"
"1402" "E2F3" "hsa-miR-424-5p"
"1403" "IGF1" "hsa-miR-206"
"1404" "IGF1" "hsa-miR-18a-5p"
"1405" "CDKN1A" "hsa-miR-20a-5p"
"1406" "CDKN1A" "hsa-miR-17-5p"
"1407" "SP1" "hsa-miR-128-3p"
"1408" "JAG1" "hsa-miR-128-3p"
"1409" "PRKACB" "hsa-miR-18a-5p"
"1410" "PIK3R1" "hsa-miR-103a-3p"
"1411" "PIK3R1" "hsa-miR-107"
"1412" "PIK3R1" "hsa-miR-128-3p"
"1413" "PIK3R1" "hsa-miR-486-5p"
"1414" "RPS6KB1" "hsa-miR-128-3p"
"1415" "MED1" "hsa-miR-206"
"1416" "SOS1" "hsa-miR-128-3p"
"1417" "NOTCH1" "hsa-miR-34b-5p"
"1418" "AXIN2" "hsa-miR-107"
"1419" "AXIN2" "hsa-miR-424-5p"
"1420" "AXIN2" "hsa-miR-103a-3p"
"1421" "STAT3" "hsa-miR-106a-5p"
"1422" "STAT3" "hsa-miR-17-5p"
"1423" "STAT3" "hsa-miR-20a-5p"
"1424" "FGF2" "hsa-miR-424-5p"
"1425" "FGF2" "hsa-miR-107"
"1426" "FGF2" "hsa-miR-103a-3p"
"1427" "KRAS" "hsa-miR-143-3p"
"1428" "FGFR1" "hsa-miR-424-5p"
"1429" "ACVR2A" "hsa-miR-424-5p"
"1430" "ACVR2A" "hsa-miR-128-3p"
"1431" "AKT3" "hsa-miR-424-5p"
"1432" "BMPR2" "hsa-miR-106a-5p"
"1433" "MAP2K1" "hsa-miR-424-5p"
"1434" "IGF1" "hsa-miR-206"
"1435" "IGF1" "hsa-miR-18a-5p"
"1436" "ACVR2B" "hsa-miR-107"
"1437" "ACVR2B" "hsa-miR-103a-3p"
"1438" "ISL1" "hsa-miR-128-3p"
"1439" "SMAD2" "hsa-miR-18a-5p"
"1440" "SMAD2" "hsa-miR-128-3p"
"1441" "BMI1" "hsa-miR-128-3p"
"1442" "JARID2" "hsa-miR-206"
"1443" "LIF" "hsa-miR-18a-5p"
"1444" "PIK3R1" "hsa-miR-103a-3p"
"1445" "PIK3R1" "hsa-miR-107"
"1446" "PIK3R1" "hsa-miR-128-3p"
"1447" "PIK3R1" "hsa-miR-486-5p"
"1448" "PCGF5" "hsa-miR-107"
"1449" "ZFHX3" "hsa-miR-128-3p"
"1450" "ZFHX3" "hsa-miR-206"
"1451" "KAT6A" "hsa-miR-206"
"1452" "BMPR1A" "hsa-miR-143-3p"
"1453" "MYF5" "hsa-miR-142-5p"
"1454" "PCGF3" "hsa-miR-142-5p"
"1455" "E2F1" "hsa-miR-106a-5p"
"1456" "E2F1" "hsa-miR-17-5p"
"1457" "E2F1" "hsa-miR-20a-5p"
"1458" "KRAS" "hsa-miR-143-3p"
"1459" "CCND1" "hsa-miR-424-5p"
"1460" "AKT3" "hsa-miR-424-5p"
"1461" "MAP2K1" "hsa-miR-424-5p"
"1462" "E2F3" "hsa-miR-424-5p"
"1463" "IGF1" "hsa-miR-206"
"1464" "IGF1" "hsa-miR-18a-5p"
"1465" "CDKN1A" "hsa-miR-20a-5p"
"1466" "CDKN1A" "hsa-miR-17-5p"
"1467" "PDGFA" "hsa-miR-206"
"1468" "CDK6" "hsa-miR-107"
"1469" "CDK6" "hsa-miR-103a-3p"
"1470" "PTEN" "hsa-miR-486-5p"
"1471" "PTEN" "hsa-miR-142-5p"
"1472" "PIK3R1" "hsa-miR-103a-3p"
"1473" "PIK3R1" "hsa-miR-107"
"1474" "PIK3R1" "hsa-miR-128-3p"
"1475" "PIK3R1" "hsa-miR-486-5p"
"1476" "SOS1" "hsa-miR-128-3p"
"1477" "CALM3" "hsa-miR-122-5p"
"1478" "CALM1" "hsa-miR-143-3p"
"1479" "INSR" "hsa-miR-424-5p"
"1480" "CCND1" "hsa-miR-424-5p"
"1481" "PFKP" "hsa-miR-20a-5p"
"1482" "PFKP" "hsa-miR-17-5p"
"1483" "PFKP" "hsa-miR-106a-5p"
"1484" "RAB10" "hsa-miR-103a-3p"
"1485" "RAB10" "hsa-miR-107"
"1486" "AKT3" "hsa-miR-424-5p"
"1487" "FASN" "hsa-miR-424-5p"
"1488" "IGF1" "hsa-miR-206"
"1489" "IGF1" "hsa-miR-18a-5p"
"1490" "CAB39" "hsa-miR-103a-3p"
"1491" "CAB39" "hsa-miR-107"
"1492" "CAB39" "hsa-miR-451a"
"1493" "IRS1" "hsa-miR-128-3p"
"1494" "MAP3K7" "hsa-miR-143-3p"
"1495" "SIRT1" "hsa-miR-154-3p"
"1496" "PIK3R1" "hsa-miR-103a-3p"
"1497" "PIK3R1" "hsa-miR-107"
"1498" "PIK3R1" "hsa-miR-128-3p"
"1499" "PIK3R1" "hsa-miR-486-5p"
"1500" "PPP2R3C" "hsa-miR-103a-3p"
"1501" "PPP2R3C" "hsa-miR-107"
"1502" "RPS6KB1" "hsa-miR-128-3p"
"1503" "G6PC3" "hsa-miR-122-5p"
"1504" "FOXO1" "hsa-miR-486-5p"
"1505" "CREB5" "hsa-miR-143-3p"
"1506" "PPP2R5B" "hsa-miR-296-5p"
"1507" "FOXO3" "hsa-miR-122-5p"
"1508" "SREBF1" "hsa-miR-142-5p"
"1509" "KRAS" "hsa-miR-143-3p"
"1510" "INSR" "hsa-miR-424-5p"
"1511" "AKT3" "hsa-miR-424-5p"
"1512" "IGF1" "hsa-miR-206"
"1513" "IGF1" "hsa-miR-18a-5p"
"1514" "EIF4E" "hsa-miR-206"
"1515" "IRS1" "hsa-miR-128-3p"
"1516" "PRKACB" "hsa-miR-18a-5p"
"1517" "SIRT1" "hsa-miR-154-3p"
"1518" "PIK3R1" "hsa-miR-103a-3p"
"1519" "PIK3R1" "hsa-miR-107"
"1520" "PIK3R1" "hsa-miR-128-3p"
"1521" "PIK3R1" "hsa-miR-486-5p"
"1522" "ATG13" "hsa-miR-206"
"1523" "RPS6KB1" "hsa-miR-128-3p"
"1524" "FOXO1" "hsa-miR-486-5p"
"1525" "ATF2" "hsa-miR-451a"
"1526" "EHMT1" "hsa-miR-18a-5p"
"1527" "CREB5" "hsa-miR-143-3p"
"1528" "FOXO3" "hsa-miR-122-5p"
"1529" "STAT3" "hsa-miR-106a-5p"
"1530" "STAT3" "hsa-miR-17-5p"
"1531" "STAT3" "hsa-miR-20a-5p"
"1532" "KRAS" "hsa-miR-143-3p"
"1533" "TGFBR2" "hsa-miR-106a-5p"
"1534" "TGFBR2" "hsa-miR-20a-5p"
"1535" "TGFBR2" "hsa-miR-17-5p"
"1536" "CCND1" "hsa-miR-424-5p"
"1537" "AKT3" "hsa-miR-424-5p"
"1538" "VEGFA" "hsa-miR-424-5p"
"1539" "VEGFA" "hsa-miR-206"
"1540" "VEGFC" "hsa-miR-128-3p"
"1541" "F3" "hsa-miR-20a-5p"
"1542" "F3" "hsa-miR-17-5p"
"1543" "F3" "hsa-miR-106a-5p"
"1544" "F3" "hsa-miR-18a-5p"
"1545" "PRKCE" "hsa-miR-103a-3p"
"1546" "PRKCE" "hsa-miR-107"
"1547" "PRKCE" "hsa-miR-143-3p"
"1548" "PRKCE" "hsa-miR-206"
"1549" "SMAD2" "hsa-miR-18a-5p"
"1550" "SMAD2" "hsa-miR-128-3p"
"1551" "CDC42" "hsa-miR-18a-5p"
"1552" "PIK3R1" "hsa-miR-103a-3p"
"1553" "PIK3R1" "hsa-miR-107"
"1554" "PIK3R1" "hsa-miR-128-3p"
"1555" "PIK3R1" "hsa-miR-486-5p"
"1556" "FN1" "hsa-miR-206"
"1557" "TGFBR1" "hsa-miR-128-3p"
"1558" "EDN1" "hsa-miR-206"
"1559" "FOXO1" "hsa-miR-486-5p"
"1560" "NFATC1" "hsa-miR-143-3p"
"1561" "AXIN2" "hsa-miR-107"
"1562" "AXIN2" "hsa-miR-424-5p"
"1563" "AXIN2" "hsa-miR-103a-3p"
"1564" "CCND2" "hsa-miR-424-5p"
"1565" "CCND2" "hsa-miR-206"
"1566" "CCND2" "hsa-miR-18a-5p"
"1567" "E2F1" "hsa-miR-106a-5p"
"1568" "E2F1" "hsa-miR-17-5p"
"1569" "E2F1" "hsa-miR-20a-5p"
"1570" "KRAS" "hsa-miR-143-3p"
"1571" "CCND1" "hsa-miR-424-5p"
"1572" "RBL2" "hsa-miR-106a-5p"
"1573" "RBL2" "hsa-miR-20a-5p"
"1574" "RBL2" "hsa-miR-17-5p"
"1575" "TBPL1" "hsa-miR-424-5p"
"1576" "TBPL1" "hsa-miR-18a-5p"
"1577" "AKT3" "hsa-miR-424-5p"
"1578" "ITGB8" "hsa-miR-20a-5p"
"1579" "ITGB8" "hsa-miR-106a-5p"
"1580" "ITGB8" "hsa-miR-17-5p"
"1581" "ITGB8" "hsa-miR-143-3p"
"1582" "LAMA3" "hsa-miR-17-5p"
"1583" "LAMA3" "hsa-miR-20a-5p"
"1584" "LAMA3" "hsa-miR-106a-5p"
"1585" "MAP2K1" "hsa-miR-424-5p"
"1586" "VEGFA" "hsa-miR-424-5p"
"1587" "VEGFA" "hsa-miR-206"
"1588" "ATP6V1A" "hsa-miR-143-3p"
"1589" "ATP6V1A" "hsa-miR-206"
"1590" "CDKN1A" "hsa-miR-20a-5p"
"1591" "CDKN1A" "hsa-miR-17-5p"
"1592" "THBS1" "hsa-miR-206"
"1593" "THBS1" "hsa-miR-18a-5p"
"1594" "PATJ" "hsa-miR-18a-5p"
"1595" "CDC42" "hsa-miR-18a-5p"
"1596" "JAG1" "hsa-miR-128-3p"
"1597" "ITGAV" "hsa-miR-142-5p"
"1598" "PRKACB" "hsa-miR-18a-5p"
"1599" "ITGA6" "hsa-miR-143-3p"
"1600" "TCF7L2" "hsa-miR-206"
"1601" "CSNK1A1" "hsa-miR-103a-3p"
"1602" "CSNK1A1" "hsa-miR-107"
"1603" "CDK6" "hsa-miR-107"
"1604" "CDK6" "hsa-miR-103a-3p"
"1605" "PTEN" "hsa-miR-486-5p"
"1606" "PTEN" "hsa-miR-142-5p"
"1607" "PIK3R1" "hsa-miR-103a-3p"
"1608" "PIK3R1" "hsa-miR-107"
"1609" "PIK3R1" "hsa-miR-128-3p"
"1610" "PIK3R1" "hsa-miR-486-5p"
"1611" "PARD6B" "hsa-miR-18a-5p"
"1612" "FN1" "hsa-miR-206"
"1613" "PPP2R3C" "hsa-miR-103a-3p"
"1614" "PPP2R3C" "hsa-miR-107"
"1615" "RELN" "hsa-miR-128-3p"
"1616" "RPS6KB1" "hsa-miR-128-3p"
"1617" "SOS1" "hsa-miR-128-3p"
"1618" "ATM" "hsa-miR-18a-5p"
"1619" "FOXO1" "hsa-miR-486-5p"
"1620" "NOTCH1" "hsa-miR-34b-5p"
"1621" "LAMC1" "hsa-miR-122-5p"
"1622" "CREB5" "hsa-miR-143-3p"
"1623" "CDK2" "hsa-miR-18a-5p"
"1624" "COL6A6" "hsa-miR-486-5p"
"1625" "PPP2R5B" "hsa-miR-296-5p"
"1626" "STAT3" "hsa-miR-106a-5p"
"1627" "STAT3" "hsa-miR-17-5p"
"1628" "STAT3" "hsa-miR-20a-5p"
"1629" "CCND2" "hsa-miR-424-5p"
"1630" "CCND2" "hsa-miR-206"
"1631" "CCND2" "hsa-miR-18a-5p"
"1632" "ESR1" "hsa-miR-18a-5p"
"1633" "ESR1" "hsa-miR-122-5p"
"1634" "KRAS" "hsa-miR-143-3p"
"1635" "CCND1" "hsa-miR-424-5p"
"1636" "AKT3" "hsa-miR-424-5p"
"1637" "MAP2K1" "hsa-miR-424-5p"
"1638" "SOCS6" "hsa-miR-424-5p"
"1639" "SOCS6" "hsa-miR-128-3p"
"1640" "SOCS5" "hsa-miR-128-3p"
"1641" "SOCS5" "hsa-miR-18a-5p"
"1642" "PIK3R1" "hsa-miR-103a-3p"
"1643" "PIK3R1" "hsa-miR-107"
"1644" "PIK3R1" "hsa-miR-128-3p"
"1645" "PIK3R1" "hsa-miR-486-5p"
"1646" "SOS1" "hsa-miR-128-3p"
"1647" "SOCS1" "hsa-miR-142-5p"
"1648" "FOXO3" "hsa-miR-122-5p"
"1649" "FGFR1" "hsa-miR-424-5p"
"1650" "TGFBR2" "hsa-miR-106a-5p"
"1651" "TGFBR2" "hsa-miR-20a-5p"
"1652" "TGFBR2" "hsa-miR-17-5p"
"1653" "INSR" "hsa-miR-424-5p"
"1654" "MET" "hsa-miR-206"
"1655" "MET" "hsa-miR-128-3p"
"1656" "MET" "hsa-miR-34b-5p"
"1657" "CDC42" "hsa-miR-18a-5p"
"1658" "MAP3K7" "hsa-miR-143-3p"
"1659" "TCF7L2" "hsa-miR-206"
"1660" "TGFBR1" "hsa-miR-128-3p"
"1661" "PTPRB" "hsa-miR-128-3p"
"1662" "PTPRB" "hsa-miR-122-5p"
"1663" "SNAI2" "hsa-miR-206"
"1664" "ACTN4" "hsa-miR-142-5p"
"1665" "RHOA" "hsa-miR-142-5p"
"1666" "RHOA" "hsa-miR-154-3p"
"1667" "CTNND1" "hsa-miR-143-3p"
"1668" "E2F5" "hsa-miR-106a-5p"
"1669" "E2F5" "hsa-miR-17-5p"
"1670" "E2F5" "hsa-miR-20a-5p"
"1671" "E2F5" "hsa-miR-206"
"1672" "CCND2" "hsa-miR-424-5p"
"1673" "CCND2" "hsa-miR-206"
"1674" "CCND2" "hsa-miR-18a-5p"
"1675" "E2F1" "hsa-miR-106a-5p"
"1676" "E2F1" "hsa-miR-17-5p"
"1677" "E2F1" "hsa-miR-20a-5p"
"1678" "WEE1" "hsa-miR-424-5p"
"1679" "WEE1" "hsa-miR-128-3p"
"1680" "CCND1" "hsa-miR-424-5p"
"1681" "RBL2" "hsa-miR-106a-5p"
"1682" "RBL2" "hsa-miR-20a-5p"
"1683" "RBL2" "hsa-miR-17-5p"
"1684" "E2F3" "hsa-miR-424-5p"
"1685" "CDKN1A" "hsa-miR-20a-5p"
"1686" "CDKN1A" "hsa-miR-17-5p"
"1687" "SMAD2" "hsa-miR-18a-5p"
"1688" "SMAD2" "hsa-miR-128-3p"
"1689" "CHEK1" "hsa-miR-424-5p"
"1690" "YWHAB" "hsa-miR-128-3p"
"1691" "YWHAZ" "hsa-miR-206"
"1692" "YWHAH" "hsa-miR-103a-3p"
"1693" "YWHAH" "hsa-miR-107"
"1694" "YWHAQ" "hsa-miR-206"
"1695" "CDK6" "hsa-miR-107"
"1696" "CDK6" "hsa-miR-103a-3p"
"1697" "ATM" "hsa-miR-18a-5p"
"1698" "CDK2" "hsa-miR-18a-5p"
"1699" "RAD21" "hsa-miR-122-5p"
"1700" "STAG1" "hsa-miR-142-5p"
"1701" "BTRC" "hsa-miR-424-5p"
"1702" "CCND2" "hsa-miR-424-5p"
"1703" "CCND2" "hsa-miR-206"
"1704" "CCND2" "hsa-miR-18a-5p"
"1705" "PTCH1" "hsa-miR-424-5p"
"1706" "CCND1" "hsa-miR-424-5p"
"1707" "SPOPL" "hsa-miR-106a-5p"
"1708" "SPOPL" "hsa-miR-17-5p"
"1709" "SPOPL" "hsa-miR-20a-5p"
"1710" "MOSMO" "hsa-miR-128-3p"
"1711" "PRKACB" "hsa-miR-18a-5p"
"1712" "GLI3" "hsa-miR-143-3p"
"1713" "CSNK1A1" "hsa-miR-103a-3p"
"1714" "CSNK1A1" "hsa-miR-107"
"1715" "SMURF2" "hsa-miR-128-3p"
"1716" "CSNK1G3" "hsa-miR-143-3p"
"1717" "STAT3" "hsa-miR-106a-5p"
"1718" "STAT3" "hsa-miR-17-5p"
"1719" "STAT3" "hsa-miR-20a-5p"
"1720" "RPS6KA3" "hsa-miR-424-5p"
"1721" "RPS6KA3" "hsa-miR-107"
"1722" "RPS6KA3" "hsa-miR-103a-3p"
"1723" "INSR" "hsa-miR-424-5p"
"1724" "AKT3" "hsa-miR-424-5p"
"1725" "PRKCE" "hsa-miR-103a-3p"
"1726" "PRKCE" "hsa-miR-107"
"1727" "PRKCE" "hsa-miR-143-3p"
"1728" "PRKCE" "hsa-miR-206"
"1729" "IRS1" "hsa-miR-128-3p"
"1730" "PPP1CC" "hsa-miR-128-3p"
"1731" "PTEN" "hsa-miR-486-5p"
"1732" "PTEN" "hsa-miR-142-5p"
"1733" "PIK3R1" "hsa-miR-103a-3p"
"1734" "PIK3R1" "hsa-miR-107"
"1735" "PIK3R1" "hsa-miR-128-3p"
"1736" "PIK3R1" "hsa-miR-486-5p"
"1737" "OGT" "hsa-miR-107"
"1738" "RPS6KB1" "hsa-miR-128-3p"
"1739" "G6PC3" "hsa-miR-122-5p"
"1740" "FOXO1" "hsa-miR-486-5p"
"1741" "NR1H2" "hsa-miR-18a-5p"
"1742" "CREB5" "hsa-miR-143-3p"
"1743" "SREBF1" "hsa-miR-142-5p"
"1744" "PTPN11" "hsa-miR-143-3p"
"1745" "E2F1" "hsa-miR-106a-5p"
"1746" "E2F1" "hsa-miR-17-5p"
"1747" "E2F1" "hsa-miR-20a-5p"
"1748" "KRAS" "hsa-miR-143-3p"
"1749" "RPS6KA5" "hsa-miR-20a-5p"
"1750" "RPS6KA5" "hsa-miR-106a-5p"
"1751" "RPS6KA5" "hsa-miR-17-5p"
"1752" "RPS6KA5" "hsa-miR-128-3p"
"1753" "RPS6KA5" "hsa-miR-142-5p"
"1754" "CCND1" "hsa-miR-424-5p"
"1755" "MAP2K1" "hsa-miR-424-5p"
"1756" "VEGFA" "hsa-miR-424-5p"
"1757" "VEGFA" "hsa-miR-206"
"1758" "E2F3" "hsa-miR-424-5p"
"1759" "CDKN1A" "hsa-miR-20a-5p"
"1760" "CDKN1A" "hsa-miR-17-5p"
"1761" "THBS1" "hsa-miR-206"
"1762" "THBS1" "hsa-miR-18a-5p"
"1763" "INSR" "hsa-miR-424-5p"
"1764" "AKT3" "hsa-miR-424-5p"
"1765" "PPP3R1" "hsa-miR-20a-5p"
"1766" "PPP3R1" "hsa-miR-17-5p"
"1767" "PPP3R1" "hsa-miR-106a-5p"
"1768" "MAP2K1" "hsa-miR-424-5p"
"1769" "PRKCE" "hsa-miR-103a-3p"
"1770" "PRKCE" "hsa-miR-107"
"1771" "PRKCE" "hsa-miR-143-3p"
"1772" "PRKCE" "hsa-miR-206"
"1773" "GNAI3" "hsa-miR-424-5p"
"1774" "MYLK" "hsa-miR-424-5p"
"1775" "MYLK" "hsa-miR-18a-5p"
"1776" "MYLK" "hsa-miR-206"
"1777" "GUCY1A1" "hsa-miR-106a-5p"
"1778" "PRKG1" "hsa-miR-107"
"1779" "PRKG1" "hsa-miR-103a-3p"
"1780" "IRS1" "hsa-miR-128-3p"
"1781" "PDE3B" "hsa-miR-103a-3p"
"1782" "PDE3B" "hsa-miR-107"
"1783" "PPP1CC" "hsa-miR-128-3p"
"1784" "MEF2D" "hsa-miR-103a-3p"
"1785" "MEF2D" "hsa-miR-107"
"1786" "PDE3A" "hsa-miR-128-3p"
"1787" "ATP1B1" "hsa-miR-142-5p"
"1788" "ATP1B1" "hsa-miR-21-3p"
"1789" "SRF" "hsa-miR-296-5p"
"1790" "ATF2" "hsa-miR-451a"
"1791" "CACNA1C" "hsa-miR-143-3p"
"1792" "RHOA" "hsa-miR-142-5p"
"1793" "RHOA" "hsa-miR-154-3p"
"1794" "CALM3" "hsa-miR-122-5p"
"1795" "CALM1" "hsa-miR-143-3p"
"1796" "CREB5" "hsa-miR-143-3p"
"1797" "NFATC1" "hsa-miR-143-3p"
"1798" "FGF2" "hsa-miR-424-5p"
"1799" "FGF2" "hsa-miR-107"
"1800" "FGF2" "hsa-miR-103a-3p"
"1801" "PFN2" "hsa-miR-106a-5p"
"1802" "PFN2" "hsa-miR-20a-5p"
"1803" "PFN2" "hsa-miR-17-5p"
"1804" "PFN2" "hsa-miR-206"
"1805" "KRAS" "hsa-miR-143-3p"
"1806" "FGFR1" "hsa-miR-424-5p"
"1807" "CFL2" "hsa-miR-106a-5p"
"1808" "CFL2" "hsa-miR-17-5p"
"1809" "CFL2" "hsa-miR-20a-5p"
"1810" "ITGB8" "hsa-miR-20a-5p"
"1811" "ITGB8" "hsa-miR-106a-5p"
"1812" "ITGB8" "hsa-miR-17-5p"
"1813" "ITGB8" "hsa-miR-143-3p"
"1814" "MAP2K1" "hsa-miR-424-5p"
"1815" "FGF7" "hsa-miR-424-5p"
"1816" "MYLK" "hsa-miR-424-5p"
"1817" "MYLK" "hsa-miR-18a-5p"
"1818" "MYLK" "hsa-miR-206"
"1819" "CDC42" "hsa-miR-18a-5p"
"1820" "VAV3" "hsa-miR-103a-3p"
"1821" "VAV3" "hsa-miR-107"
"1822" "ITGAV" "hsa-miR-142-5p"
"1823" "PPP1CC" "hsa-miR-128-3p"
"1824" "MYH9" "hsa-miR-103a-3p"
"1825" "MYH9" "hsa-miR-107"
"1826" "ITGA6" "hsa-miR-143-3p"
"1827" "PDGFA" "hsa-miR-206"
"1828" "PIK3R1" "hsa-miR-103a-3p"
"1829" "PIK3R1" "hsa-miR-107"
"1830" "PIK3R1" "hsa-miR-128-3p"
"1831" "PIK3R1" "hsa-miR-486-5p"
"1832" "FN1" "hsa-miR-206"
"1833" "DIAPH2" "hsa-miR-142-5p"
"1834" "SOS1" "hsa-miR-128-3p"
"1835" "TMSB4X" "hsa-miR-206"
"1836" "CHRM2" "hsa-miR-18a-5p"
"1837" "PIP4K2A" "hsa-miR-122-5p"
"1838" "ACTN4" "hsa-miR-142-5p"
"1839" "RHOA" "hsa-miR-142-5p"
"1840" "RHOA" "hsa-miR-154-3p"
"1841" "ARHGEF12" "hsa-miR-142-5p"
"1842" "FGF9" "hsa-miR-143-3p"
"1843" "SSH2" "hsa-miR-143-3p"
"1844" "E2F1" "hsa-miR-106a-5p"
"1845" "E2F1" "hsa-miR-17-5p"
"1846" "E2F1" "hsa-miR-20a-5p"
"1847" "CCND1" "hsa-miR-424-5p"
"1848" "AKT3" "hsa-miR-424-5p"
"1849" "LAMA3" "hsa-miR-17-5p"
"1850" "LAMA3" "hsa-miR-20a-5p"
"1851" "LAMA3" "hsa-miR-106a-5p"
"1852" "E2F3" "hsa-miR-424-5p"
"1853" "CDKN1A" "hsa-miR-20a-5p"
"1854" "CDKN1A" "hsa-miR-17-5p"
"1855" "ITGAV" "hsa-miR-142-5p"
"1856" "RARB" "hsa-miR-206"
"1857" "ITGA6" "hsa-miR-143-3p"
"1858" "CDK6" "hsa-miR-107"
"1859" "CDK6" "hsa-miR-103a-3p"
"1860" "PTEN" "hsa-miR-486-5p"
"1861" "PTEN" "hsa-miR-142-5p"
"1862" "PIK3R1" "hsa-miR-103a-3p"
"1863" "PIK3R1" "hsa-miR-107"
"1864" "PIK3R1" "hsa-miR-128-3p"
"1865" "PIK3R1" "hsa-miR-486-5p"
"1866" "FN1" "hsa-miR-206"
"1867" "LAMC1" "hsa-miR-122-5p"
"1868" "CDK2" "hsa-miR-18a-5p"
"1869" "AXIN2" "hsa-miR-107"
"1870" "AXIN2" "hsa-miR-424-5p"
"1871" "AXIN2" "hsa-miR-103a-3p"
"1872" "KRAS" "hsa-miR-143-3p"
"1873" "CCND1" "hsa-miR-424-5p"
"1874" "AKT3" "hsa-miR-424-5p"
"1875" "MAP2K1" "hsa-miR-424-5p"
"1876" "CDKN1A" "hsa-miR-20a-5p"
"1877" "CDKN1A" "hsa-miR-17-5p"
"1878" "TCF7L2" "hsa-miR-206"
"1879" "PTEN" "hsa-miR-486-5p"
"1880" "PTEN" "hsa-miR-142-5p"
"1881" "PIK3R1" "hsa-miR-103a-3p"
"1882" "PIK3R1" "hsa-miR-107"
"1883" "PIK3R1" "hsa-miR-128-3p"
"1884" "PIK3R1" "hsa-miR-486-5p"
"1885" "SOS1" "hsa-miR-128-3p"
"1886" "FOXO3" "hsa-miR-122-5p"
"1887" "KRAS" "hsa-miR-143-3p"
"1888" "RPS6KA3" "hsa-miR-424-5p"
"1889" "RPS6KA3" "hsa-miR-107"
"1890" "RPS6KA3" "hsa-miR-103a-3p"
"1891" "PPP3R1" "hsa-miR-20a-5p"
"1892" "PPP3R1" "hsa-miR-17-5p"
"1893" "PPP3R1" "hsa-miR-106a-5p"
"1894" "MAP2K1" "hsa-miR-424-5p"
"1895" "RAP1B" "hsa-miR-128-3p"
"1896" "PPP1CC" "hsa-miR-128-3p"
"1897" "RAP1A" "hsa-miR-142-5p"
"1898" "PRKACB" "hsa-miR-18a-5p"
"1899" "GRIN2A" "hsa-miR-103a-3p"
"1900" "CACNA1C" "hsa-miR-143-3p"
"1901" "CALM3" "hsa-miR-122-5p"
"1902" "CALM1" "hsa-miR-143-3p"
"1903" "BTRC" "hsa-miR-424-5p"
"1904" "CPEB2" "hsa-miR-424-5p"
"1905" "CPEB2" "hsa-miR-142-5p"
"1906" "RPS6KA3" "hsa-miR-424-5p"
"1907" "RPS6KA3" "hsa-miR-107"
"1908" "RPS6KA3" "hsa-miR-103a-3p"
"1909" "CPEB3" "hsa-miR-107"
"1910" "CPEB3" "hsa-miR-103a-3p"
"1911" "PPP3R1" "hsa-miR-20a-5p"
"1912" "PPP3R1" "hsa-miR-17-5p"
"1913" "PPP3R1" "hsa-miR-106a-5p"
"1914" "MAP2K1" "hsa-miR-424-5p"
"1915" "IGF1" "hsa-miR-206"
"1916" "IGF1" "hsa-miR-18a-5p"
"1917" "YWHAB" "hsa-miR-128-3p"
"1918" "YWHAZ" "hsa-miR-206"
"1919" "YWHAH" "hsa-miR-103a-3p"
"1920" "YWHAH" "hsa-miR-107"
"1921" "PPP1CC" "hsa-miR-128-3p"
"1922" "YWHAQ" "hsa-miR-206"
"1923" "PRKACB" "hsa-miR-18a-5p"
"1924" "CPEB1" "hsa-miR-206"
"1925" "CPEB1" "hsa-miR-122-5p"
"1926" "CALM3" "hsa-miR-122-5p"
"1927" "CALM1" "hsa-miR-143-3p"
"1928" "CDK2" "hsa-miR-18a-5p"
"1929" "CPEB4" "hsa-miR-874-3p"
"1930" "PPP2R5B" "hsa-miR-296-5p"
"1931" "STAT3" "hsa-miR-106a-5p"
"1932" "STAT3" "hsa-miR-17-5p"
"1933" "STAT3" "hsa-miR-20a-5p"
"1934" "FGF2" "hsa-miR-424-5p"
"1935" "FGF2" "hsa-miR-107"
"1936" "FGF2" "hsa-miR-103a-3p"
"1937" "ESR1" "hsa-miR-18a-5p"
"1938" "ESR1" "hsa-miR-122-5p"
"1939" "E2F1" "hsa-miR-106a-5p"
"1940" "E2F1" "hsa-miR-17-5p"
"1941" "E2F1" "hsa-miR-20a-5p"
"1942" "KRAS" "hsa-miR-143-3p"
"1943" "RPS6KA3" "hsa-miR-424-5p"
"1944" "RPS6KA3" "hsa-miR-107"
"1945" "RPS6KA3" "hsa-miR-103a-3p"
"1946" "CCND1" "hsa-miR-424-5p"
"1947" "AKT3" "hsa-miR-424-5p"
"1948" "DLL1" "hsa-miR-424-5p"
"1949" "DLL1" "hsa-miR-103a-3p"
"1950" "DLL1" "hsa-miR-107"
"1951" "DLL1" "hsa-miR-34b-5p"
"1952" "MAP2K1" "hsa-miR-424-5p"
"1953" "VEGFA" "hsa-miR-424-5p"
"1954" "VEGFA" "hsa-miR-206"
"1955" "FGF7" "hsa-miR-424-5p"
"1956" "GNAI3" "hsa-miR-424-5p"
"1957" "JAG1" "hsa-miR-128-3p"
"1958" "HSP90B1" "hsa-miR-206"
"1959" "KPNA6" "hsa-miR-18a-5p"
"1960" "PRKACB" "hsa-miR-18a-5p"
"1961" "PIK3R1" "hsa-miR-103a-3p"
"1962" "PIK3R1" "hsa-miR-107"
"1963" "PIK3R1" "hsa-miR-128-3p"
"1964" "PIK3R1" "hsa-miR-486-5p"
"1965" "ARNT" "hsa-miR-103a-3p"
"1966" "RPS6KB1" "hsa-miR-128-3p"
"1967" "SOS1" "hsa-miR-128-3p"
"1968" "ATF2" "hsa-miR-451a"
"1969" "CACNA1C" "hsa-miR-143-3p"
"1970" "KLF5" "hsa-miR-143-3p"
"1971" "CREB5" "hsa-miR-143-3p"
"1972" "AHR" "hsa-miR-142-5p"
"1973" "FGF9" "hsa-miR-143-3p"
"1974" "KRAS" "hsa-miR-143-3p"
"1975" "INSR" "hsa-miR-424-5p"
"1976" "SGK1" "hsa-miR-424-5p"
"1977" "NEDD4L" "hsa-miR-17-5p"
"1978" "NEDD4L" "hsa-miR-20a-5p"
"1979" "NEDD4L" "hsa-miR-106a-5p"
"1980" "NEDD4L" "hsa-miR-142-5p"
"1981" "IGF1" "hsa-miR-206"
"1982" "IGF1" "hsa-miR-18a-5p"
"1983" "IRS1" "hsa-miR-128-3p"
"1984" "ATP1B1" "hsa-miR-142-5p"
"1985" "ATP1B1" "hsa-miR-21-3p"
"1986" "PIK3R1" "hsa-miR-103a-3p"
"1987" "PIK3R1" "hsa-miR-107"
"1988" "PIK3R1" "hsa-miR-128-3p"
"1989" "PIK3R1" "hsa-miR-486-5p"
"1990" "KRAS" "hsa-miR-143-3p"
"1991" "CCND1" "hsa-miR-424-5p"
"1992" "MAP2K1" "hsa-miR-424-5p"
"1993" "CDKN1A" "hsa-miR-20a-5p"
"1994" "CDKN1A" "hsa-miR-17-5p"
"1995" "TPM3" "hsa-miR-206"
"1996" "TPM3" "hsa-miR-143-3p"
"1997" "TPM3" "hsa-miR-18a-5p"
"1998" "TCF7L2" "hsa-miR-206"
"1999" "CCDC6" "hsa-miR-107"
"2000" "CCDC6" "hsa-miR-103a-3p"
"2001" "CCDC6" "hsa-miR-122-5p"
"2002" "RET" "hsa-miR-128-3p"
"2003" "KRAS" "hsa-miR-143-3p"
"2004" "FGFR1" "hsa-miR-424-5p"
"2005" "HIF1A" "hsa-miR-18a-5p"
"2006" "HIF1A" "hsa-miR-17-5p"
"2007" "PFKP" "hsa-miR-20a-5p"
"2008" "PFKP" "hsa-miR-17-5p"
"2009" "PFKP" "hsa-miR-106a-5p"
"2010" "AKT3" "hsa-miR-424-5p"
"2011" "MAP2K1" "hsa-miR-424-5p"
"2012" "MET" "hsa-miR-206"
"2013" "MET" "hsa-miR-128-3p"
"2014" "MET" "hsa-miR-34b-5p"
"2015" "HK2" "hsa-miR-143-3p"
"2016" "G6PD" "hsa-miR-206"
"2017" "RET" "hsa-miR-128-3p"
"2018" "PTEN" "hsa-miR-486-5p"
"2019" "PTEN" "hsa-miR-142-5p"
"2020" "PIK3R1" "hsa-miR-103a-3p"
"2021" "PIK3R1" "hsa-miR-107"
"2022" "PIK3R1" "hsa-miR-128-3p"
"2023" "PIK3R1" "hsa-miR-486-5p"
"2024" "CNOT6L" "hsa-miR-424-5p"
"2025" "CNOT6L" "hsa-miR-107"
"2026" "BTG2" "hsa-miR-424-5p"
"2027" "BTG2" "hsa-miR-103a-3p"
"2028" "BTG2" "hsa-miR-107"
"2029" "BTG2" "hsa-miR-128-3p"
"2030" "PFKP" "hsa-miR-20a-5p"
"2031" "PFKP" "hsa-miR-17-5p"
"2032" "PFKP" "hsa-miR-106a-5p"
"2033" "BTG3" "hsa-miR-20a-5p"
"2034" "BTG3" "hsa-miR-18a-5p"
"2035" "BTG3" "hsa-miR-106a-5p"
"2036" "BTG3" "hsa-miR-17-5p"
"2037" "BTG3" "hsa-miR-142-5p"
"2038" "XRN1" "hsa-miR-106a-5p"
"2039" "CNOT7" "hsa-miR-17-5p"
"2040" "CNOT7" "hsa-miR-20a-5p"
"2041" "CNOT7" "hsa-miR-106a-5p"
"2042" "PAN3" "hsa-miR-143-3p"
"2043" "DCP1A" "hsa-miR-107"
"2044" "DCP1A" "hsa-miR-103a-3p"
"2045" "DCP1A" "hsa-miR-128-3p"
"2046" "HSPD1" "hsa-miR-206"
"2047" "DCP2" "hsa-miR-206"
"2048" "TOB1" "hsa-miR-486-5p"
"2049" "TENT4B" "hsa-miR-143-3p"
"2050" "DDX6" "hsa-miR-143-3p"
"2051" "KRAS" "hsa-miR-143-3p"
"2052" "INSR" "hsa-miR-424-5p"
"2053" "AKT3" "hsa-miR-424-5p"
"2054" "IGF1" "hsa-miR-206"
"2055" "IGF1" "hsa-miR-18a-5p"
"2056" "IRS1" "hsa-miR-128-3p"
"2057" "PRKACB" "hsa-miR-18a-5p"
"2058" "SIRT1" "hsa-miR-154-3p"
"2059" "PIK3R1" "hsa-miR-103a-3p"
"2060" "PIK3R1" "hsa-miR-107"
"2061" "PIK3R1" "hsa-miR-128-3p"
"2062" "PIK3R1" "hsa-miR-486-5p"
"2063" "RPS6KB1" "hsa-miR-128-3p"
"2064" "FOXO1" "hsa-miR-486-5p"
"2065" "FOXO3" "hsa-miR-122-5p"
"2066" "E2F1" "hsa-miR-106a-5p"
"2067" "E2F1" "hsa-miR-17-5p"
"2068" "E2F1" "hsa-miR-20a-5p"
"2069" "KRAS" "hsa-miR-143-3p"
"2070" "HIF1A" "hsa-miR-18a-5p"
"2071" "HIF1A" "hsa-miR-17-5p"
"2072" "USP15" "hsa-miR-424-5p"
"2073" "SP1" "hsa-miR-128-3p"
"2074" "TBC1D15" "hsa-miR-206"
"2075" "CITED2" "hsa-miR-206"
"2076" "MFN2" "hsa-miR-103a-3p"
"2077" "MFN2" "hsa-miR-107"
"2078" "RHOT1" "hsa-miR-142-5p"
"2079" "USP8" "hsa-miR-874-3p"
"2080" "FOXO3" "hsa-miR-122-5p"
"2081" "EIF2AK3" "hsa-miR-143-3p"
"2082" "KRAS" "hsa-miR-143-3p"
"2083" "CCND1" "hsa-miR-424-5p"
"2084" "AKT3" "hsa-miR-424-5p"
"2085" "MAP2K1" "hsa-miR-424-5p"
"2086" "PRKCE" "hsa-miR-103a-3p"
"2087" "PRKCE" "hsa-miR-107"
"2088" "PRKCE" "hsa-miR-143-3p"
"2089" "PRKCE" "hsa-miR-206"
"2090" "GNAI3" "hsa-miR-424-5p"
"2091" "SMAD2" "hsa-miR-18a-5p"
"2092" "SMAD2" "hsa-miR-128-3p"
"2093" "MYLK" "hsa-miR-424-5p"
"2094" "MYLK" "hsa-miR-18a-5p"
"2095" "MYLK" "hsa-miR-206"
"2096" "APLN" "hsa-miR-424-5p"
"2097" "JAG1" "hsa-miR-128-3p"
"2098" "PDE3B" "hsa-miR-103a-3p"
"2099" "PDE3B" "hsa-miR-107"
"2100" "PRKACB" "hsa-miR-18a-5p"
"2101" "CCN2" "hsa-miR-18a-5p"
"2102" "MEF2D" "hsa-miR-103a-3p"
"2103" "MEF2D" "hsa-miR-107"
"2104" "HDAC4" "hsa-miR-206"
"2105" "TGFBR1" "hsa-miR-128-3p"
"2106" "RPS6KB1" "hsa-miR-128-3p"
"2107" "CALM3" "hsa-miR-122-5p"
"2108" "CALM1" "hsa-miR-143-3p"
"2109" "RRAGD" "hsa-miR-106a-5p"
"2110" "RRAGD" "hsa-miR-20a-5p"
"2111" "RRAGD" "hsa-miR-17-5p"
"2112" "KRAS" "hsa-miR-143-3p"
"2113" "HIF1A" "hsa-miR-18a-5p"
"2114" "HIF1A" "hsa-miR-17-5p"
"2115" "AKT3" "hsa-miR-424-5p"
"2116" "ATG16L1" "hsa-miR-20a-5p"
"2117" "ATG16L1" "hsa-miR-106a-5p"
"2118" "ATG16L1" "hsa-miR-17-5p"
"2119" "ATG16L1" "hsa-miR-874-3p"
"2120" "MAP2K1" "hsa-miR-424-5p"
"2121" "WIPI2" "hsa-miR-424-5p"
"2122" "IRS1" "hsa-miR-128-3p"
"2123" "PRKACB" "hsa-miR-18a-5p"
"2124" "MAP3K7" "hsa-miR-143-3p"
"2125" "MTMR4" "hsa-miR-107"
"2126" "MTMR4" "hsa-miR-103a-3p"
"2127" "ATG2B" "hsa-miR-143-3p"
"2128" "ATG2B" "hsa-miR-296-5p"
"2129" "PTEN" "hsa-miR-486-5p"
"2130" "PTEN" "hsa-miR-142-5p"
"2131" "PIK3R1" "hsa-miR-103a-3p"
"2132" "PIK3R1" "hsa-miR-107"
"2133" "PIK3R1" "hsa-miR-128-3p"
"2134" "PIK3R1" "hsa-miR-486-5p"
"2135" "ATG13" "hsa-miR-206"
"2136" "NRBF2" "hsa-miR-128-3p"
"2137" "RPS6KB1" "hsa-miR-128-3p"
"2138" "VMP1" "hsa-miR-142-5p"
"2139" "EIF2AK3" "hsa-miR-143-3p"
"2140" "STAT3" "hsa-miR-106a-5p"
"2141" "STAT3" "hsa-miR-17-5p"
"2142" "STAT3" "hsa-miR-20a-5p"
"2143" "CCND2" "hsa-miR-424-5p"
"2144" "CCND2" "hsa-miR-206"
"2145" "CCND2" "hsa-miR-18a-5p"
"2146" "KRAS" "hsa-miR-143-3p"
"2147" "CCND1" "hsa-miR-424-5p"
"2148" "RBL2" "hsa-miR-106a-5p"
"2149" "RBL2" "hsa-miR-20a-5p"
"2150" "RBL2" "hsa-miR-17-5p"
"2151" "TBPL1" "hsa-miR-424-5p"
"2152" "TBPL1" "hsa-miR-18a-5p"
"2153" "CDKN1A" "hsa-miR-20a-5p"
"2154" "CDKN1A" "hsa-miR-17-5p"
"2155" "CHEK1" "hsa-miR-424-5p"
"2156" "YWHAB" "hsa-miR-128-3p"
"2157" "YWHAZ" "hsa-miR-206"
"2158" "YWHAH" "hsa-miR-103a-3p"
"2159" "YWHAH" "hsa-miR-107"
"2160" "CDC42" "hsa-miR-18a-5p"
"2161" "YWHAQ" "hsa-miR-206"
"2162" "PRKACB" "hsa-miR-18a-5p"
"2163" "HDAC4" "hsa-miR-206"
"2164" "CDK6" "hsa-miR-107"
"2165" "CDK6" "hsa-miR-103a-3p"
"2166" "PIK3R1" "hsa-miR-103a-3p"
"2167" "PIK3R1" "hsa-miR-107"
"2168" "PIK3R1" "hsa-miR-128-3p"
"2169" "PIK3R1" "hsa-miR-486-5p"
"2170" "GTF2A2" "hsa-miR-128-3p"
"2171" "SRF" "hsa-miR-296-5p"
"2172" "HNRNPK" "hsa-miR-206"
"2173" "ATF2" "hsa-miR-451a"
"2174" "ACTN4" "hsa-miR-142-5p"
"2175" "RHOA" "hsa-miR-142-5p"
"2176" "RHOA" "hsa-miR-154-3p"
"2177" "CREB5" "hsa-miR-143-3p"
"2178" "CDK2" "hsa-miR-18a-5p"
"2179" "STAT3" "hsa-miR-106a-5p"
"2180" "STAT3" "hsa-miR-17-5p"
"2181" "STAT3" "hsa-miR-20a-5p"
"2182" "KRAS" "hsa-miR-143-3p"
"2183" "CCND1" "hsa-miR-424-5p"
"2184" "AKT3" "hsa-miR-424-5p"
"2185" "MAP2K1" "hsa-miR-424-5p"
"2186" "RUNX1T1" "hsa-miR-424-5p"
"2187" "RUNX1T1" "hsa-miR-107"
"2188" "RUNX1T1" "hsa-miR-103a-3p"
"2189" "RUNX1T1" "hsa-miR-21-3p"
"2190" "RUNX1" "hsa-miR-18a-5p"
"2191" "TCF7L2" "hsa-miR-206"
"2192" "PIK3R1" "hsa-miR-103a-3p"
"2193" "PIK3R1" "hsa-miR-107"
"2194" "PIK3R1" "hsa-miR-128-3p"
"2195" "PIK3R1" "hsa-miR-486-5p"
"2196" "RPS6KB1" "hsa-miR-128-3p"
"2197" "SOS1" "hsa-miR-128-3p"
"2198" "KRAS" "hsa-miR-143-3p"
"2199" "CCND1" "hsa-miR-424-5p"
"2200" "KCNJ2" "hsa-miR-424-5p"
"2201" "KCNJ2" "hsa-miR-18a-5p"
"2202" "KCNJ2" "hsa-miR-206"
"2203" "PPP3R1" "hsa-miR-20a-5p"
"2204" "PPP3R1" "hsa-miR-17-5p"
"2205" "PPP3R1" "hsa-miR-106a-5p"
"2206" "MAP2K1" "hsa-miR-424-5p"
"2207" "CACNA2D1" "hsa-miR-107"
"2208" "CACNA2D1" "hsa-miR-103a-3p"
"2209" "RCAN1" "hsa-miR-103a-3p"
"2210" "RCAN1" "hsa-miR-107"
"2211" "CDKN1A" "hsa-miR-20a-5p"
"2212" "CDKN1A" "hsa-miR-17-5p"
"2213" "GNAI3" "hsa-miR-424-5p"
"2214" "MYLK" "hsa-miR-424-5p"
"2215" "MYLK" "hsa-miR-18a-5p"
"2216" "MYLK" "hsa-miR-206"
"2217" "GUCY1A1" "hsa-miR-106a-5p"
"2218" "PPP1CC" "hsa-miR-128-3p"
"2219" "PRKACB" "hsa-miR-18a-5p"
"2220" "CACNA1C" "hsa-miR-143-3p"
"2221" "RHOA" "hsa-miR-142-5p"
"2222" "RHOA" "hsa-miR-154-3p"
"2223" "CALM3" "hsa-miR-122-5p"
"2224" "CALM1" "hsa-miR-143-3p"
"2225" "MAPK7" "hsa-miR-143-3p"
"2226" "CACNG8" "hsa-miR-296-5p"
"2227" "NFATC1" "hsa-miR-143-3p"
