# Supplementary material for: SARS-CoV-2 RNAs are processed into 22-nt vsRNAs in Vero cells
Source: Front Immunol. 2022 Oct 28;13:1008084. doi: 10.3389/fimmu.2022.1008084 (PMC9650353; doi:10.3389/fimmu.2022.1008084)
Supplement: Supplementary Figure 1 — Description of sRNA libraries in control and SARS-CoV-2-infected Vero cells. (A) Correlation of miRNA reads between two biological replicates in control and SARS-CoV-2-infected (6 hpi/12 hpi) Vero cells. (B) PCA plot of miRNA-seq libraries of control and virus-infected (6 hpi/12 hpi) Vero cells. [file DataSheet_1.zip › Data Sheet 1/SARS-CoV-2 source code & data/SARS-CoV-2 source code/fig3/readme.txt]

#### Specific command

Rscript vero_GOKE.R ./input/mirdip_all.txt ./output/GO.pdf ./output/KEGG.pdf ./output/ke_net_prepare.txt


### Supplementary Instructions
##Use mirDIP(http://ophid.utoronto.ca/mirDIP/) to predict the targets of the 32 differentially expressed microRNAs screened in fig2/2B/output, see input/mirDIP_E_2021_07_27_10_34_29.txt for the results
##Filter out microRNA-target pairs with a correlation score > 0.6 in the fifth column of mirDIP_E_2021_07_27_10_34_29.txt, see input/mirdip_all.txt for the result

##MF.pdf as the result of fig3A, KEGG.pdf as the result of fig3B
##ke_net_prepare.txt is used as the input file of Cytoscape to draw the interaction network diagram, and the result is shown in ttt.cys

#Pay attention to download the relevant R package
library(clusterProfiler)
library(topGO)
library(Rgraphviz)
library(pathview)
library(org.Hs.eg.db)
library(ggnewscale)
library(forcats)
library(ggplot2)
library(tidyverse)
