# Supplementary material for: SARS-CoV-2 RNAs are processed into 22-nt vsRNAs in Vero cells
Source: Front Immunol. 2022 Oct 28;13:1008084. doi: 10.3389/fimmu.2022.1008084 (PMC9650353; doi:10.3389/fimmu.2022.1008084)
Supplement: Supplementary Figure 1 — Description of sRNA libraries in control and SARS-CoV-2-infected Vero cells. (A) Correlation of miRNA reads between two biological replicates in control and SARS-CoV-2-infected (6 hpi/12 hpi) Vero cells. (B) PCA plot of miRNA-seq libraries of control and virus-infected (6 hpi/12 hpi) Vero cells. [file DataSheet_1.zip › Data Sheet 1/SARS-CoV-2 source code & data/SARS-CoV-2 source code/fig4/output/29520-29670-negative.txt]

start	seq	strand	length	counts
29503	CATGAGCAGTGCCGACTCAACT	-	22	1
29537	TATGCAGACCACACAAGGCAGA	-	22	1
29538	ATGCAGACCACACAAGGCAGAT	-	22	1
29538	ATGCAGACCACACAAGGCAGATG	-	23	2
29538	ATGCAGACCACACAAGGCATATG	-	23	1
29538	GTGCAGACCACACAAGGCAGATG	-	23	1
29539	TGCAGACCACACAAGGCAGATG	-	22	1
29540	GCAGACCACACAAGGCAGATAG	-	22	1
29540	GCAGACCACACAAGGCAGATG	-	21	3
29540	GCAGACCACACAAGGCAGATGG	-	22	2
29540	TCAGACCACACAAGGCAGATGG	-	22	1
29570	AACATTTTCGCTTTTCCGTTT	-	21	1
29575	TTTCGCTTTTCCGTTTACGAT	-	21	1
29576	TTCGCTTTTCCGTTTACGATATT	-	23	1
29578	CGCTTTTCCGTTTACGATATAT	-	22	1
29578	CGCTTTTCCGTTTACGATATATA	-	23	1
29583	TTCCGTTTACGATATATAGTCT	-	22	1
29583	TTCCGTTTACGATATATAGTCTA	-	23	1
29588	TTTACGATATATAGTCTACTCT	-	22	1
29589	TTACGATATATAGTCTACTCT	-	21	1
29594	ATATATAGTCTACTCTTGTGCA	-	22	1
29597	TATAGTCTACTCTTGTGCAGAA	-	22	2
29598	ATAGTCTACTCTTGTGCAGAAT	-	22	1
29598	ATAGTCTACTCTTGTGCAGAATG	-	23	1
29598	ATAGTCTACTCTTGTGCTGAAT	-	22	1
29598	GTAGTCTACTCTTGTGCAGAAT	-	22	1
29598	GTAGTCTACTCTTGTGCAGAATG	-	23	1
29599	AAGTCTACTCTTGTGCAGAAT	-	21	4
29599	TAGTCTACTCTTGTGCAGAATGA	-	23	1
29600	AGTCTACTCTTGTGCAGAATG	-	21	9
29600	AGTCTACTCTTGTGCAGAATGA	-	22	1
29600	AGTCTACTCTTGTGCAGATTG	-	21	1
29600	AGTCTACTCTTGTGCTGAATG	-	21	1
29600	GGTCTACTCTTGTGCAGAATG	-	21	1
29600	TGTCTACTCTTGTGCAGAATG	-	21	1
29617	AATGAATTCTCGTAACTACATA	-	22	2
29617	AGTGAATTCTCGTAACTACATAG	-	23	1
29617	TATGAATTCTCGTAACTACATAG	-	23	1
29618	ATGAATTCTCGTAACTACATAG	-	22	6
29618	ATGAATTCTCGTAACTACATAGC	-	23	3
29618	ATGAATTCTCGTAACTACATTG	-	22	1
29620	GAATTCTCGTAACTACATAGCAC	-	23	1
29621	AATTCTCGTAACTACATAGCA	-	21	1
29621	AATTCTCGTAACTACATAGCAC	-	22	6
29622	ATTCTCGTAACTACATAGCAC	-	21	3
29622	ATTCTCGTAACTACATAGCACA	-	22	2
29622	ATTCTCGTAACTACATAGCACAA	-	23	2
29622	ATTCTCGTAACTACATAGCACT	-	22	1
29622	GTTCTCGTAACTACATAGCAC	-	21	1
29623	TTCTCGTAACTACATAGCACA	-	21	1
29623	TTCTCGTAACTACATAGCACAA	-	22	2
29624	TCTCGTAACTACATAGCACAA	-	21	1
29634	ACATAGCACAAGTAGATGTAGTT	-	23	1
29636	AAAGCACAAGTAGATGTAGTT	-	21	1
29636	AAAGCACAAGTAGATGTAGTTA	-	22	1
29636	ATAGCACAAGTAGATGTAGTT	-	21	1
29670	CATAGCAATCTTTAATCAGTG	-	21	2
