# Supplementary material for: SARS-CoV-2 RNAs are processed into 22-nt vsRNAs in Vero cells
Source: Front Immunol. 2022 Oct 28;13:1008084. doi: 10.3389/fimmu.2022.1008084 (PMC9650353; doi:10.3389/fimmu.2022.1008084)
Supplement: Supplementary Figure 1 — Description of sRNA libraries in control and SARS-CoV-2-infected Vero cells. (A) Correlation of miRNA reads between two biological replicates in control and SARS-CoV-2-infected (6 hpi/12 hpi) Vero cells. (B) PCA plot of miRNA-seq libraries of control and virus-infected (6 hpi/12 hpi) Vero cells. [file DataSheet_1.zip › Data Sheet 1/SARS-CoV-2 source code & data/SARS-CoV-2 source code/fig4/output/29520-29670-positive.txt]

start	seq	strand	length	counts
29498	CAATCCATGAGCAGTGCTGACTC	+	23	7
29499	AATCCATGAGCAGTGCTGACTA	+	22	1
29499	AATCCATGAGCAGTGCTGACTC	+	22	4
29500	ATCCATGAGCAGTGCTGACTCAA	+	23	1
29500	ATCCATGAGCGGTGCTGACTC	+	21	1
29502	CCATGAGCAGTGCTGACTCAAC	+	22	1
29503	CATGAGCAGTGCTGACTCAAC	+	21	2
29503	CATGAGCAGTGCTGACTCAACTC	+	23	3
29505	TGAGCAGAGCTGACTCAACTCAG	+	23	1
29505	TGAGCAGTGCTGACTCAACTC	+	21	1
29505	TGAGCAGTGCTGACTCAACTCA	+	22	1
29506	GAGCAGTGCTGACTCAACTCA	+	21	1
29506	GAGCAGTGCTGACTCAACTCAG	+	22	1
29506	GAGCAGTGCTGACTCAACTCAGA	+	23	1
29506	GAGCAGTGCTGACTCAACTCAGG	+	23	15
29507	AACAGTGCTGACTCAACTCAGG	+	22	1
29507	ACCAGTGCTGACTCAACTCAGG	+	22	1
29507	AGAAGTGCTGACTCAACTCAGG	+	22	2
29507	AGAAGTGCTGACTCAACTCAGGC	+	23	1
29507	AGCAATGCTGACTCAACTCAGG	+	22	1
29507	AGCAGAGCTGACTCAACTCAG	+	21	2
29507	AGCAGAGCTGACTCAACTCAGG	+	22	8
29507	AGCAGAGCTGACTCAACTCAGGC	+	23	4
29507	AGCAGCGCTGACTCAACTCAGG	+	22	2
29507	AGCAGGGCTGACTCAACTCAGG	+	22	1
29507	AGCAGTACTGACTCAACTCAGG	+	22	1
29507	AGCAGTGCAGACTCAACTCAGG	+	22	1
29507	AGCAGTGCCGACTCAACTCAGG	+	22	3
29507	AGCAGTGCCGACTCAACTCAGGC	+	23	3
29507	AGCAGTGCGGACTCAACTCAG	+	21	1
29507	AGCAGTGCGGACTCAACTCAGG	+	22	2
29507	AGCAGTGCTAACTCAACTCAGG	+	22	1
29507	AGCAGTGCTGACACAACTCAGG	+	22	2
29507	AGCAGTGCTGACACAACTCAGGC	+	23	1
29507	AGCAGTGCTGACCCAACTCAGG	+	22	5
29507	AGCAGTGCTGACCCAACTCAGGC	+	23	1
29507	AGCAGTGCTGACTAAACTCAGG	+	22	1
29507	AGCAGTGCTGACTCAAATCAGG	+	22	1
29507	AGCAGTGCTGACTCAACACAGG	+	22	4
29507	AGCAGTGCTGACTCAACACAGGC	+	23	1
29507	AGCAGTGCTGACTCAACCCAGG	+	22	2
29507	AGCAGTGCTGACTCAACCCAGGC	+	23	2
29507	AGCAGTGCTGACTCAACTCAA	+	21	4
29507	AGCAGTGCTGACTCAACTCAC	+	21	1
29507	AGCAGTGCTGACTCAACTCACG	+	22	1
29507	AGCAGTGCTGACTCAACTCAG	+	21	85
29507	AGCAGTGCTGACTCAACTCAGA	+	22	55
29507	AGCAGTGCTGACTCAACTCAGC	+	22	1
29507	AGCAGTGCTGACTCAACTCAGG	+	22	1115
29507	AGCAGTGCTGACTCAACTCAGGA	+	23	9
29507	AGCAGTGCTGACTCAACTCAGGC	+	23	234
29507	AGCAGTGCTGACTCAACTCAGGT	+	23	30
29507	AGCAGTGCTGACTCAACTCAGT	+	22	11
29507	AGCAGTGCTGACTCAACTCCGG	+	22	1
29507	AGCAGTGCTGACTCAACTCGGG	+	22	3
29507	AGCAGTGCTGACTCAACTTAG	+	21	1
29507	AGCAGTGCTGACTCAACTTAGG	+	22	5
29507	AGCAGTGCTGACTCACCTCAG	+	21	1
29507	AGCAGTGCTGACTCACCTCAGG	+	22	1
29507	AGCAGTGCTGACTCAGCTCAGG	+	22	5
29507	AGCAGTGCTGACTCAGCTCAGGC	+	23	2
29507	AGCAGTGCTGACTCATCTCAGG	+	22	1
29507	AGCAGTGCTGACTCATCTCAGGC	+	23	2
29507	AGCAGTGCTGACTCGACTCAGG	+	22	2
29507	AGCAGTGCTGACTCGACTCAGGC	+	23	2
29507	AGCAGTGCTGACTCTACTCAGG	+	22	1
29507	AGCAGTGCTGACTTAACTCAGG	+	22	2
29507	AGCAGTGCTGCCTCAACTCAGG	+	22	1
29507	AGCAGTGCTTACTCAACTCAGGC	+	23	1
29507	AGCAGTGTTGACTCAACTCAGG	+	22	1
29507	AGCGGTGCTGACTCAACTCAG	+	21	1
29507	AGCGGTGCTGACTCAACTCAGG	+	22	1
29507	AGCTGTGCTGACTCAACTCAGG	+	22	1
29507	AGGAGTGCTGACTCAACTCAGG	+	22	1
29507	AGTAGTGCTGACTCAACTCAGG	+	22	1
29507	CGCAGTGCTGACTCAACTCAGG	+	22	11
29507	CGCAGTGCTGACTCAACTCAGGC	+	23	2
29507	GGCAGTGCTGACTCAACTCAGG	+	22	6
29507	GGCAGTGCTGACTCAACTCAGGC	+	23	2
29507	TGCAGTGCTGACTCAACTCAGG	+	22	2
29507	TGCAGTGCTGACTCAACTCAGGC	+	23	1
29508	GCAATGCTGACTCAACTCAGGC	+	22	1
29508	GCACTGCTGACTCAACTCAGG	+	21	2
29508	GCAGAGCTGACTCAACTCAGG	+	21	1
29508	GCAGAGCTGACTCAACTCAGGC	+	22	1
29508	GCAGTCCTGACTCAACTCAGG	+	21	1
29508	GCAGTGCAGACTCAACTCAGGC	+	22	1
29508	GCAGTGCTGACCCAACTCAGGC	+	22	1
29508	GCAGTGCTGACTCAAATCAGGC	+	22	1
29508	GCAGTGCTGACTCAACACAGG	+	21	1
29508	GCAGTGCTGACTCAACACAGGC	+	22	1
29508	GCAGTGCTGACTCAACCCAGG	+	21	1
29508	GCAGTGCTGACTCAACTCAGA	+	21	5
29508	GCAGTGCTGACTCAACTCAGG	+	21	73
29508	GCAGTGCTGACTCAACTCAGGA	+	22	2
29508	GCAGTGCTGACTCAACTCAGGC	+	22	41
29508	GCAGTGCTGACTCAACTCAGGCC	+	23	3
29508	GCAGTGCTGACTCAACTCAGGCT	+	23	1
29508	GCAGTGCTGACTCAACTCAGGT	+	22	4
29508	GCAGTGCTGACTCAACTCCGGC	+	22	1
29508	GCAGTGCTGACTCAATTCAGGC	+	22	1
29508	GCAGTGCTGACTCGACTCAGG	+	21	1
29508	GCAGTGCTGCCTCAACTCAGG	+	21	2
29508	GCAGTGCTGCCTCAACTCAGGC	+	22	2
29508	TCAGTGCTGACTCAACTCAGG	+	21	2
29509	CAGTGCTGACTCAACTCAGCC	+	21	1
29509	CAGTGCTGACTCAACTCAGGC	+	21	78
29509	CAGTGCTGACTCAACTCAGGCA	+	22	1
29509	CAGTGCTGACTCAACTCAGGCC	+	22	22
29509	CAGTGCTGACTCAACTCAGGCCC	+	23	2
29509	CAGTGCTGACTCAACTCAGGCCT	+	23	19
29509	CAGTGCTGACTCAACTCAGGCG	+	22	1
29509	CAGTGCTGACTCAACTCAGGCT	+	22	7
29509	CAGTGCTGACTCAACTCAGGT	+	21	14
29509	CAGTGCTGACTCAACTCAGGTC	+	22	1
29509	CAGTGCTGACTCACCTCAGGC	+	21	1
29509	CAGTGCTGACTCACCTCAGGCCT	+	23	1
29509	CTGTGCTGACTCAACTCAGGC	+	21	1
29510	AGTGCTGACTCAACTCAGGCC	+	21	2
29510	AGTGCTGACTCAACTCAGGCCTA	+	23	1
29511	GTGCTGACTCAACTCAGGCCGA	+	22	1
29511	GTGCTGACTCAACTCAGGCCTA	+	22	3
29512	TGCTGACTCAACCCAGGCCTA	+	21	1
29512	TGCTGACTCAACTCAGGCCTA	+	21	1
29512	TGCTGACTCAACTCAGGCCTAA	+	22	1
29512	TGCTGACTCAACTCAGGCCTTA	+	22	2
29513	GCTGACTCAACTCAGGCCTAA	+	21	2
29515	TGACACAACTCAGGCCTAAACTC	+	23	1
29515	TGACTCAACACAGGCCTAAAC	+	21	1
29515	TGACTCAACTCAGGCCTAAACT	+	22	2
29516	GACTCAACTCAGGCCTAAACAC	+	22	1
29516	GACTCAACTCAGGCCTAAACC	+	21	1
29516	GACTCAACTCAGGCCTAAACT	+	21	3
29516	GACTCAACTCAGGCCTAAACTC	+	22	10
29516	GACTCAACTCAGGCCTAAACTCA	+	23	4
29516	GACTCAACTCAGGCCTAAACTT	+	22	1
29516	GACTCAGCTCAGGCCTAAACT	+	21	1
29517	AATCAACTCAGGCCTAAACTC	+	21	1
29517	ACACAACTCAGGCCTAAACTC	+	21	1
29517	ACCCAACTCAGGCCTAAACTC	+	21	1
29517	ACCCAACTCAGGCCTAAACTCAT	+	23	2
29517	ACTAAACTCAGGCCTAAACTC	+	21	2
29517	ACTAAACTCAGGCCTAAACTCA	+	22	2
29517	ACTAAACTCAGGCCTAAACTCAT	+	23	1
29517	ACTCAAATCAGGCCTAAACTCA	+	22	1
29517	ACTCAACACAGGCCTAAACTC	+	21	2
29517	ACTCAACTAAGGCCTAAACTC	+	21	1
29517	ACTCAACTCAAGCCTAAACTC	+	21	1
29517	ACTCAACTCACGCCTAAACTC	+	21	1
29517	ACTCAACTCAGGACTAAACTC	+	21	1
29517	ACTCAACTCAGGCCAAAACTC	+	21	1
29517	ACTCAACTCAGGCCTAAACACAT	+	23	1
29517	ACTCAACTCAGGCCTAAACCCA	+	22	1
29517	ACTCAACTCAGGCCTAAACTC	+	21	202
29517	ACTCAACTCAGGCCTAAACTCA	+	22	139
29517	ACTCAACTCAGGCCTAAACTCAA	+	23	3
29517	ACTCAACTCAGGCCTAAACTCAC	+	23	11
29517	ACTCAACTCAGGCCTAAACTCAG	+	23	2
29517	ACTCAACTCAGGCCTAAACTCAT	+	23	191
29517	ACTCAACTCAGGCCTAAACTCG	+	22	1
29517	ACTCAACTCAGGCCTAAACTCGT	+	23	5
29517	ACTCAACTCAGGCCTAAACTCT	+	22	1
29517	ACTCAACTCAGGCCTAAACTT	+	21	7
29517	ACTCAACTCAGGCCTAAACTTAT	+	23	1
29517	ACTCAACTCAGGCCTAAATTC	+	21	1
29517	ACTCAACTCAGGCCTAGACTC	+	21	1
29517	ACTCAACTCAGGCCTTAACTCAT	+	23	1
29517	ACTCAACTCAGGTCTAAACTCAT	+	23	1
29517	ACTCAACTCATGCCTAAACTC	+	21	1
29517	ACTCAACTCCGGCCTAAACTC	+	21	1
29517	ACTCAACTCGGGCCTAAACTCAT	+	23	1
29517	ACTCAACTTAGGCCTAAACTCA	+	22	1
29517	ACTCAACTTAGGCCTAAACTCAT	+	23	1
29517	ACTCAGCTCAGGCCTAAACTCAT	+	23	3
29517	ACTCGACTCAGGCCTAAACTC	+	21	1
29517	ATTCAACTCAGGCCTAAACTCAT	+	23	1
29517	CCTCAACTCAGGCCTAAACTC	+	21	11
29517	CCTCAACTCAGGCCTAAACTCA	+	22	5
29517	CCTCAACTCAGGCCTAAACTCAT	+	23	6
29517	GCTCAACTCAGGCCTAAACTC	+	21	1
29517	GCTCAACTCAGGCCTAAACTCA	+	22	1
29517	GCTCAACTCAGGCCTAAACTCAT	+	23	5
29518	ATCAACTCAGGCCTAAACTCATG	+	23	3
29518	CACAACTCAGGCCTAAACTCATG	+	23	4
29518	CCCAACTCAGGCCTAAACTCATG	+	23	5
29518	CGCAACTCAGGCCTAAACTCATG	+	23	3
29518	CTCAACACAGGCCTAAACTCATG	+	23	3
29518	CTCAACCCAGGCCTAAACTCATG	+	23	5
29518	CTCAACGCAGGCCTAAACTCATG	+	23	2
29518	CTCAACTAAGGCCTAAACTCATG	+	23	5
29518	CTCAACTCAGACCTAAACTCATG	+	23	2
29518	CTCAACTCAGCCCTAAACTCA	+	21	1
29518	CTCAACTCAGCCCTAAACTCATG	+	23	1
29518	CTCAACTCAGGACTAAACTCATG	+	23	1
29518	CTCAACTCAGGCATAAACTCATG	+	23	2
29518	CTCAACTCAGGCCAAAACTCATG	+	23	7
29518	CTCAACTCAGGCCCAAACTCATG	+	23	3
29518	CTCAACTCAGGCCTAAAATCATG	+	23	1
29518	CTCAACTCAGGCCTAAACACA	+	21	1
29518	CTCAACTCAGGCCTAAACACATG	+	23	6
29518	CTCAACTCAGGCCTAAACCCATG	+	23	3
29518	CTCAACTCAGGCCTAAACTAATG	+	23	4
29518	CTCAACTCAGGCCTAAACTCA	+	21	40
29518	CTCAACTCAGGCCTAAACTCAAG	+	23	5
29518	CTCAACTCAGGCCTAAACTCAC	+	22	2
29518	CTCAACTCAGGCCTAAACTCACG	+	23	5
29518	CTCAACTCAGGCCTAAACTCAT	+	22	52
29518	CTCAACTCAGGCCTAAACTCATA	+	23	68
29518	CTCAACTCAGGCCTAAACTCATC	+	23	6
29518	CTCAACTCAGGCCTAAACTCATG	+	23	1700
29518	CTCAACTCAGGCCTAAACTCATT	+	23	4
29518	CTCAACTCAGGCCTAAACTCG	+	21	1
29518	CTCAACTCAGGCCTAAACTCGTG	+	23	7
29518	CTCAACTCAGGCCTAAACTCTTG	+	23	1
29518	CTCAACTCAGGCCTAAACTTATG	+	23	5
29518	CTCAACTCAGGCCTAAATTCATG	+	23	1
29518	CTCAACTCAGGCCTAACCTCATG	+	23	2
29518	CTCAACTCAGGCCTAAGCTCA	+	21	1
29518	CTCAACTCAGGCCTAAGCTCATG	+	23	7
29518	CTCAACTCAGGCCTAATCTCATG	+	23	1
29518	CTCAACTCAGGCCTACACTCATG	+	23	3
29518	CTCAACTCAGGCCTAGACTCATG	+	23	2
29518	CTCAACTCAGGCCTATACTCATG	+	23	2
29518	CTCAACTCAGGCCTGAACTCATG	+	23	2
29518	CTCAACTCAGGCCTTAACTCATG	+	23	1
29518	CTCAACTCAGGCGTAAACTCATG	+	23	1
29518	CTCAACTCAGGGCTAAACTCATG	+	23	1
29518	CTCAACTCAGTCCTAAACTCATG	+	23	4
29518	CTCAACTCGGGCCTAAACTCATG	+	23	4
29518	CTCAACTTAGGCCTAAACTCATG	+	23	3
29518	CTCAATTCAGGCCTAAACTCATG	+	23	2
29518	CTCACCTCAGGCCTAAACTCATG	+	23	3
29518	CTCAGCTCAGGCCTAAACTCATG	+	23	2
29518	CTCCACTCAGGCCTAAACTCATG	+	23	1
29518	CTCGACTCAGGCCTAAACTCATG	+	23	2
29518	CTCTACTCAGGCCTAAACTCATG	+	23	1
29518	CTTAACTCAGGCCTAAACTCATG	+	23	3
29518	GTCAACTCAGGCCTAAACTCATG	+	23	1
29518	TTCAACTCAGGCCTAAACTCATG	+	23	1
29519	ACAACTCAGGCCTAAACTCATG	+	22	3
29519	ACAACTCAGGCCTAAACTCATGC	+	23	1
29519	GCAACTCAGGCCTAAACTCATG	+	22	1
29519	TCAACACAGGCCTAAACTCATG	+	22	1
29519	TCAACTCAGGCCGAAACTCATG	+	22	1
29519	TCAACTCAGGCCTAAACTCATA	+	22	2
29519	TCAACTCAGGCCTAAACTCATG	+	22	68
29519	TCAACTCAGGCCTAAACTCATGC	+	23	11
29519	TCAACTCAGGCCTAAACTCATT	+	22	1
29519	TCAACTCAGGCCTAAACTTATG	+	22	1
29519	TCAACTCAGGCCTCAACTCATG	+	22	1
29519	TCAACTTAGGCCTAAACTCATG	+	22	1
29520	CAAATCAGGCCTAAACTCATG	+	21	1
29520	CAACACAGGCCTAAACTCATG	+	21	6
29520	CAACTAAGGCCTAAACTCATGC	+	22	1
29520	CAACTCAGCCCTAAACTCATG	+	21	1
29520	CAACTCAGGCCCAAACTCATG	+	21	1
29520	CAACTCAGGCCTAAACCCATG	+	21	1
29520	CAACTCAGGCCTAAACTCAAG	+	21	3
29520	CAACTCAGGCCTAAACTCATA	+	21	8
29520	CAACTCAGGCCTAAACTCATG	+	21	194
29520	CAACTCAGGCCTAAACTCATGC	+	22	23
29520	CAACTCAGGCCTAAACTCATGCA	+	23	2
29520	CAACTCAGGCCTAAACTCATGT	+	22	3
29520	CAACTCAGGCCTAAACTCATT	+	21	2
29520	CAACTCAGGCCTAAACTCGTGC	+	22	2
29520	CAACTCAGGCCTAAACTTATG	+	21	1
29520	CAACTCAGGCCTTAACTCATG	+	21	1
29520	CCACTCAGGCCTAAACTCATG	+	21	1
29520	CGACTCAGGCCTAAACTCATG	+	21	1
29520	CGACTCAGGCCTAAACTCATGC	+	22	1
29521	AACTCAGGCCTAAACTCATGC	+	21	27
29521	AACTCAGGCCTAAACTCATGCA	+	22	8
29521	AACTCAGGCCTAAACTCATGCAA	+	23	1
29521	AACTCAGGCCTAAACTCATGCAG	+	23	27
29521	AACTCAGGCCTAAACTCATGT	+	21	3
29521	AACTCAGGCCTAACCTCATGC	+	21	1
29521	AACTCAGGCCTATACTCATGC	+	21	1
29521	AACTCAGGCCTATACTCATGCAG	+	23	1
29521	AACTCAGGCCTGAACTCATGCA	+	22	1
29522	ACTCAGGCCAAAACTCATGCA	+	21	1
29522	ACTCAGGCCAAAACTCATGCAG	+	22	1
29522	ACTCAGGCCTAAACCCATGCAGA	+	23	1
29522	ACTCAGGCCTAAACTCATGCA	+	21	12
29522	ACTCAGGCCTAAACTCATGCAA	+	22	2
29522	ACTCAGGCCTAAACTCATGCAG	+	22	18
29522	ACTCAGGCCTAAACTCATGCAGA	+	23	31
29522	ACTCAGGCCTAAGCTCATGCA	+	21	1
29522	ACTCAGTCCTAAACTCATGCAGA	+	23	1
29522	CCTCAGGCCTAAACTCATGCAG	+	22	1
29522	CCTCAGGCCTAAACTCATGCAGA	+	23	4
29523	CCCAGGCCTAAACTCATGCAG	+	21	1
29523	CTCAGGCCCAAACTCATGCAG	+	21	1
29523	CTCAGGCCTAAACTCATGCAG	+	21	31
29523	CTCAGGCCTAAACTCATGCAGA	+	22	29
29523	CTCAGGCCTAAACTCATGCAGAC	+	23	2
29523	CTCAGGCCTAAACTCATGCAGAT	+	23	1
29523	CTCAGGCCTAAACTCATGCAGT	+	22	2
29523	CTCAGTCCTAAACTCATGCAGA	+	22	1
29523	CTCTGGCCTAAACTCATGCAG	+	21	2
29523	CTTAGGCCTAAACTCATGCAGA	+	22	1
29524	GCAGGCCTAAACTCATGCAGACC	+	23	1
29524	TCAGGCCTAAACTCATGCAGA	+	21	18
29524	TCAGGCCTAAACTCATGCAGAC	+	22	1
29524	TCAGGCCTAAACTCATGCAGACA	+	23	1
29524	TCAGGCCTAAACTCATGCAGACC	+	23	6
29524	TCAGGCCTAAACTCATGCAGACT	+	23	1
29524	TCAGGCCTAAACTCATGCAGT	+	21	4
29525	CAAGCCTAAACTCATGCAGACC	+	22	1
29525	CAGGCCTAAACTCATGCAGAC	+	21	1
29525	CAGGCCTAAACTCATGCAGACC	+	22	12
29525	CAGGCCTAAACTCATGCAGACCA	+	23	3
29525	CAGGCCTAAACTCATGCAGACT	+	22	2
29525	CAGGCCTAAACTCATGCAGAT	+	21	2
29526	AGGCCTAAACTCATGCAGACC	+	21	7
29528	GCCTAAACTCATGCAGACCAC	+	21	4
29528	GCCTAAACTCATGCAGACCACA	+	22	6
29529	CCTAAACACATGCAGACCACA	+	21	1
29529	CCTAAACTCAAGCAGACCACACA	+	23	1
29529	CCTAAACTCACGCAGACCACA	+	21	2
29529	CCTAAACTCATGAAGACCACA	+	21	1
29529	CCTAAACTCATGCAGACCACA	+	21	94
29529	CCTAAACTCATGCAGACCACAC	+	22	4
29529	CCTAAACTCATGCAGACCACACA	+	23	25
29529	CCTAAACTCATGCAGACCACAT	+	22	1
29529	CCTAAACTCATGCAGACCACG	+	21	2
29529	CCTAAACTCATGCAGACCGCAC	+	22	1
29529	CCTAAACTCATGCAGATCACACA	+	23	2
29529	CCTAAACTCATGCAGCCCACA	+	21	5
29529	CCTAGACTCATGCAGACCACACA	+	23	1
29529	CCTGAACTCATGCAGACCACA	+	21	1
29529	CCTTAACTCATGCAGACCACA	+	21	1
29529	CCTTAACTCATGCAGACCACACA	+	23	1
29530	CTAAACTCAAGCAGACCACACA	+	22	1
29530	CTAAACTCATGCAGACCACACA	+	22	19
29530	CTAAACTCATGCAGACCACACAA	+	23	2
29530	CTAAACTCATGCAGACCACACC	+	22	1
29530	CTAAACTCATGCAGACCACCCA	+	22	1
29530	CTAAACTCATGCCGACCACACA	+	22	1
29531	TAAACTCATGCAGACCACACAA	+	22	7
29531	TAAACTCATGCAGACCACACAAA	+	23	2
29531	TAAACTCATGCAGACCACACAAG	+	23	17
29532	AAACTCAAGCAGACCACACAAGG	+	23	2
29532	AAACTCATCCAGACCACACAAGG	+	23	1
29532	AAACTCATGCAGACCACACAAG	+	22	18
29532	AAACTCATGCAGACCACACAAGA	+	23	1
29532	AAACTCATGCAGACCACACAAGG	+	23	43
29532	AAACTCATGCAGACCGCACAAG	+	22	2
29532	AAACTCATGCAGACCTCACAAGG	+	23	1
29532	AAACTCATGCAGCCCACACAAGG	+	23	1
29532	AAACTCATGCATACCACACAAGG	+	23	1
29532	AAGCTCATGCAGACCACACAAGG	+	23	1
29532	AGACTCATGCAGACCACACAAG	+	22	1
29532	AGACTCATGCAGACCACACAAGG	+	23	1
29532	ATACTCATGCAGACCACACAAGG	+	23	1
29532	GAACTCATGCAGACCACACAAGG	+	23	1
29533	AACTCACGCAGACCACACAAG	+	21	1
29533	AACTCACGCAGACCACACAAGG	+	22	1
29533	AACTCACGCAGACCACACAAGGC	+	23	1
29533	AACTCATGCAGACCACACAAG	+	21	22
29533	AACTCATGCAGACCACACAAGG	+	22	45
29533	AACTCATGCAGACCACACAAGGA	+	23	1
29533	AACTCATGCAGACCACACAAGGC	+	23	4
29533	AACTCATGCAGACCACACAAGGT	+	23	2
29533	AACTCATGCAGACCACACAAGT	+	22	1
29533	AACTCATGCAGCCCACACAAGG	+	22	1
29533	AACTCATGCAGGCCACACAAGG	+	22	1
29533	AACTCATGTAGACCACACAAGG	+	22	1
29533	AACTCTTGCAGACCACACAAG	+	21	1
29534	ACTCAAGCAGACCACACAAGGC	+	22	1
29534	ACTCATGCAGACCACACAAGG	+	21	5
29534	ACTCATGCAGACCACACAAGGCA	+	23	2
29535	CTCATGCAGACCACACAAGGC	+	21	3
29535	CTCATGCAGACCACACAAGGCA	+	22	1
29535	CTCATGCAGACCACACAAGGCAG	+	23	1
29537	CATGCAGACCACACAAGGCAGAT	+	23	2
29538	ATGCAGACCACACAAGGCAGA	+	21	1
29538	ATGCAGACCACACAAGGCAGATG	+	23	6
29539	TGCAGACCACACAAGGCAGATG	+	22	3
29539	TGCAGACCACACAAGGCAGATGG	+	23	2
29540	GCAGACCACACAAGGCAGATA	+	21	1
29540	GCAGACCACACAAGGCAGATG	+	21	5
29540	GCAGACCACACAAGGCAGATGA	+	22	1
29540	GCAGACCACACAAGGCAGATGG	+	22	5
29540	GCAGACCACACAAGGCAGATGGG	+	23	2
29541	CAAACCACACAAGGCAGATGGGC	+	23	1
29541	CACACCACACAAGGCAGATGGG	+	22	1
29541	CACACCACACAAGGCAGATGGGC	+	23	1
29541	CAGACAACACAAGGCAGATGGGC	+	23	3
29541	CAGACCACACAAGGCACATGGGC	+	23	1
29541	CAGACCACACAAGGCAGATGA	+	21	1
29541	CAGACCACACAAGGCAGATGGA	+	22	1
29541	CAGACCACACAAGGCAGATGGCC	+	23	1
29541	CAGACCACACAAGGCAGATGGG	+	22	54
29541	CAGACCACACAAGGCAGATGGGA	+	23	1
29541	CAGACCACACAAGGCAGATGGGC	+	23	82
29541	CAGACCACACAAGGCAGATGGGT	+	23	9
29541	CAGACCACACAAGGCAGATGGT	+	22	1
29541	CAGACCACACAAGGCAGATGT	+	21	1
29541	CAGACCACACAAGGCAGATGTG	+	22	1
29541	CAGACCACACAAGGCGGATGGGC	+	23	1
29541	CAGACCACACATGGCAGATGG	+	21	1
29541	CAGACTACACAAGGCAGATGGGC	+	23	1
29541	CAGTCCACACAAGGCAGATGGG	+	22	1
29541	CCGACCACACAAGGCAGATGG	+	21	1
29542	AGACCACACAAGGCAGATGGGC	+	22	3
29542	AGACCACACAAGGCAGATGGGCT	+	23	2
29543	GACCACACAAGGCAGATGGGCC	+	22	1
29543	GACCACACAAGGCAGATGGGCT	+	22	1
29543	GACCACACAAGGCAGATGGGCTA	+	23	2
29544	ACCACACAAGCCAGATGGGCT	+	21	1
29544	ACCACACAAGGCAGAAGGGCT	+	21	1
29544	ACCACACAAGGCAGATGGGCA	+	21	1
29544	ACCACACAAGGCAGATGGGCG	+	21	1
29544	ACCACACAAGGCAGATGGGCT	+	21	21
29544	ACCACACAAGGCAGATGGGCTA	+	22	12
29544	ACCACACAAGGCAGATGGGCTAT	+	23	12
29544	ACCACACAAGGCAGATGGGCTG	+	22	1
29544	ACCACGCAAGGCAGATGGGCT	+	21	1
29544	CCCACACAAGGCAGATGGGCT	+	21	1
29544	CCCACACAAGGCAGATGGGCTA	+	22	4
29545	CCACACAAGGCAGATGGGCTA	+	21	10
29545	CCACACAAGGCAGATGGGCTAC	+	22	2
29545	CCACACAAGGCAGATGGGCTAT	+	22	14
29545	CCACACAAGGCAGATGGGCTATA	+	23	24
29545	CCACACAAGGCAGATGGGCTTT	+	22	2
29545	CCACACAAGGCAGATGTGCTAT	+	22	1
29546	CACACAAGGCAGATGGGCTAC	+	21	1
29546	CACACAAGGCAGATGGGCTAG	+	21	1
29546	CACACAAGGCAGATGGGCTAT	+	21	19
29546	CACACAAGGCAGATGGGCTATA	+	22	22
29546	CACACAAGGCAGATGGGCTATAA	+	23	1
29546	CACACAAGGCAGATGGGCTATAC	+	23	1
29546	CACACAAGGCAGATGGGCTATAT	+	23	7
29546	CACACAAGGCAGGTGGGCTATAT	+	23	1
29546	CACACAAGGGAGATGGGCTAT	+	21	1
29546	TACACAAGGCAGATGGGCTATA	+	22	1
29547	ACACAAGGAAGATGGGCTATAT	+	22	1
29547	ACACAAGGCACATGGGCTATAT	+	22	1
29547	ACACAAGGCAGATGGGCCATATA	+	23	1
29547	ACACAAGGCAGATGGGCTATA	+	21	22
29547	ACACAAGGCAGATGGGCTATAT	+	22	7
29547	ACACAAGGCAGATGGGCTATATA	+	23	5
29547	ACACAAGGCAGATGGGCTATT	+	21	1
29547	ACACAAGGCAGATGGTCTATAT	+	22	1
29547	ATACAAGGCAGATGGGCTATA	+	21	1
29547	CCACAAGGCAGATGGGCTATA	+	21	1
29548	CACAAGGCAGAAGGGCTATAT	+	21	1
29548	CACAAGGCAGATGGGCTATAT	+	21	25
29548	CACAAGGCAGATGGGCTATATA	+	22	59
29548	CACAAGGCAGATGGGCTATATAA	+	23	5
29548	CACAAGGCAGATGGGCTATATAT	+	23	3
29548	CACAAGGCAGATGGGCTATATT	+	22	5
29548	CACAAGGCAGATGGGCTATTT	+	21	3
29548	CACTAGGCAGATGGGCTATATA	+	22	2
29548	CCCAAGGCAGATGGGCTATATA	+	22	1
29549	ACAAGGCAGATGGGCCATATA	+	21	1
29549	ACAAGGCAGATGGGCTACATA	+	21	1
29549	ACAAGGCAGATGGGCTATATA	+	21	9
29549	GCAAGGCAGATGGGCTATATA	+	21	1
29550	CAAGGCAGATGGGCTATATAAA	+	22	5
29550	CAAGGCAGATGGGCTATATAAAC	+	23	12
29551	AAGGCAGATGGGCTATATAAA	+	21	2
29551	AAGGCAGATGGGCTATATAAACA	+	23	6
29552	AGGCAGATGGGCTATATAAAC	+	21	2
29552	AGGCAGATGGGCTATATAAACA	+	22	10
29552	AGGCAGATGGGCTATATAAACAT	+	23	1
29553	GGCAGATGGGCTATATAAACA	+	21	7
29553	GGCAGATGGGCTATATAAACAT	+	22	7
29554	GCAGATGGGCTATATAAACAT	+	21	8
29554	GCAGATGGGCTATATAAACATT	+	22	5
29554	GCAGATGGGCTATATAAACATTT	+	23	9
29555	CAGATGGGCTATATAAACATT	+	21	32
29555	CAGATGGGCTATATAAACATTT	+	22	30
29555	CAGATGGGCTATATAAACATTTT	+	23	11
29556	AGATGGGCTATATAAACATTT	+	21	3
29557	GATGGGCTATATAAACATTTTCG	+	23	6
29558	ATGGGCTATATAAACATTTTC	+	21	3
29558	ATGGGCTATATAAACATTTTCG	+	22	21
29558	ATGGGCTATATAAACATTTTCGC	+	23	1
29559	TGGGCTATATAAACATTTTCG	+	21	5
29559	TGGGCTATATAAACATTTTCGC	+	22	3
29559	TGGGCTATATAAACATTTTCGCT	+	23	6
29560	GGGCTATATAAACATTTTCGC	+	21	1
29563	CTATATAAACATTTTCGCTTT	+	21	4
29563	CTATATAAACATTTTCGCTTTTC	+	23	1
29564	TATATAAACATTTTCGCTTTTCC	+	23	1
29565	ATATAAACATTTTCGCTTTTCC	+	22	2
29565	ATATAAACATTTTCGCTTTTCCG	+	23	6
29566	TATAAACATTTTCGCTTTTCCG	+	22	5
29566	TATAAACATTTTCGCTTTTCCGT	+	23	7
29567	ATAAACATTTTCGCTTTTCCG	+	21	6
29567	ATAAACATTTTCGCTTTTCCGT	+	22	6
29567	ATAAACATTTTCGCTTTTCCGTT	+	23	32
29568	TAAACATTTTCGCTTTTCCGT	+	21	8
29568	TAAACATTTTCGCTTTTCCGTT	+	22	27
29568	TAAACATTTTCGCTTTTCCGTTT	+	23	7
29569	AAACATTTTCGCTTTTCCGTT	+	21	13
29569	AAACATTTTCGCTTTTCCGTTT	+	22	8
29569	AAACATTTTCGCTTTTCCGTTTA	+	23	7
29570	AACATTTTCGCTTTTCCGTTT	+	21	35
29570	AACATTTTCGCTTTTCCGTTTA	+	22	39
29570	AACATTTTCGCTTTTCCGTTTAC	+	23	6
29571	ACATTTTCGCTTTTCCGTTTA	+	21	8
29571	ACATTTTCGCTTTTCCGTTTAC	+	22	5
29571	ACATTTTCGCTTTTCCGTTTACG	+	23	18
29572	CATTTTCGCTTTTCCGTTTAC	+	21	6
29572	CATTTTCGCTTTTCCGTTTACG	+	22	25
29572	CATTTTCGCTTTTCCGTTTACGA	+	23	30
29572	CTTTTTCGCTTTTCCGTTTACGA	+	23	1
29573	ATTTTCGCTTTTCCGTTTACG	+	21	2
29573	ATTTTCGCTTTTCCGTTTACGA	+	22	3
29573	ATTTTCGCTTTTCCGTTTACGAT	+	23	1
29574	ATTTCGCTTTTCCGTTTACGA	+	21	1
29574	TTTTCGCTTTTCCGTTTACGA	+	21	6
29574	TTTTCGCTTTTCCGTTTACGAT	+	22	1
29574	TTTTCGCTTTTCCGTTTACGATA	+	23	11
29574	TTTTCGCTTTTCCGTTTGCGATA	+	23	1
29575	TTTCGCTTTTCCGTTTACGATA	+	22	1
29575	TTTCGCTTTTCCGTTTACGATAT	+	23	2
29576	TTCGCTTTTCCGTTTACGATA	+	21	1
29576	TTCGCTTTTCCGTTTACGATATA	+	23	1
29577	TCGCTTTTCCGTTTACGATAT	+	21	2
29577	TCGCTTTTCCGTTTACGATATA	+	22	1
29577	TCGCTTTTCCGTTTACGATATAC	+	23	1
29577	TCGCTTTTCCGTTTACGATATAT	+	23	1
29578	CGCTTTTCCGTTTACGATATA	+	21	6
29578	CGCTTTTCCGTTTACGATATAT	+	22	2
29578	CGCTTTTCCGTTTACGATATATA	+	23	1
29579	GCTTTTCCGTATACGATATAT	+	21	1
29579	GCTTTTCCGTTTACGATATAT	+	21	4
29579	GCTTTTCCGTTTACGATATATA	+	22	2
29580	CTTTTCCGTTTACGATATATA	+	21	16
29580	CTTTTCCGTTTACGATATATAGC	+	23	1
29580	CTTTTCCGTTTACGATATATAGT	+	23	11
29581	TTTTACGTTTACGATATATAGTC	+	23	1
29581	TTTTCCGTTTACGATATATAGT	+	22	3
29581	TTTTCCGTTTACGATATATAGTC	+	23	1
29582	ATTCCGTTTACGATATATAGTCT	+	23	1
29582	TTCCCGTTTACGATATATAGTC	+	22	1
29582	TTTCCGTTTACGATATATAGT	+	21	1
29582	TTTCCGTTTACGATATATAGTC	+	22	1
29582	TTTCCGTTTACGATATATAGTCC	+	23	2
29582	TTTCCGTTTACGATATATAGTCG	+	23	1
29582	TTTCCGTTTACGATATATAGTCT	+	23	23
29583	ATCCGTTTACGATATATAGTCT	+	22	1
29583	CTCCGTTTACGATATATAGTCT	+	22	1
29583	TTCCGATTACGATATATAGTCT	+	22	1
29583	TTCCGTTTACGATATATAGTC	+	21	2
29583	TTCCGTTTACGATATATAGTCC	+	22	1
29583	TTCCGTTTACGATATATAGTCT	+	22	20
29583	TTCCGTTTACGATATATAGTCTA	+	23	1
29584	TCCGATTACGATATATAGTCT	+	21	1
29584	TCCGTTTACGATATATAGTCC	+	21	2
29584	TCCGTTTACGATATATAGTCT	+	21	8
29584	TCCGTTTACGATATATAGTCTA	+	22	5
29585	CCGTTTACGATATATAGTCTA	+	21	10
29585	CCGTTTACGATATATAGTCTAC	+	22	1
29585	CCGTTTACGATATATAGTCTACT	+	23	4
29586	CGTTTACGATATATAGTCTAC	+	21	1
29586	CGTTTACGATATATAGTCTACC	+	22	1
29586	CGTTTACGATATATAGTCTACT	+	22	5
29586	CGTTTACGATATATAGTCTACTC	+	23	3
29586	CGTTTACGATATATAGTCTGCT	+	22	1
29587	GTTTACGATATATAGTCTACT	+	21	1
29587	GTTTACGATATATAGTCTACTCT	+	23	1
29588	ATTACGATATATAGTCTACTCTT	+	23	3
29588	TTTACGATATACAGTCTACTCTT	+	23	1
29588	TTTACGATATATAGTCTACTC	+	21	1
29588	TTTACGATATATAGTCTACTCA	+	22	1
29588	TTTACGATATATAGTCTACTCC	+	22	3
29588	TTTACGATATATAGTCTACTCT	+	22	21
29588	TTTACGATATATAGTCTACTCTT	+	23	25
29588	TTTATGATATATAGTCTACTCT	+	22	1
29589	TTACGATATATAGTCTACCCT	+	21	1
29589	TTACGATATATAGTCTACTCA	+	21	1
29589	TTACGATATATAGTCTACTCG	+	21	1
29589	TTACGATATATAGTCTACTCT	+	21	7
29589	TTACGATATATAGTCTACTCTT	+	22	3
29589	TTACGATATATAGTCTACTCTTA	+	23	1
29589	TTACGATATATAGTCTACTCTTG	+	23	28
29590	AACGATATATAGTCTACTCTTG	+	22	2
29590	AACGATATATAGTCTACTCTTGT	+	23	4
29590	GACGATATATAGTCTACTCTTG	+	22	1
29590	TAAGATATATAGTCTACTCTTG	+	22	1
29590	TACGAAATATAGTCTACTCTT	+	21	1
29590	TACGAAATATAGTCTACTCTTG	+	22	1
29590	TACGAAATATAGTCTACTCTTGT	+	23	2
29590	TACGACATATAGTCTACTCTTGT	+	23	1
29590	TACGATAAATAGTCTACTCTTGT	+	23	1
29590	TACGATATAAAGTCTACTCTTG	+	22	1
29590	TACGATATATACTCTACTCTTG	+	22	1
29590	TACGATATATAGACTACTCTTG	+	22	1
29590	TACGATATATAGCCTACTCTTG	+	22	1
29590	TACGATATATAGCCTACTCTTGT	+	23	1
29590	TACGATATATAGTCCACTCTT	+	21	1
29590	TACGATATATAGTCGACTCTTGT	+	23	2
29590	TACGATATATAGTCTACACTTGT	+	23	2
29590	TACGATATATAGTCTACCCTT	+	21	1
29590	TACGATATATAGTCTACCCTTG	+	22	1
29590	TACGATATATAGTCTACTCCTGT	+	23	1
29590	TACGATATATAGTCTACTCTAG	+	22	1
29590	TACGATATATAGTCTACTCTT	+	21	35
29590	TACGATATATAGTCTACTCTTA	+	22	7
29590	TACGATATATAGTCTACTCTTAT	+	23	2
29590	TACGATATATAGTCTACTCTTG	+	22	150
29590	TACGATATATAGTCTACTCTTGA	+	23	5
29590	TACGATATATAGTCTACTCTTGC	+	23	16
29590	TACGATATATAGTCTACTCTTGT	+	23	191
29590	TACGATATATAGTCTACTCTTTT	+	23	1
29590	TACGATATATAGTCTGCTCTT	+	21	1
29590	TACGATATGTAGTCTACTCTTG	+	22	1
29590	TACGATGTATAGTCTACTCTTG	+	22	1
29590	TATGATATATAGTCTACTCTTGT	+	23	1
29590	TGCGATATATAGTCTACTCTTG	+	22	2
29590	TGCGATATATAGTCTACTCTTGT	+	23	1
29591	ACAATATATAGTCTACTCTTG	+	21	2
29591	ACAATATATAGTCTACTCTTGTG	+	23	2
29591	ACCATATATAGTCTACTCTTGT	+	22	1
29591	ACGAAATATAGTCTACTCTTG	+	21	9
29591	ACGAAATATAGTCTACTCTTGT	+	22	6
29591	ACGAAATATAGTCTACTCTTGTG	+	23	27
29591	ACGACATATAGTCTACTCTTG	+	21	1
29591	ACGAGATATAGTCTACTCTTGTG	+	23	1
29591	ACGATAAATAGTCTACTCTTGT	+	22	2
29591	ACGATAAATAGTCTACTCTTGTG	+	23	6
29591	ACGATACATAGTCTACTCTTGT	+	22	1
29591	ACGATACATAGTCTACTCTTGTG	+	23	3
29591	ACGATATAAAGTCTACTCTTG	+	21	6
29591	ACGATATAAAGTCTACTCTTGTG	+	23	7
29591	ACGATATACAGTCTACTCTTGTG	+	23	3
29591	ACGATATATAATCTACTCTTGTG	+	23	1
29591	ACGATATATAGACTACTCTTGT	+	22	1
29591	ACGATATATAGACTACTCTTGTG	+	23	2
29591	ACGATATATAGCCTACTCTTG	+	21	2
29591	ACGATATATAGCCTACTCTTGT	+	22	1
29591	ACGATATATAGCCTACTCTTGTG	+	23	2
29591	ACGATATATAGGCTACTCTTGTG	+	23	1
29591	ACGATATATAGTCAACTCTTG	+	21	2
29591	ACGATATATAGTCAACTCTTGTG	+	23	3
29591	ACGATATATAGTCCACTCTTGTG	+	23	4
29591	ACGATATATAGTCGACTCTTG	+	21	1
29591	ACGATATATAGTCTAATCTTG	+	21	1
29591	ACGATATATAGTCTAATCTTGT	+	22	1
29591	ACGATATATAGTCTAATCTTGTG	+	23	1
29591	ACGATATATAGTCTACACTTG	+	21	1
29591	ACGATATATAGTCTACCCTTG	+	21	1
29591	ACGATATATAGTCTACCCTTGTG	+	23	5
29591	ACGATATATAGTCTACTATTGTG	+	23	2
29591	ACGATATATAGTCTACTCATG	+	21	2
29591	ACGATATATAGTCTACTCATGT	+	22	1
29591	ACGATATATAGTCTACTCATGTG	+	23	1
29591	ACGATATATAGTCTACTCCTGTG	+	23	5
29591	ACGATATATAGTCTACTCGTGTG	+	23	2
29591	ACGATATATAGTCTACTCTAGT	+	22	1
29591	ACGATATATAGTCTACTCTCG	+	21	1
29591	ACGATATATAGTCTACTCTCGTG	+	23	2
29591	ACGATATATAGTCTACTCTTA	+	21	10
29591	ACGATATATAGTCTACTCTTCT	+	22	1
29591	ACGATATATAGTCTACTCTTG	+	21	462
29591	ACGATATATAGTCTACTCTTGA	+	22	5
29591	ACGATATATAGTCTACTCTTGAG	+	23	4
29591	ACGATATATAGTCTACTCTTGC	+	22	16
29591	ACGATATATAGTCTACTCTTGCG	+	23	4
29591	ACGATATATAGTCTACTCTTGG	+	22	2
29591	ACGATATATAGTCTACTCTTGGG	+	23	2
29591	ACGATATATAGTCTACTCTTGT	+	22	330
29591	ACGATATATAGTCTACTCTTGTA	+	23	51
29591	ACGATATATAGTCTACTCTTGTC	+	23	1
29591	ACGATATATAGTCTACTCTTGTG	+	23	1334
29591	ACGATATATAGTCTACTCTTGTT	+	23	4
29591	ACGATATATAGTCTACTCTTT	+	21	2
29591	ACGATATATAGTCTACTCTTTT	+	22	1
29591	ACGATATATAGTCTACTCTTTTG	+	23	1
29591	ACGATATATAGTCTACTGTTGTG	+	23	1
29591	ACGATATATAGTCTACTTTTGTG	+	23	1
29591	ACGATATATAGTCTATTCTTGTG	+	23	2
29591	ACGATATATAGTCTGCTCTTGTG	+	23	4
29591	ACGATATATAGTCTTCTCTTGT	+	22	1
29591	ACGATATATGGTCTACTCTTG	+	21	1
29591	ACGATATATGGTCTACTCTTGT	+	22	2
29591	ACGATATATGGTCTACTCTTGTG	+	23	2
29591	ACGATATATTGTCTACTCTTG	+	21	2
29591	ACGATATATTGTCTACTCTTGTG	+	23	1
29591	ACGATATGTAGTCTACTCTTG	+	21	1
29591	ACGATATGTAGTCTACTCTTGTG	+	23	1
29591	ACGATGTATAGTCTACTCTTGT	+	22	5
29591	ACGATGTATAGTCTACTCTTGTG	+	23	1
29591	ACGGTATATAGTCTACTCTTG	+	21	1
29591	ACGGTATATAGTCTACTCTTGTG	+	23	6
29591	AGGATATATAGTCTACTCTTGTG	+	23	1
29591	ATGATATATAGTCTACTCTTG	+	21	1
29591	ATGATATATAGTCTACTCTTGTG	+	23	2
29591	CCGATATATAGTCTACTCTTG	+	21	5
29591	CCGATATATAGTCTACTCTTGT	+	22	3
29591	CCGATATATAGTCTACTCTTGTG	+	23	19
29591	GCGATATATAGTCTACTCTTG	+	21	1
29591	GCGATATATAGTCTACTCTTGT	+	22	2
29591	GCGATATATAGTCTACTCTTGTG	+	23	8
29591	TCGATATATAGTCTACTCTTG	+	21	1
29591	TCGATATATAGTCTACTCTTGTG	+	23	3
29592	AGATATATAGTCTACTCTTGT	+	21	1
29592	AGATATATAGTCTACTCTTGTG	+	22	3
29592	CAATATATAGTCTACTCTTGT	+	21	2
29592	CAATATATAGTCTACTCTTGTG	+	22	6
29592	CCATATATAGTCTACTCTTGT	+	21	1
29592	CGAAATATAGTCTACTCTTGT	+	21	1
29592	CGAAATATAGTCTACTCTTGTG	+	22	11
29592	CGACATATAGTCTACTCTTGTG	+	22	1
29592	CGATAAATAGTCTACTCTTGT	+	21	7
29592	CGATAAATAGTCTACTCTTGTG	+	22	10
29592	CGATAAATAGTCTACTCTTGTGC	+	23	1
29592	CGATACATAGTCTACTCTTGTG	+	22	7
29592	CGATAGATAGTCTACTCTTGTG	+	22	1
29592	CGATATAAAGTCTACTCTTGT	+	21	2
29592	CGATATAAAGTCTACTCTTGTG	+	22	12
29592	CGATATAAAGTCTACTCTTGTGC	+	23	1
29592	CGATATACAGTCTACTCTTGTG	+	22	4
29592	CGATATATACTCTACTCTTGTG	+	22	1
29592	CGATATATAGACTACTCTTGT	+	21	2
29592	CGATATATAGACTACTCTTGTG	+	22	8
29592	CGATATATAGACTACTCTTGTGC	+	23	2
29592	CGATATATAGCCTACTCTTGT	+	21	1
29592	CGATATATAGCCTACTCTTGTG	+	22	9
29592	CGATATATAGCCTACTCTTGTGC	+	23	3
29592	CGATATATAGTATACTCTTGTG	+	22	2
29592	CGATATATAGTCAACTCTTGTG	+	22	3
29592	CGATATATAGTCCACTCTTGT	+	21	2
29592	CGATATATAGTCCACTCTTGTG	+	22	3
29592	CGATATATAGTCGACTCTTGTG	+	22	2
29592	CGATATATAGTCTAATCTTGTG	+	22	1
29592	CGATATATAGTCTACACTTGTG	+	22	5
29592	CGATATATAGTCTACACTTGTGC	+	23	2
29592	CGATATATAGTCTACCCTTGT	+	21	2
29592	CGATATATAGTCTACCCTTGTG	+	22	4
29592	CGATATATAGTCTACCCTTGTGC	+	23	1
29592	CGATATATAGTCTACGCTTGTG	+	22	3
29592	CGATATATAGTCTACTATTGTG	+	22	1
29592	CGATATATAGTCTACTCATGT	+	21	2
29592	CGATATATAGTCTACTCATGTG	+	22	10
29592	CGATATATAGTCTACTCATGTGC	+	23	1
29592	CGATATATAGTCTACTCCTGT	+	21	2
29592	CGATATATAGTCTACTCCTGTG	+	22	4
29592	CGATATATAGTCTACTCTAGTG	+	22	6
29592	CGATATATAGTCTACTCTCGT	+	21	2
29592	CGATATATAGTCTACTCTCGTG	+	22	6
29592	CGATATATAGTCTACTCTCGTGC	+	23	2
29592	CGATATATAGTCTACTCTGGT	+	21	1
29592	CGATATATAGTCTACTCTGGTG	+	22	2
29592	CGATATATAGTCTACTCTTAT	+	21	1
29592	CGATATATAGTCTACTCTTATG	+	22	1
29592	CGATATATAGTCTACTCTTCT	+	21	1
29592	CGATATATAGTCTACTCTTCTG	+	22	3
29592	CGATATATAGTCTACTCTTGA	+	21	5
29592	CGATATATAGTCTACTCTTGAG	+	22	3
29592	CGATATATAGTCTACTCTTGAGC	+	23	1
29592	CGATATATAGTCTACTCTTGC	+	21	36
29592	CGATATATAGTCTACTCTTGCG	+	22	8
29592	CGATATATAGTCTACTCTTGCGC	+	23	2
29592	CGATATATAGTCTACTCTTGG	+	21	4
29592	CGATATATAGTCTACTCTTGGG	+	22	5
29592	CGATATATAGTCTACTCTTGT	+	21	651
29592	CGATATATAGTCTACTCTTGTA	+	22	131
29592	CGATATATAGTCTACTCTTGTC	+	22	4
29592	CGATATATAGTCTACTCTTGTCC	+	23	1
29592	CGATATATAGTCTACTCTTGTG	+	22	2237
29592	CGATATATAGTCTACTCTTGTGA	+	23	12
29592	CGATATATAGTCTACTCTTGTGC	+	23	460
29592	CGATATATAGTCTACTCTTGTGG	+	23	4
29592	CGATATATAGTCTACTCTTGTGT	+	23	78
29592	CGATATATAGTCTACTCTTGTT	+	22	15
29592	CGATATATAGTCTACTCTTTT	+	21	1
29592	CGATATATAGTCTACTCTTTTG	+	22	2
29592	CGATATATAGTCTACTGTTGT	+	21	1
29592	CGATATATAGTCTACTGTTGTG	+	22	1
29592	CGATATATAGTCTACTTTTGTG	+	22	1
29592	CGATATATAGTCTATTCTTGTG	+	22	1
29592	CGATATATAGTCTCCTCTTGTG	+	22	1
29592	CGATATATAGTCTCCTCTTGTGC	+	23	1
29592	CGATATATAGTCTGCTCTTGTG	+	22	2
29592	CGATATATAGTCTTCTCTTGTG	+	22	1
29592	CGATATATATTCTACTCTTGTG	+	22	1
29592	CGATATATGGTCTACTCTTGT	+	21	1
29592	CGATATATGGTCTACTCTTGTG	+	22	4
29592	CGATATATGGTCTACTCTTGTGC	+	23	2
29592	CGATATATTGTCTACTCTTGTG	+	22	3
29592	CGATATATTGTCTACTCTTGTGC	+	23	1
29592	CGATATCTAGTCTACTCTTGT	+	21	1
29592	CGATATGTAGTCTACTCTTGTG	+	22	5
29592	CGATATGTAGTCTACTCTTGTGC	+	23	2
29592	CGATATTTAGTCTACTCTTGTG	+	22	1
29592	CGATATTTAGTCTACTCTTGTGC	+	23	1
29592	CGATGTATAGTCTACTCTTGTG	+	22	6
29592	CGATTTATAGTCTACTCTTGT	+	21	1
29592	CGATTTATAGTCTACTCTTGTG	+	22	2
29592	CGATTTATAGTCTACTCTTGTGC	+	23	1
29592	CGGTATATAGTCTACTCTTGT	+	21	1
29592	CGGTATATAGTCTACTCTTGTG	+	22	4
29592	CGGTATATAGTCTACTCTTGTGC	+	23	1
29592	CGTTATATAGTCTACTCTTGTG	+	22	4
29592	GGATATATAGTCTACTCTTGTG	+	22	2
29592	TGATATATAGTCTACTCTTGTG	+	22	4
29592	TGATATATAGTCTACTCTTGTGC	+	23	3
29593	AATATATAGTCTACTCTTGTGC	+	22	1
29593	GATAAATAGTCTACTCTTGTG	+	21	1
29593	GATAAATAGTCTACTCTTGTGC	+	22	1
29593	GATATATAGTCAACTCTTGTGCA	+	23	1
29593	GATATATAGTCTACTCTTATGC	+	22	2
29593	GATATATAGTCTACTCTTGGG	+	21	1
29593	GATATATAGTCTACTCTTGTC	+	21	1
29593	GATATATAGTCTACTCTTGTG	+	21	19
29593	GATATATAGTCTACTCTTGTGC	+	22	23
29593	GATATATAGTCTACTCTTGTGCA	+	23	9
29593	GATATATAGTCTACTCTTGTGT	+	22	1
29594	AGATATAGTCTACTCTTGTGC	+	21	1
29594	ATAAATAGTCTACTCTTGTGC	+	21	3
29594	ATAAATAGTCTACTCTTGTGCAG	+	23	1
29594	ATACATAGTCTACTCTTGTGCA	+	22	1
29594	ATAGATAGTCTACTCTTGTGC	+	21	1
29594	ATATAAAGTCTACTCTTGTGC	+	21	1
29594	ATATAAAGTCTACTCTTGTGCA	+	22	1
29594	ATATAAAGTCTACTCTTGTGCAG	+	23	3
29594	ATATATACTCTACTCTTGTGCA	+	22	1
29594	ATATATAGACTACTCTTGTGC	+	21	1
29594	ATATATAGACTACTCTTGTGCAG	+	23	1
29594	ATATATAGCCTACTCTTGTGCAG	+	23	1
29594	ATATATAGTCAACTCTTGTGC	+	21	2
29594	ATATATAGTCTAATCTTGTGCAG	+	23	1
29594	ATATATAGTCTACACTTGTGCAG	+	23	1
29594	ATATATAGTCTACCCTTGTGC	+	21	1
29594	ATATATAGTCTACTCATGTGC	+	21	1
29594	ATATATAGTCTACTCTAGTGCA	+	22	1
29594	ATATATAGTCTACTCTTGCGC	+	21	2
29594	ATATATAGTCTACTCTTGCGCA	+	22	1
29594	ATATATAGTCTACTCTTGCGCAG	+	23	1
29594	ATATATAGTCTACTCTTGTACA	+	22	1
29594	ATATATAGTCTACTCTTGTCCA	+	22	1
29594	ATATATAGTCTACTCTTGTCCAG	+	23	1
29594	ATATATAGTCTACTCTTGTGA	+	21	5
29594	ATATATAGTCTACTCTTGTGC	+	21	179
29594	ATATATAGTCTACTCTTGTGCA	+	22	66
29594	ATATATAGTCTACTCTTGTGCAA	+	23	7
29594	ATATATAGTCTACTCTTGTGCAC	+	23	1
29594	ATATATAGTCTACTCTTGTGCAG	+	23	231
29594	ATATATAGTCTACTCTTGTGCG	+	22	2
29594	ATATATAGTCTACTCTTGTGCTG	+	23	2
29594	ATATATAGTCTACTCTTGTGT	+	21	27
29594	ATATATAGTCTACTCTTGTGTAG	+	23	1
29594	ATATATAGTCTGCTCTTGTGCA	+	22	1
29594	ATATATAGTCTGCTCTTGTGCAG	+	23	1
29594	ATATATAGTCTTCTCTTGTGC	+	21	1
29594	ATATATGGTCTACTCTTGTGCAG	+	23	1
29594	ATATATTGTCTACTCTTGTGCA	+	22	1
29594	ATATGTAGTCTACTCTTGTGC	+	21	1
29594	ATGTATAGTCTACTCTTGTGC	+	21	1
29594	ATGTATAGTCTACTCTTGTGCA	+	22	1
29594	CTATATAGTCTACTCTTGTGCA	+	22	1
29594	CTATATAGTCTACTCTTGTGCAG	+	23	1
29594	GTATATAGTCTACTCTTGTGCAG	+	23	2
29595	AATATAGTCTACTCTTGTGCA	+	21	3
29595	AATATAGTCTACTCTTGTGCAG	+	22	3
29595	AATATAGTCTACTCTTGTGCAGA	+	23	1
29595	GATATAGTCTACTCTTGTGCAG	+	22	1
29595	TAAATAGTCTACTCTTGTGCA	+	21	1
29595	TAAATAGTCTACTCTTGTGCAGA	+	23	1
29595	TATAAAGTCTACTCTTGTGCA	+	21	1
29595	TATATAGACTACTCTTGTGCAG	+	22	1
29595	TATATAGCCTACTCTTGTGCAG	+	22	1
29595	TATATAGCCTACTCTTGTGCAGA	+	23	1
29595	TATATAGTCTACACTTGTGCAGA	+	23	1
29595	TATATAGTCTACCCTTGTGCAGA	+	23	1
29595	TATATAGTCTACTCATGTGCAGA	+	23	1
29595	TATATAGTCTACTCCTGTGCAG	+	22	1
29595	TATATAGTCTACTCTAGTGCA	+	21	1
29595	TATATAGTCTACTCTTGCGCAG	+	22	1
29595	TATATAGTCTACTCTTGTACAGA	+	23	1
29595	TATATAGTCTACTCTTGTGCAG	+	22	53
29595	TATATAGTCTACTCTTGTGCAGA	+	23	83
29595	TATATAGTCTACTCTTGTGCAGG	+	23	1
29595	TATATAGTCTACTCTTGTGCAGT	+	23	4
29595	TATATAGTCTACTCTTGTGCAT	+	22	1
29595	TATATAGTCTACTCTTGTGCG	+	21	1
29595	TATATAGTCTACTCTTGTGCGG	+	22	1
29595	TATATAGTCTACTCTTGTGCGGA	+	23	1
29595	TATATAGTCTACTCTTGTGCTG	+	22	1
29595	TATATAGTCTACTCTTGTGTA	+	21	1
29595	TATATAGTCTACTTTTGTGCAGA	+	23	1
29595	TATATAGTTTACTCTTGTGCAGA	+	23	1
29595	TATGTAGTCTACTCTTGTGCAG	+	22	1
29595	TATGTAGTCTACTCTTGTGCAGA	+	23	1
29595	TTTATAGTCTACTCTTGTGCAG	+	22	2
29596	AAATAGTCTACTCTTGTGCAG	+	21	2
29596	AAATAGTCTACTCTTGTGCAGA	+	22	1
29596	ACATAGTCTACTCTTGTGCAG	+	21	1
29596	AGATAGTCTACTCTTGTGCAG	+	21	1
29596	AGATAGTCTACTCTTGTGCAGA	+	22	1
29596	ATATAGACTACTCTTGTGCAG	+	21	2
29596	ATATAGCCTACTCTTGTGCAG	+	21	2
29596	ATATAGTCAACTCTTGTGCAG	+	21	2
29596	ATATAGTCTAATCTTGTGCAGA	+	22	1
29596	ATATAGTCTACACTTGTGCAG	+	21	1
29596	ATATAGTCTACCCTTGTGCAG	+	21	1
29596	ATATAGTCTACCCTTGTGCAGA	+	22	1
29596	ATATAGTCTACTCATGTGCAG	+	21	2
29596	ATATAGTCTACTCATGTGCAGA	+	22	1
29596	ATATAGTCTACTCCTGTGCAG	+	21	1
29596	ATATAGTCTACTCCTGTGCAGA	+	22	1
29596	ATATAGTCTACTCTAGTGCAG	+	21	3
29596	ATATAGTCTACTCTCGTGCAG	+	21	1
29596	ATATAGTCTACTCTTGAGCAGA	+	22	1
29596	ATATAGTCTACTCTTGCGCAG	+	21	5
29596	ATATAGTCTACTCTTGTGCAC	+	21	9
29596	ATATAGTCTACTCTTGTGCAG	+	21	572
29596	ATATAGTCTACTCTTGTGCAGA	+	22	132
29596	ATATAGTCTACTCTTGTGCAGAA	+	23	18
29596	ATATAGTCTACTCTTGTGCAGC	+	22	13
29596	ATATAGTCTACTCTTGTGCAGG	+	22	3
29596	ATATAGTCTACTCTTGTGCAGT	+	22	188
29596	ATATAGTCTACTCTTGTGCAT	+	21	58
29596	ATATAGTCTACTCTTGTGCGG	+	21	4
29596	ATATAGTCTACTCTTGTGCGGA	+	22	1
29596	ATATAGTCTACTCTTGTGCTG	+	21	1
29596	ATATAGTCTACTCTTGTGTAG	+	21	1
29596	ATATAGTCTACTCTTGTGTAGA	+	22	1
29596	ATATAGTCTACTCTTTTGCAG	+	21	1
29596	ATATAGTCTACTTTTGTGCAG	+	21	1
29596	ATATAGTCTATTCTTGTGCAG	+	21	1
29596	ATATAGTCTTCTCTTGTGCAG	+	21	1
29596	ATATGGTCTACTCTTGTGCAG	+	21	1
29596	ATATTGTCTACTCTTGTGCAG	+	21	1
29596	ATTTAGTCTACTCTTGTGCAG	+	21	2
29596	ATTTAGTCTACTCTTGTGCAGA	+	22	1
29596	GTATAGTCTACTCTTGTGCAG	+	21	6
29596	GTATAGTCTACTCTTGTGCAGA	+	22	1
29596	TTATAGTCTACTCTTGTGCAG	+	21	3
29597	AATAGTCTACTCTTGTGCAGA	+	21	132
29597	AATAGTCTACTCTTGTGCAGAA	+	22	1
29597	AATAGTCTACTCTTGTGCAGAAT	+	23	17
29597	CATAGTCTACTCTTGTGCAGA	+	21	18
29597	CATAGTCTACTCTTGTGCAGAAT	+	23	3
29597	GATAGTCTACTCTTGTGCAGA	+	21	65
29597	GATAGTCTACTCTTGTGCAGAA	+	22	1
29597	GATAGTCTACTCTTGTGCAGAAT	+	23	3
29597	TAAAGTCTACTCTTGTGCAGA	+	21	21
29597	TAAAGTCTACTCTTGTGCAGAAT	+	23	2
29597	TACAGTCTACTCTTGTGCAGA	+	21	24
29597	TACAGTCTACTCTTGTGCAGAAT	+	23	2
29597	TAGAGTCTACTCTTGTGCAGA	+	21	1
29597	TATACTCTACTCTTGTGCAGA	+	21	2
29597	TATAGACTACTCTTGTGCAGA	+	21	35
29597	TATAGACTACTCTTGTGCAGAAT	+	23	8
29597	TATAGCCTACTCTTGTGCAGA	+	21	22
29597	TATAGCCTACTCTTGTGCAGAAT	+	23	2
29597	TATAGTATACTCTTGTGCAGA	+	21	4
29597	TATAGTCAACTCTTGTGCAGA	+	21	24
29597	TATAGTCAACTCTTGTGCAGAA	+	22	1
29597	TATAGTCAACTCTTGTGCAGAAT	+	23	2
29597	TATAGTCCACTCTTGTGCAGA	+	21	20
29597	TATAGTCCACTCTTGTGCAGAA	+	22	1
29597	TATAGTCCACTCTTGTGCAGAAT	+	23	2
29597	TATAGTCGACTCTTGTGCAGA	+	21	1
29597	TATAGTCTAATCTTGTGCAGA	+	21	3
29597	TATAGTCTACACTTGTGCAGA	+	21	21
29597	TATAGTCTACACTTGTGCAGAA	+	22	1
29597	TATAGTCTACCCTTGTGCAGA	+	21	23
29597	TATAGTCTACCCTTGTGCAGAA	+	22	2
29597	TATAGTCTACCCTTGTGCAGAAT	+	23	1
29597	TATAGTCTACGCTTGTGCAGA	+	21	2
29597	TATAGTCTACTCATGTGCAGA	+	21	15
29597	TATAGTCTACTCATGTGCAGAAT	+	23	4
29597	TATAGTCTACTCCTGTGCAGA	+	21	24
29597	TATAGTCTACTCCTGTGCAGAAT	+	23	2
29597	TATAGTCTACTCGTGTGCAGA	+	21	1
29597	TATAGTCTACTCTAGTGCAGA	+	21	27
29597	TATAGTCTACTCTAGTGCAGAAT	+	23	2
29597	TATAGTCTACTCTCGTGCAGA	+	21	17
29597	TATAGTCTACTCTCGTGCAGAAT	+	23	1
29597	TATAGTCTACTCTTATGCAGA	+	21	6
29597	TATAGTCTACTCTTATGCAGAA	+	22	1
29597	TATAGTCTACTCTTCTGCAGA	+	21	2
29597	TATAGTCTACTCTTGAGCAGA	+	21	25
29597	TATAGTCTACTCTTGAGCAGAAT	+	23	3
29597	TATAGTCTACTCTTGCGCAGA	+	21	19
29597	TATAGTCTACTCTTGCGCAGAAT	+	23	2
29597	TATAGTCTACTCTTGGGCAGA	+	21	1
29597	TATAGTCTACTCTTGTACAGA	+	21	10
29597	TATAGTCTACTCTTGTCCAGA	+	21	2
29597	TATAGTCTACTCTTGTGAAGA	+	21	4
29597	TATAGTCTACTCTTGTGAAGAAT	+	23	1
29597	TATAGTCTACTCTTGTGCAAAA	+	22	1
29597	TATAGTCTACTCTTGTGCACA	+	21	4
29597	TATAGTCTACTCTTGTGCACAAT	+	23	1
29597	TATAGTCTACTCTTGTGCAGAA	+	22	224
29597	TATAGTCTACTCTTGTGCAGAAA	+	23	19
29597	TATAGTCTACTCTTGTGCAGAAC	+	23	34
29597	TATAGTCTACTCTTGTGCAGAAG	+	23	8
29597	TATAGTCTACTCTTGTGCAGAAT	+	23	782
29597	TATAGTCTACTCTTGTGCAGAC	+	22	3
29597	TATAGTCTACTCTTGTGCAGAGT	+	23	8
29597	TATAGTCTACTCTTGTGCAGATT	+	23	2
29597	TATAGTCTACTCTTGTGCAGC	+	21	923
29597	TATAGTCTACTCTTGTGCAGCA	+	22	1
29597	TATAGTCTACTCTTGTGCAGG	+	21	200
29597	TATAGTCTACTCTTGTGCAGGA	+	22	1
29597	TATAGTCTACTCTTGTGCAGGAT	+	23	4
29597	TATAGTCTACTCTTGTGCAGT	+	21	13531
29597	TATAGTCTACTCTTGTGCAGTA	+	22	8
29597	TATAGTCTACTCTTGTGCATA	+	21	15
29597	TATAGTCTACTCTTGTGCATAAT	+	23	1
29597	TATAGTCTACTCTTGTGCGGA	+	21	35
29597	TATAGTCTACTCTTGTGGAGA	+	21	3
29597	TATAGTCTACTCTTGTGTAGA	+	21	10
29597	TATAGTCTACTCTTGTGTAGAA	+	22	1
29597	TATAGTCTACTCTTGTTCAGA	+	21	1
29597	TATAGTCTACTCTTGTTCAGAAT	+	23	1
29597	TATAGTCTACTCTTTTGCAGA	+	21	4
29597	TATAGTCTACTCTTTTGCAGAAT	+	23	1
29597	TATAGTCTACTTTTGTGCAGAAT	+	23	3
29597	TATAGTCTATTCTTGTGCAGA	+	21	5
29597	TATAGTCTATTCTTGTGCAGAAT	+	23	1
29597	TATAGTCTCCTCTTGTGCAGA	+	21	2
29597	TATAGTCTGCTCTTGTGCAGA	+	21	13
29597	TATAGTCTGCTCTTGTGCAGAAT	+	23	1
29597	TATAGTCTTCTCTTGTGCAGA	+	21	10
29597	TATAGTGTACTCTTGTGCAGA	+	21	2
29597	TATAGTTTACTCTTGTGCAGA	+	21	3
29597	TATAGTTTACTCTTGTGCAGAAT	+	23	3
29597	TATCGTCTACTCTTGTGCAGA	+	21	2
29597	TATGGTCTACTCTTGTGCAGA	+	21	16
29597	TATGGTCTACTCTTGTGCAGAA	+	22	3
29597	TATGGTCTACTCTTGTGCAGAAT	+	23	1
29597	TATTGTCTACTCTTGTGCAGA	+	21	13
29597	TCTAGTCTACTCTTGTGCAGA	+	21	3
29597	TGTAGTCTACTCTTGTGCAGA	+	21	21
29597	TGTAGTCTACTCTTGTGCAGAA	+	22	1
29597	TGTAGTCTACTCTTGTGCAGAAT	+	23	3
29597	TTTAGTCTACTCTTGTGCAGA	+	21	28
29597	TTTAGTCTACTCTTGTGCAGAA	+	22	2
29597	TTTAGTCTACTCTTGTGCAGAAT	+	23	2
29598	ATAGTCGACTCTTGTGCAGAAT	+	22	1
29598	ATAGTCTACCCTTGTGCAGAAT	+	22	1
29598	ATAGTCTACGCTTGTGCAGAATG	+	23	1
29598	ATAGTCTACTCATGTGCAGAAT	+	22	1
29598	ATAGTCTACTCTTCTGCAGAAT	+	22	1
29598	ATAGTCTACTCTTGAGCAGAAT	+	22	1
29598	ATAGTCTACTCTTGTGCAGAA	+	21	6
29598	ATAGTCTACTCTTGTGCAGAAC	+	22	9
29598	ATAGTCTACTCTTGTGCAGAAT	+	22	121
29598	ATAGTCTACTCTTGTGCAGAATG	+	23	32
29598	ATAGTCTACTCTTGTGCAGAATT	+	23	3
29598	ATAGTCTACTCTTGTGCAGAGT	+	22	1
29598	ATAGTCTACTCTTGTGCGGAAT	+	22	1
29598	ATGGTCTACTCTTGTGCAGAATG	+	23	1
29599	AAGTCTACTCTTGTGCAGAAT	+	21	2
29599	AAGTCTACTCTTGTGCAGAATG	+	22	1
29599	TAGTCTACTCTTGTGCAGAAC	+	21	4
29599	TAGTCTACTCTTGTGCAGAAT	+	21	85
29599	TAGTCTACTCTTGTGCAGAATA	+	22	1
29599	TAGTCTACTCTTGTGCAGAATG	+	22	21
29599	TAGTCTACTCTTGTGCAGAATGA	+	23	6
29599	TAGTCTACTCTTGTGCAGAATGT	+	23	1
29599	TAGTCTACTCTTGTGCAGAATT	+	22	2
29599	TAGTCTACTCTTGTGCAGAGT	+	21	2
29599	TAGTCTACTCTTGTGTAGAAT	+	21	2
29600	AGTCTACTCTTGTGCAGAATG	+	21	4
29600	AGTCTACTCTTGTGCAGAATT	+	21	2
29601	GTCTACTCTTGTGCAGAATGAAA	+	23	1
29601	GTCTACTCTTGTGCAGAATGAAC	+	23	1
29601	GTCTACTCTTGTGCAGAATGAAT	+	23	8
29602	TCTACTCTTGTGCAGAATAAAT	+	22	1
29602	TCTACTCTTGTGCAGAATGAAT	+	22	10
29602	TCTACTCTTGTGCAGAATGAATT	+	23	2
29602	TCTACTCTTGTGCAGAATGTAT	+	22	1
29603	CTACTCTTGTGCAGAATGAAC	+	21	2
29603	CTACTCTTGTGCAGAATGAAGT	+	22	1
29603	CTACTCTTGTGCAGAATGAAT	+	21	2
29603	CTACTCTTGTGCAGAATGAATA	+	22	1
29603	CTACTCTTGTGCAGAATGAATT	+	22	8
29603	CTACTCTTGTGCATAATGAAT	+	21	1
29604	TACTCTTGTGCAGAATGAATT	+	21	4
29604	TACTCTTGTGCAGAATGAATTC	+	22	1
29604	TACTCTTGTGCAGAATGAATTCT	+	23	3
29605	ACTCTTGTGCAGAATGAATTC	+	21	8
29605	ACTCTTGTGCAGAATGAATTCC	+	22	1
29605	ACTCTTGTGCAGAATGAATTCT	+	22	12
29605	ACTCTTGTGCAGAATGAATTCTC	+	23	3
29606	CTCATGTGCAGAATGAATTCTCG	+	23	1
29606	CTCTAGTGCAGAATGAATTCTCG	+	23	1
29606	CTCTTGAGCAGAATGAATTCTCG	+	23	1
29606	CTCTTGTGCAGAACGAATTCTCG	+	23	2
29606	CTCTTGTGCAGAATGAATTCA	+	21	1
29606	CTCTTGTGCAGAATGAATTCC	+	21	4
29606	CTCTTGTGCAGAATGAATTCT	+	21	72
29606	CTCTTGTGCAGAATGAATTCTC	+	22	12
29606	CTCTTGTGCAGAATGAATTCTCA	+	23	2
29606	CTCTTGTGCAGAATGAATTCTCG	+	23	43
29606	CTCTTGTGCAGAATGAATTCTT	+	22	1
29606	CTCTTGTGCAGAGTGAATTCT	+	21	1
29607	TCTTGTGCAGAATGAATTCTCA	+	22	1
29607	TCTTGTGCAGAATGAATTCTCCT	+	23	1
29607	TCTTGTGCAGAATGAATTCTCG	+	22	7
29607	TCTTGTGCAGAATGAATTCTCGC	+	23	1
29607	TCTTGTGCAGAATGAATTCTCGT	+	23	8
29608	CTTGAGCAGAATGAATTCTCGTA	+	23	1
29608	CTTGTGCAGAACGAATTCTCGTA	+	23	3
29608	CTTGTGCAGAATCAATTCTCGTA	+	23	2
29608	CTTGTGCAGAATGAAATCTCGTA	+	23	2
29608	CTTGTGCAGAATGAATACTCG	+	21	1
29608	CTTGTGCAGAATGAATTATCGTA	+	23	1
29608	CTTGTGCAGAATGAATTCTCG	+	21	6
29608	CTTGTGCAGAATGAATTCTCGC	+	22	1
29608	CTTGTGCAGAATGAATTCTCGT	+	22	14
29608	CTTGTGCAGAATGAATTCTCGTA	+	23	104
29608	CTTGTGCAGAATGCATTCTCGTA	+	23	1
29608	CTTGTGCAGAATGGATTCTCGTA	+	23	1
29608	CTTGTGCAGAGTGAATTCTCGTA	+	23	1
29609	TTGTGCAGAATGAATTCTCGC	+	21	2
29609	TTGTGCAGAATGAATTCTCGTAA	+	23	1
29609	TTGTGCAGAATGAGTTCTCGTA	+	22	1
29609	TTGTGCAGAATGGATTCTCGTA	+	22	1
29609	TTGTGCAGATTGAATTCTCGTA	+	22	1
29610	TGTGCAGAATGAATTCTCGTAAA	+	23	1
29610	TGTGCAGAATGAATTCTCGTAAC	+	23	2
29610	TGTGCAGGATGAATTCTCGTAAC	+	23	2
29610	TGTGCGGAATGAATTCTCGTAAC	+	23	1
29611	GTGCAGAATGAATTCTCGTAA	+	21	1
29611	GTGCAGAATGAATTCTCGTAAA	+	22	1
29611	GTGCAGAATGAATTCTCGTAAC	+	22	4
29611	GTGCAGAATGAATTCTCGTAACA	+	23	1
29611	GTGCAGAATGAATTCTCGTAACC	+	23	3
29611	GTGCAGAATGAATTCTCGTAACG	+	23	2
29611	GTGCAGAATGAATTCTCGTAACT	+	23	29
29612	AGCAGAATGAATTCTCGTAACTA	+	23	1
29612	TGCAGAATAAATTCTCGTAACTA	+	23	1
29612	TGCAGAATGAACTCTCGTAACT	+	22	1
29612	TGCAGAATGAATTCTCGTAAC	+	21	12
29612	TGCAGAATGAATTCTCGTAACA	+	22	2
29612	TGCAGAATGAATTCTCGTAACAA	+	23	1
29612	TGCAGAATGAATTCTCGTAACT	+	22	34
29612	TGCAGAATGAATTCTCGTAACTA	+	23	36
29612	TGCAGAATGAATTCTCGTAACTT	+	23	1
29612	TGCAGAATGAATTCTCGTAAT	+	21	1
29612	TGCAGAATGAATTCTCGTAGCTA	+	23	2
29612	TGCAGAATGAGTTCTCGTAACT	+	22	1
29612	TGCGGAATGAATTCTCGTAACTA	+	23	1
29613	GCAGAATGAATTCTCGCAACT	+	21	1
29613	GCAGAATGAATTCTCGTAACA	+	21	1
29613	GCAGAATGAATTCTCGTAACC	+	21	1
29613	GCAGAATGAATTCTCGTAACT	+	21	7
29613	GCAGAATGAATTCTCGTAACTA	+	22	6
29613	GCAGAATGAATTCTCGTAACTAC	+	23	7
29613	GCAGAATGAATTCTCGTATCT	+	21	1
29614	CAAAATGAATTCTCGTAACTA	+	21	1
29614	CAAAATGAATTCTCGTAACTAC	+	22	1
29614	CAAAATGAATTCTCGTAACTACA	+	23	1
29614	CACAATGAATTCTCGTAACTA	+	21	1
29614	CAGAAAGAATTCTCGTAACTA	+	21	4
29614	CAGAAAGAATTCTCGTAACTAC	+	22	2
29614	CAGAAAGAATTCTCGTAACTACA	+	23	6
29614	CAGAACGAATTCTCGTAACTAC	+	22	3
29614	CAGAACGAATTCTCGTAACTACA	+	23	2
29614	CAGAAGGAATTCTCGTAACTA	+	21	1
29614	CAGAATAAATTCTCGTAACTA	+	21	2
29614	CAGAATAAATTCTCGTAACTACA	+	23	1
29614	CAGAATGAAATCTCGTAACTA	+	21	2
29614	CAGAATGAAATCTCGTAACTAC	+	22	4
29614	CAGAATGAACTCTCGTAACTA	+	21	3
29614	CAGAATGAACTCTCGTAACTAC	+	22	1
29614	CAGAATGAACTCTCGTAACTACA	+	23	2
29614	CAGAATGAAGTCTCGTAACTAC	+	22	1
29614	CAGAATGAAGTCTCGTAACTACA	+	23	3
29614	CAGAATGAATACTCGTAACTA	+	21	2
29614	CAGAATGAATACTCGTAACTAC	+	22	3
29614	CAGAATGAATACTCGTAACTACA	+	23	3
29614	CAGAATGAATCCTCGTAACTA	+	21	2
29614	CAGAATGAATCCTCGTAACTAC	+	22	1
29614	CAGAATGAATCCTCGTAACTACA	+	23	2
29614	CAGAATGAATTATCGTAACTAC	+	22	1
29614	CAGAATGAATTCACGTAACTA	+	21	2
29614	CAGAATGAATTCACGTAACTAC	+	22	1
29614	CAGAATGAATTCCCGTAACTA	+	21	6
29614	CAGAATGAATTCCCGTAACTAC	+	22	2
29614	CAGAATGAATTCCCGTAACTACA	+	23	4
29614	CAGAATGAATTCTAGTAACTA	+	21	1
29614	CAGAATGAATTCTAGTAACTAC	+	22	1
29614	CAGAATGAATTCTCATAACTA	+	21	1
29614	CAGAATGAATTCTCATAACTAC	+	22	1
29614	CAGAATGAATTCTCGAAACTAC	+	22	3
29614	CAGAATGAATTCTCGCAACTA	+	21	2
29614	CAGAATGAATTCTCGTAACAACA	+	23	2
29614	CAGAATGAATTCTCGTAACCA	+	21	2
29614	CAGAATGAATTCTCGTAACCACA	+	23	1
29614	CAGAATGAATTCTCGTAACGA	+	21	1
29614	CAGAATGAATTCTCGTAACTA	+	21	617
29614	CAGAATGAATTCTCGTAACTAA	+	22	4
29614	CAGAATGAATTCTCGTAACTAC	+	22	510
29614	CAGAATGAATTCTCGTAACTACA	+	23	913
29614	CAGAATGAATTCTCGTAACTACG	+	23	10
29614	CAGAATGAATTCTCGTAACTACT	+	23	9
29614	CAGAATGAATTCTCGTAACTAT	+	22	30
29614	CAGAATGAATTCTCGTAACTATA	+	23	1
29614	CAGAATGAATTCTCGTAACTG	+	21	4
29614	CAGAATGAATTCTCGTAACTT	+	21	7
29614	CAGAATGAATTCTCGTAAGTA	+	21	1
29614	CAGAATGAATTCTCGTAATTAC	+	22	1
29614	CAGAATGAATTCTCGTAATTACA	+	23	1
29614	CAGAATGAATTCTCGTAGCTAC	+	22	2
29614	CAGAATGAATTCTCGTAGCTACA	+	23	1
29614	CAGAATGAATTCTCGTATCTACA	+	23	1
29614	CAGAATGAATTCTCGTGACTAC	+	22	2
29614	CAGAATGAATTCTCGTGACTACA	+	23	2
29614	CAGAATGAATTCTTGTAACTACA	+	23	2
29614	CAGAATGAATTGTCGTAACTAC	+	22	2
29614	CAGAATGAATTGTCGTAACTACA	+	23	1
29614	CAGAATGAATTTTCGTAACTA	+	21	1
29614	CAGAATGAGTTCTCGTAACTA	+	21	3
29614	CAGAATGAGTTCTCGTAACTAC	+	22	3
29614	CAGAATGAGTTCTCGTAACTACA	+	23	3
29614	CAGAATGATTTCTCGTAACTA	+	21	2
29614	CAGAATGATTTCTCGTAACTAC	+	22	4
29614	CAGAATGATTTCTCGTAACTACA	+	23	3
29614	CAGAATGCATTCTCGTAACTACA	+	23	1
29614	CAGAATGGATTCTCGTAACTA	+	21	5
29614	CAGAATGGATTCTCGTAACTAC	+	22	2
29614	CAGAATGGATTCTCGTAACTACA	+	23	2
29614	CAGAATGTATTCTCGTAACTAC	+	22	1
29614	CAGAGTGAATTCTCGTAACTA	+	21	3
29614	CAGAGTGAATTCTCGTAACTACA	+	23	1
29614	CAGGATGAATTCTCGTAACTA	+	21	1
29614	CAGGATGAATTCTCGTAACTAC	+	22	1
29614	CAGTATGAATTCTCGTAACTACA	+	23	2
29614	CATAATGAATTCTCGTAACTA	+	21	1
29614	CGGAATGAATTCTCGTAACTA	+	21	1
29614	CGGAATGAATTCTCGTAACTAC	+	22	1
29614	CGGAATGAATTCTCGTAACTACA	+	23	4
29614	CTGAATGAATTCTCGTAACTAC	+	22	8
29614	CTGAATGAATTCTCGTAACTACA	+	23	7
29614	TAGAATGAATTCTCGTAACTAC	+	22	2
29614	TAGAATGAATTCTCGTAACTACA	+	23	2
29615	AGAAAGAATTCTCGTAACTAC	+	21	2
29615	AGAAAGAATTCTCGTAACTACA	+	22	1
29615	AGAAAGAATTCTCGTAACTACAT	+	23	2
29615	AGAACGAATTCTCGTAACTACA	+	22	1
29615	AGAACGAATTCTCGTAACTACAT	+	23	1
29615	AGAATAAATTCTCGTAACTAC	+	21	1
29615	AGAATGAAATCTCGTAACTACA	+	22	1
29615	AGAATGAATACTCGTAACTAC	+	21	1
29615	AGAATGAATCCTCGTAACTAC	+	21	1
29615	AGAATGAATTCACGTAACTACA	+	22	1
29615	AGAATGAATTCCCGTAACTACAT	+	23	1
29615	AGAATGAATTCTCGAAACTACA	+	22	1
29615	AGAATGAATTCTCGCAACTAC	+	21	1
29615	AGAATGAATTCTCGTAACAACA	+	22	1
29615	AGAATGAATTCTCGTAACTAC	+	21	109
29615	AGAATGAATTCTCGTAACTACA	+	22	141
29615	AGAATGAATTCTCGTAACTACAC	+	23	4
29615	AGAATGAATTCTCGTAACTACAG	+	23	2
29615	AGAATGAATTCTCGTAACTACAT	+	23	100
29615	AGAATGAATTCTCGTAACTACG	+	22	3
29615	AGAATGAATTCTCGTAACTACGT	+	23	2
29615	AGAATGAATTCTCGTAACTACT	+	22	2
29615	AGAATGAATTCTCGTAACTAT	+	21	6
29615	AGAATGAATTCTCGTAGCTAC	+	21	1
29615	AGAATGAATTCTCGTATCTAC	+	21	1
29615	AGAATGAATTCTCGTGACTACAT	+	23	1
29615	AGAATGAATTCTTGTAACTAC	+	21	1
29615	AGAATGGATTCTCGTAACTAC	+	21	1
29615	AGAATGGATTCTCGTAACTACA	+	22	2
29615	AGAATGGATTCTCGTAACTACAT	+	23	1
29615	AGAATGTATTCTCGTAACTAC	+	21	2
29615	AGATTGAATTCTCGTAACTACA	+	22	1
29615	CGAATGAATTCTCGTAACTACAT	+	23	1
29615	GGAATGAATTCTCGTAACTAC	+	21	1
29615	GGAATGAATTCTCGTAACTACA	+	22	1
29616	AAATGAATTCTCGTAACTACAT	+	22	1
29616	AAATGAATTCTCGTAACTACATA	+	23	2
29616	GAATGAAATCTCGTAACTACATA	+	23	2
29616	GAATGAAGTCTCGTAACTACA	+	21	1
29616	GAATGAAGTCTCGTAACTACATA	+	23	1
29616	GAATGAATTCCCGTAACTACA	+	21	1
29616	GAATGAATTCCCGTAACTACAT	+	22	1
29616	GAATGAATTCCCGTAACTACATA	+	23	1
29616	GAATGAATTCTCGCAACTACATA	+	23	1
29616	GAATGAATTCTCGTAACAACA	+	21	1
29616	GAATGAATTCTCGTAACTACA	+	21	105
29616	GAATGAATTCTCGTAACTACAA	+	22	2
29616	GAATGAATTCTCGTAACTACAAA	+	23	1
29616	GAATGAATTCTCGTAACTACAC	+	22	2
29616	GAATGAATTCTCGTAACTACACA	+	23	1
29616	GAATGAATTCTCGTAACTACAG	+	22	1
29616	GAATGAATTCTCGTAACTACAT	+	22	41
29616	GAATGAATTCTCGTAACTACATA	+	23	76
29616	GAATGAATTCTCGTAACTACGT	+	22	2
29616	GAATGAATTCTCGTAACTACGTA	+	23	2
29616	GAATGAATTCTCGTAACTACT	+	21	2
29616	GAATGAATTCTCGTAACTATATA	+	23	1
29616	GAATGAATTCTCGTAACTGCATA	+	23	1
29616	GAATGAATTCTCGTAGCTACATA	+	23	1
29616	GAATGAATTCTCGTATCTACATA	+	23	1
29616	GAATGAGTTCTCGTAACTACA	+	21	1
29616	GTATGAATTCTCGTAACTACATA	+	23	1
29617	AAAGAATTCTCGTAACTACAT	+	21	2
29617	AAAGAATTCTCGTAACTACATA	+	22	3
29617	AACGAATTCTCGTAACTACATA	+	22	2
29617	AACGAATTCTCGTAACTACATAG	+	23	1
29617	AATAAATTCTCGTAACTACATA	+	22	5
29617	AATAAATTCTCGTAACTACATAG	+	23	1
29617	AATCAATTCTCGTAACTACATAG	+	23	1
29617	AATGAAATCTCGTAACTACATA	+	22	2
29617	AATGAAATCTCGTAACTACATAG	+	23	1
29617	AATGAAGTCTCGTAACTACAT	+	21	1
29617	AATGAAGTCTCGTAACTACATA	+	22	1
29617	AATGAAGTCTCGTAACTACATAG	+	23	1
29617	AATGAATACTCGTAACTACATA	+	22	1
29617	AATGAATCCTCGTAACTACAT	+	21	1
29617	AATGAATTATCGTAACTACAT	+	21	1
29617	AATGAATTATCGTAACTACATA	+	22	1
29617	AATGAATTCACGTAACTACATA	+	22	1
29617	AATGAATTCCCGTAACTACAT	+	21	1
29617	AATGAATTCCCGTAACTACATA	+	22	4
29617	AATGAATTCGCGTAACTACATAG	+	23	1
29617	AATGAATTCTAGTAACTACATAG	+	23	1
29617	AATGAATTCTCGTAACAACATA	+	22	3
29617	AATGAATTCTCGTAACAACATAG	+	23	2
29617	AATGAATTCTCGTAACCACATA	+	22	1
29617	AATGAATTCTCGTAACGACATAG	+	23	1
29617	AATGAATTCTCGTAACTAAATA	+	22	1
29617	AATGAATTCTCGTAACTACAA	+	21	4
29617	AATGAATTCTCGTAACTACAAA	+	22	1
29617	AATGAATTCTCGTAACTACAAAG	+	23	1
29617	AATGAATTCTCGTAACTACAC	+	21	12
29617	AATGAATTCTCGTAACTACACA	+	22	1
29617	AATGAATTCTCGTAACTACAG	+	21	4
29617	AATGAATTCTCGTAACTACAT	+	21	286
29617	AATGAATTCTCGTAACTACATA	+	22	518
29617	AATGAATTCTCGTAACTACATAA	+	23	5
29617	AATGAATTCTCGTAACTACATAG	+	23	152
29617	AATGAATTCTCGTAACTACATG	+	22	5
29617	AATGAATTCTCGTAACTACATGG	+	23	1
29617	AATGAATTCTCGTAACTACATT	+	22	4
29617	AATGAATTCTCGTAACTACGTA	+	22	1
29617	AATGAATTCTCGTAACTACTTA	+	22	1
29617	AATGAATTCTCGTAACTGCAT	+	21	2
29617	AATGAATTCTCGTAACTGCATA	+	22	2
29617	AATGAATTCTCGTAAGTACAT	+	21	1
29617	AATGAATTCTCGTAATTACAT	+	21	1
29617	AATGAATTCTCGTAATTACATA	+	22	1
29617	AATGAATTCTCGTAGCTACAT	+	21	1
29617	AATGAATTCTCGTAGCTACATA	+	22	1
29617	AATGAATTCTCGTGACTACAT	+	21	2
29617	AATGAATTCTCGTGACTACATA	+	22	1
29617	AATGAATTCTCTTAACTACAT	+	21	1
29617	AATGAATTCTTGTAACTACATA	+	22	3
29617	AATGAGTTCTCGTAACTACATA	+	22	5
29617	AATGGATTCTCGTAACTACATA	+	22	1
29617	ACTGAATTCTCGTAACTACATAG	+	23	1
29617	AGTGAATTCTCGTAACTACATA	+	22	3
29617	ATTGAATTCTCGTAACTACATA	+	22	1
29617	ATTGAATTCTCGTAACTACATAG	+	23	1
29617	GATGAATTCTCGTAACTACAT	+	21	1
29617	GATGAATTCTCGTAACTACATA	+	22	3
29617	GATGAATTCTCGTAACTACATAG	+	23	1
29618	ATAAATTCTCGTAACTACATAG	+	22	1
29618	ATGAAATCTCGTAACTACATA	+	21	2
29618	ATGAAATCTCGTAACTACATAGC	+	23	1
29618	ATGAATCCTCGTAACTACATA	+	21	1
29618	ATGAATTCTCGTAACTACATA	+	21	162
29618	ATGAATTCTCGTAACTACATAA	+	22	3
29618	ATGAATTCTCGTAACTACATAG	+	22	29
29618	ATGAATTCTCGTAACTACATAGA	+	23	1
29618	ATGAATTCTCGTAACTACATAGC	+	23	21
29618	ATGAATTCTCGTAACTACATAGT	+	23	3
29618	ATGAATTCTCGTAACTGCATAG	+	22	1
29618	ATGAATTCTCGTTACTACATAG	+	22	1
29618	ATGAATTCTTGTAACTACATA	+	21	2
29618	ATGGATTCTCGTAACTACATA	+	21	1
29618	ATGTATTCTCGTAACTACATA	+	21	1
29619	TAAATTCTCGTAACTACATAGCA	+	23	1
29619	TGAAATCTCGTAACTACATAG	+	21	1
29619	TGAATTCCCGTAACTACATAGC	+	22	1
29619	TGAATTCTCGTAACTACATAG	+	21	34
29619	TGAATTCTCGTAACTACATAGA	+	22	1
29619	TGAATTCTCGTAACTACATAGC	+	22	37
29619	TGAATTCTCGTAACTACATAGCA	+	23	43
29619	TGAATTCTCGTAACTACATAGT	+	22	1
29619	TGAATTCTCGTAACTACATGGC	+	22	1
29619	TGAATTCTCGTATCTACATAG	+	21	1
29619	TTAATTCTCGTAACTACATAGCA	+	23	1
29620	GAATCCTCGTAACTACATAGCAC	+	23	2
29620	GAATTCTCGTAACTACATAGC	+	21	6
29620	GAATTCTCGTAACTACATAGCA	+	22	3
29620	GAATTCTCGTAACTACATAGCAC	+	23	6
29620	GAATTCTCGTAACTACATAGCAT	+	23	1
29621	AAATCTCGTAACTACATAGCACA	+	23	2
29621	AATCCTCGTAACTACATAGCA	+	21	2
29621	AATTCACGTAACTACATAGCACA	+	23	1
29621	AATTCCCGTAACTACATAGCACA	+	23	1
29621	AATTCTCGAAACTACATAGCACA	+	23	2
29621	AATTCTCGCAACTACATAGCACA	+	23	1
29621	AATTCTCGTAACCACATAGCACA	+	23	1
29621	AATTCTCGTAACTACATAACACA	+	23	1
29621	AATTCTCGTAACTACATAGCA	+	21	37
29621	AATTCTCGTAACTACATAGCAA	+	22	2
29621	AATTCTCGTAACTACATAGCAC	+	22	42
29621	AATTCTCGTAACTACATAGCACA	+	23	217
29621	AATTCTCGTAACTACATAGCACC	+	23	1
29621	AATTCTCGTAACTACATAGCACG	+	23	4
29621	AATTCTCGTAACTACATAGCACT	+	23	5
29621	AATTCTCGTAACTACATAGCAT	+	22	1
29621	AATTCTCGTAACTACATAGCGCA	+	23	1
29621	AATTCTCGTAACTACATAGTACA	+	23	1
29621	AATTCTCGTAACTACATATCACA	+	23	1
29621	AATTCTCGTAACTACGTAGCAC	+	22	1
29621	AATTCTCGTAGCTACATAGCA	+	21	1
29621	AATTCTCGTAGCTACATAGCACA	+	23	1
29621	AATTCTCGTGACTACATAGCACA	+	23	2
29621	AATTCTCTTAACTACATAGCACA	+	23	1
29621	AATTCTTGTAACTACATAGCAC	+	22	1
29621	AATTCTTGTAACTACATAGCACA	+	23	1
29621	ATTTCTCGTAACTACATAGCACA	+	23	1
29622	AATCTCGTAACTACATAGCACA	+	22	1
29622	ATTCACGTAACTACATAGCACA	+	22	1
29622	ATTCTCGTAACTACATAGCAC	+	21	9
29622	ATTCTCGTAACTACATAGCACA	+	22	35
29622	ATTCTCGTAACTACATAGCACAA	+	23	7
29622	ATTCTCGTAACTACATAGCACG	+	22	1
29622	ATTCTCGTAACTACATAGCACT	+	22	1
29622	ATTCTCGTAACTACATAGCAT	+	21	1
29622	ATTCTCGTAACTACATAGTACAA	+	23	1
29622	CTTCTCGTAACTACATAGCACA	+	22	1
29623	TTCTCGTAACTACATAGCACA	+	21	32
29623	TTCTCGTAACTACATAGCACAA	+	22	6
29623	TTCTCGTAACTACATAGCACAAG	+	23	6
29623	TTCTCGTAACTACATAGCACGAG	+	23	1
29623	TTCTCGTAACTGCATAGCACAA	+	22	1
29624	TCCCGTAACTACATAGCACAAGT	+	23	1
29624	TCTCGTAACTACATAGCACAAG	+	22	1
29624	TCTCGTAACTACATAGCACAAGC	+	23	2
29624	TCTCGTAACTACATAGCACAAGT	+	23	11
29625	CTCGTAACTACATAGCACAAGC	+	22	3
29625	CTCGTAACTACATAGCACAAGG	+	22	1
29625	CTCGTAACTACATAGCACAAGT	+	22	20
29625	CTCGTAACTACATAGCACAAGTA	+	23	15
29625	CTCGTAACTACATAGCACGAGT	+	22	1
29626	GCGTAACTACATAGCACAAGTA	+	22	1
29626	TCGTAACTACATAGCACAAGTA	+	22	7
29627	CGTAACTACATAGCACAAGTA	+	21	7
29627	CGTAACTACATAGCACAAGTAG	+	22	1
29627	CGTAACTACATAGCACAAGTAGA	+	23	5
29630	AACTACATAGCACAAGTAGATG	+	22	1
29631	ACTACATAGCACAAGTAGATGT	+	22	3
29632	CTACATAGCACAAGTAGATGA	+	21	1
29632	CTACATAGCACAAGTAGATGT	+	21	1
29633	TACATAGCACAAGTAGATGTAGA	+	23	1
29633	TACATAGCACAAGTAGATGTAGT	+	23	2
29634	ACATAGCAAAAGTAGATGTAGTT	+	23	1
29634	ACATAGCACAAGTAGAAGTAG	+	21	1
29634	ACATAGCACAAGTAGACGTAGTT	+	23	1
29634	ACATAGCACAAGTAGATGTAG	+	21	22
29634	ACATAGCACAAGTAGATGTAGC	+	22	1
29634	ACATAGCACAAGTAGATGTAGT	+	22	11
29634	ACATAGCACAAGTAGATGTAGTC	+	23	6
29634	ACATAGCACAAGTAGATGTAGTT	+	23	49
29634	ACATAGCACAAGTGGATGTAG	+	21	1
29634	ACATAGCACGAGTAGATGTAG	+	21	2
29634	ACATGGCACAAGTAGATGTAGTT	+	23	1
29634	CCATAGCACAAGTAGATGTAGTT	+	23	2
29634	TCATAGCACAAGTAGATGTAGTT	+	23	1
29635	AATAGCACAAGTAGATGTAGTT	+	22	1
29635	CAAAGCACAAGTAGATGTAGTT	+	22	10
29635	CAAAGCACAAGTAGATGTAGTTA	+	23	1
29635	CACAGCACAAGTAGATGTAGTT	+	22	4
29635	CATAACACAAGTAGATGTAGT	+	21	2
29635	CATAACACAAGTAGATGTAGTT	+	22	2
29635	CATAACACAAGTAGATGTAGTTA	+	23	1
29635	CATACCACAAGTAGATGTAGTT	+	22	3
29635	CATAGAACAAGTAGATGTAGTT	+	22	2
29635	CATAGAACAAGTAGATGTAGTTA	+	23	1
29635	CATAGCAAAAGTAGATGTAGTTA	+	23	1
29635	CATAGCACAACTAGATGTAGTT	+	22	3
29635	CATAGCACAAGAAGATGTAGTT	+	22	10
29635	CATAGCACAAGCAGATGTAGTT	+	22	1
29635	CATAGCACAAGTAGAAGTAGT	+	21	1
29635	CATAGCACAAGTAGAAGTAGTT	+	22	1
29635	CATAGCACAAGTAGAAGTAGTTA	+	23	2
29635	CATAGCACAAGTAGACGTAGTT	+	22	3
29635	CATAGCACAAGTAGAGGTAGTT	+	22	2
29635	CATAGCACAAGTAGATCTAGTT	+	22	2
29635	CATAGCACAAGTAGATGAAGTT	+	22	4
29635	CATAGCACAAGTAGATGCAGTT	+	22	3
29635	CATAGCACAAGTAGATGTAATT	+	22	1
29635	CATAGCACAAGTAGATGTAGAT	+	22	2
29635	CATAGCACAAGTAGATGTAGC	+	21	1
29635	CATAGCACAAGTAGATGTAGCT	+	22	17
29635	CATAGCACAAGTAGATGTAGCTA	+	23	1
29635	CATAGCACAAGTAGATGTAGGT	+	22	7
29635	CATAGCACAAGTAGATGTAGT	+	21	55
29635	CATAGCACAAGTAGATGTAGTA	+	22	15
29635	CATAGCACAAGTAGATGTAGTC	+	22	93
29635	CATAGCACAAGTAGATGTAGTG	+	22	11
29635	CATAGCACAAGTAGATGTAGTT	+	22	1463
29635	CATAGCACAAGTAGATGTAGTTA	+	23	212
29635	CATAGCACAAGTAGATGTAGTTG	+	23	2
29635	CATAGCACAAGTAGATGTAGTTT	+	23	1
29635	CATAGCACAAGTAGATGTATTT	+	22	1
29635	CATAGCACAAGTAGATGTGGTT	+	22	5
29635	CATAGCACAAGTAGATGTGGTTA	+	23	1
29635	CATAGCACAAGTAGATGTTGTT	+	22	2
29635	CATAGCACAAGTAGATTTAGTT	+	22	1
29635	CATAGCACAAGTAGGTGTAGTT	+	22	4
29635	CATAGCACAAGTCGATGTAGTT	+	22	1
29635	CATAGCACAAGTGGATGTAGTT	+	22	5
29635	CATAGCACAAGTTGATGTAGTT	+	22	2
29635	CATAGCACAGGTAGATGTAGTT	+	22	7
29635	CATAGCACATGTAGATGTAGTT	+	22	1
29635	CATAGCACGAGTAGATGTAGTT	+	22	1
29635	CATAGCCCAAGTAGATGTAGTT	+	22	1
29635	CATAGCGCAAGTAGATGTAGTT	+	22	9
29635	CATAGCTCAAGTAGATGTAGTT	+	22	2
29635	CATATCACAAGTAGATGTAGTT	+	22	1
29635	CATATCACAAGTAGATGTAGTTA	+	23	2
29635	CATGGCACAAGTAGATGTAGTT	+	22	2
29635	CATTGCACAAGTAGATGTAGTT	+	22	5
29635	CGTAGCACAAGTAGATGTAGT	+	21	1
29635	CGTAGCACAAGTAGATGTAGTT	+	22	3
29635	CGTAGCACAAGTAGATGTAGTTA	+	23	1
29635	CTTAGCACAAGTAGATGTAGTT	+	22	6
29635	CTTAGCACAAGTAGATGTAGTTA	+	23	1
29635	TATAGCACAAGTAGATGTAGTT	+	22	2
29636	AAAGCACAAGTAGATGTAGTT	+	21	7
29636	ACAGCACAAGTAGATGTAGTT	+	21	2
29636	AGAGCACAAGTAGATGTAGTT	+	21	1
29636	ATAACACAAGTAGATGTAGTT	+	21	1
29636	ATACCACAAGTAGATGTAGTT	+	21	2
29636	ATAGAACAAGTAGATGTAGTT	+	21	3
29636	ATAGCAAAAGTAGATGTAGTT	+	21	2
29636	ATAGCACAAATAGATGTAGTT	+	21	1
29636	ATAGCACAACTAGATGTAGTT	+	21	2
29636	ATAGCACAAGAAGATGTAGTT	+	21	5
29636	ATAGCACAAGAAGATGTAGTTA	+	22	1
29636	ATAGCACAAGAAGATGTAGTTAA	+	23	1
29636	ATAGCACAAGCAGATGTAGTT	+	21	3
29636	ATAGCACAAGTACATGTAGTT	+	21	2
29636	ATAGCACAAGTAGAAGTAGTT	+	21	5
29636	ATAGCACAAGTAGACGTAGTT	+	21	3
29636	ATAGCACAAGTAGATGAAGTT	+	21	5
29636	ATAGCACAAGTAGATGGAGTT	+	21	2
29636	ATAGCACAAGTAGATGTACTT	+	21	2
29636	ATAGCACAAGTAGATGTAGAT	+	21	5
29636	ATAGCACAAGTAGATGTAGATA	+	22	1
29636	ATAGCACAAGTAGATGTAGCT	+	21	4
29636	ATAGCACAAGTAGATGTAGGT	+	21	9
29636	ATAGCACAAGTAGATGTAGTA	+	21	17
29636	ATAGCACAAGTAGATGTAGTC	+	21	115
29636	ATAGCACAAGTAGATGTAGTG	+	21	14
29636	ATAGCACAAGTAGATGTAGTT	+	21	2153
29636	ATAGCACAAGTAGATGTAGTTA	+	22	254
29636	ATAGCACAAGTAGATGTAGTTAA	+	23	23
29636	ATAGCACAAGTAGATGTAGTTT	+	22	7
29636	ATAGCACAAGTAGATGTATTT	+	21	1
29636	ATAGCACAAGTAGATGTCGTT	+	21	1
29636	ATAGCACAAGTAGATGTGGTT	+	21	5
29636	ATAGCACAAGTAGATGTGGTTA	+	22	1
29636	ATAGCACAAGTAGCTGTAGTT	+	21	3
29636	ATAGCACAAGTAGGTGTAGTT	+	21	6
29636	ATAGCACAAGTATATGTAGTT	+	21	1
29636	ATAGCACAAGTCGATGTAGTT	+	21	2
29636	ATAGCACAAGTGGATGTAGTT	+	21	3
29636	ATAGCACAAGTGGATGTAGTTA	+	22	2
29636	ATAGCACAAGTTGATGTAGTT	+	21	2
29636	ATAGCACAATTAGATGTAGTT	+	21	1
29636	ATAGCACAGGTAGATGTAGTT	+	21	9
29636	ATAGCACATGTAGATGTAGTT	+	21	1
29636	ATAGCACGAGTAGATGTAGTT	+	21	5
29636	ATAGCAGAAGTAGATGTAGTT	+	21	1
29636	ATAGCCCAAGTAGATGTAGTT	+	21	1
29636	ATAGCGCAAGTAGATGTAGTT	+	21	12
29636	ATAGCTCAAGTAGATGTAGTT	+	21	2
29636	ATAGGACAAGTAGATGTAGTTA	+	22	1
29636	ATAGTACAAGTAGATGTAGTT	+	21	2
29636	ATATCACAAGTAGATGTAGTTA	+	22	1
29636	ATCGCACAAGTAGATGTAGTT	+	21	1
29636	ATGGCACAAGTAGATGTAGTT	+	21	7
29636	ATGGCACAAGTAGATGTAGTTA	+	22	1
29636	CTAGCACAAGTAGATGTAGTT	+	21	2
29636	GTAGCACAAGTAGATGTAGTT	+	21	9
29636	GTAGCACAAGTAGATGTAGTTA	+	22	1
29636	TTAGCACAAGTAGATGTAGTT	+	21	3
29637	TAGCACAAGTAGATGTAGTTA	+	21	22
29637	TAGCACAAGTAGATGTAGTTAA	+	22	5
29637	TAGCACAAGTAGATGTAGTTAAA	+	23	1
29637	TAGCACAAGTAGATGTAGTTAAC	+	23	18
29637	TAGCACAAGTAGATGTAGTTAAT	+	23	1
29637	TAGCACAAGTAGATGTAGTTGAC	+	23	1
29638	AGCACAAGTAGATGTAGTTAA	+	21	10
29638	AGCACAAGTAGATGTAGTTAAC	+	22	19
29638	AGCACAAGTAGATGTAGTTAACC	+	23	1
29638	AGCACAAGTAGATGTAGTTAACT	+	23	40
29638	AGCACAAGTAGATGTAGTTAATT	+	23	1
29638	AGCACAAGTTGATGTAGTTAAC	+	22	1
29638	AGCACATGTAGATGTAGTTAACT	+	23	1
29638	AGCACGAGTAGATGTAGTTAAC	+	22	1
29638	CGCACAAGTAGATGTAGTTAACT	+	23	1
29639	GCACAAGTAGATGTAGTAAACT	+	22	1
29639	GCACAAGTAGATGTAGTTAAC	+	21	11
29639	GCACAAGTAGATGTAGTTAACCT	+	23	1
29639	GCACAAGTAGATGTAGTTAACT	+	22	23
29639	GCACAAGTAGATGTAGTTAACTC	+	23	1
29639	GCACAAGTAGATGTAGTTAACTT	+	23	34
29639	GCACAAGTAGATGTAGTTGACT	+	22	1
29639	GCACGAGTAGATGTAGTTAACTT	+	23	1
29639	GCGCAAGTAGATGTAGTTAACT	+	22	1
29639	TCACAAGTAGATGTAGTTAAC	+	21	1
29639	TCACAAGTAGATGTAGTTAACTT	+	23	1
29640	CACAAGTAGAAGTAGTTAACTTT	+	23	1
29640	CACAAGTAGATATAGTTAACTT	+	22	1
29640	CACAAGTAGATCTAGTTAACTT	+	22	1
29640	CACAAGTAGATGTAGTTAACA	+	21	1
29640	CACAAGTAGATGTAGTTAACC	+	21	3
29640	CACAAGTAGATGTAGTTAACCTT	+	23	1
29640	CACAAGTAGATGTAGTTAACT	+	21	47
29640	CACAAGTAGATGTAGTTAACTC	+	22	3
29640	CACAAGTAGATGTAGTTAACTGT	+	23	1
29640	CACAAGTAGATGTAGTTAACTT	+	22	41
29640	CACAAGTAGATGTAGTTAACTTC	+	23	1
29640	CACAAGTAGATGTAGTTAACTTG	+	23	1
29640	CACAAGTAGATGTAGTTAACTTT	+	23	58
29640	CACAAGTAGATGTAGTTACCT	+	21	1
29640	CACAAGTAGATGTAGTTGACT	+	21	1
29640	CACAAGTAGGTGTAGTTAACT	+	21	2
29640	CACAAGTAGGTGTAGTTAACTTT	+	23	1
29640	CACAGGTAGATGTAGTTAACT	+	21	1
29640	CCCAAGTAGATGTAGTTAACTTT	+	23	1
29640	CGCAAGTAGATGTAGTTAACTTT	+	23	1
29640	TACAAGTAGATGTAGTTAACTTT	+	23	1
29641	ACAAGTAGATGTAGTTAACTT	+	21	3
29641	ACAAGTAGATGTAGTTAACTTC	+	22	1
29641	ACAAGTAGATGTAGTTAACTTT	+	22	7
29641	ACAAGTAGATGTAGTTAACTTTA	+	23	4
29642	CAAGTAGATGTAGTAAACTTT	+	21	1
29642	CAAGTAGATGTAGTTAACTTAA	+	22	1
29642	CAAGTAGATGTAGTTAACTTC	+	21	1
29642	CAAGTAGATGTAGTTAACTTT	+	21	20
29642	CAAGTAGATGTAGTTAACTTTA	+	22	22
29642	CAAGTAGATGTAGTTAACTTTAA	+	23	5
29642	CAAGTAGATGTAGTTTACTTT	+	21	2
29643	AAGTAGAAGTAGTTAACTTTA	+	21	1
29643	AAGTAGAGGTAGTTAACTTTAAT	+	23	1
29643	AAGTAGATGTAGTTAACTTTA	+	21	12
29643	AAGTAGATGTAGTTAACTTTAA	+	22	1
29643	AAGTAGATGTAGTTAACTTTAAT	+	23	16
29643	ATGTAGATGTAGTTAACTTTAAT	+	23	1
29644	AGAAGATGTAGTTAACTTTAATC	+	23	1
29644	AGTAGATGTAGGTAACTTTAAT	+	22	1
29644	AGTAGATGTAGTTAACTATAA	+	21	1
29644	AGTAGATGTAGTTAACTATAATC	+	23	2
29644	AGTAGATGTAGTTAACTTCAATC	+	23	1
29644	AGTAGATGTAGTTAACTTTAA	+	21	11
29644	AGTAGATGTAGTTAACTTTAAC	+	22	2
29644	AGTAGATGTAGTTAACTTTAAT	+	22	32
29644	AGTAGATGTAGTTAACTTTAATA	+	23	1
29644	AGTAGATGTAGTTAACTTTAATC	+	23	79
29644	AGTAGATGTAGTTAACTTTAATT	+	23	13
29644	AGTAGATGTAGTTAACTTTAG	+	21	1
29644	AGTAGATGTAGTTAACTTTATT	+	22	5
29644	GGTAGATGTAGTTAACTTTAATC	+	23	1
29644	TGTAGATGTAGTTAACTTTAATC	+	23	1
29645	GTAGAAGTAGTTAACTTTAATCT	+	23	1
29645	GTAGATGTAGTTAACATTAATC	+	22	1
29645	GTAGATGTAGTTAACTATAATCT	+	23	1
29645	GTAGATGTAGTTAACTTTAAC	+	21	1
29645	GTAGATGTAGTTAACTTTAATC	+	22	50
29645	GTAGATGTAGTTAACTTTAATCA	+	23	2
29645	GTAGATGTAGTTAACTTTAATCC	+	23	3
29645	GTAGATGTAGTTAACTTTAATCG	+	23	1
29645	GTAGATGTAGTTAACTTTAATCT	+	23	72
29645	GTAGATGTAGTTAACTTTAATT	+	22	2
29645	GTAGATGTAGTTTACTTTAATCT	+	23	2
29645	GTAGATGTGGTTAACTTTAAT	+	21	1
29645	GTAGGTGTAGTTAACTTTAATC	+	22	1
29645	GTCGATGTAGTTAACTTTAATC	+	22	1
29646	AAGATGTAGTTAACTTTAATCT	+	22	2
29646	GAGATGTAGTTAACTTTAATC	+	21	1
29646	GAGATGTAGTTAACTTTAATCT	+	22	2
29646	TAGAAGTAGTTAACTTTAATCT	+	22	1
29646	TAGATATAGTTAACTTTAATCT	+	22	1
29646	TAGATGAAGTTAACTTTAATCT	+	22	1
29646	TAGATGTAGTAAACTTTAATCT	+	22	1
29646	TAGATGTAGTTAACCTTAATCT	+	22	1
29646	TAGATGTAGTTAACTTCAATCT	+	22	1
29646	TAGATGTAGTTAACTTTAATC	+	21	32
29646	TAGATGTAGTTAACTTTAATCA	+	22	5
29646	TAGATGTAGTTAACTTTAATCC	+	22	16
29646	TAGATGTAGTTAACTTTAATCG	+	22	1
29646	TAGATGTAGTTAACTTTAATCT	+	22	155
29646	TAGATGTAGTTAACTTTAATCTC	+	23	5
29646	TAGATGTAGTTAACTTTAATT	+	21	1
29646	TAGATGTAGTTAACTTTAATTT	+	22	2
29646	TAGATGTAGTTAGCTTTAATCT	+	22	1
29646	TAGATGTGGTTAACTTTAATCT	+	22	1
29646	TGGATGTAGTTAACTTTAATC	+	21	1
29646	TTGATGTAGTTAACTTTAATCT	+	22	1
29647	AGATGTAGCTAACTTTAATCT	+	21	1
29647	AGATGTAGTTAACTTTAAGCT	+	21	1
29647	AGATGTAGTTAACTTTAATCA	+	21	1
29647	AGATGTAGTTAACTTTAATCC	+	21	2
29647	AGATGTAGTTAACTTTAATCG	+	21	2
29647	AGATGTAGTTAACTTTAATCT	+	21	63
29647	AGATGTAGTTAACTTTAATCTC	+	22	3
29647	AGATGTAGTTAACTTTAATCTCA	+	23	3
29647	AGATGTAGTTAACTTTAATCTCT	+	23	1
29647	AGATGTAGTTAACTTTAGTCT	+	21	1
29647	AGATGTGGTTAACTTTAATCT	+	21	1
29647	GGATGTAGTTAACTTTAATCT	+	21	1
29648	AATGTAGTTAACTTTAATCTC	+	21	1
29648	GAAGTAGTTAACTTTAATCTCAC	+	23	1
29648	GATGTAGTTAACCTTAATCTC	+	21	1
29648	GATGTAGTTAACTTTAATCTC	+	21	33
29648	GATGTAGTTAACTTTAATCTCA	+	22	14
29648	GATGTAGTTAACTTTAATCTCAC	+	23	12
29648	GATGTAGTTAACTTTAATCTCT	+	22	1
29648	GATGTAGTTAACTTTGATCTCA	+	22	1
29648	GATGTAGTTAGCTTTAATCTC	+	21	1
29648	TATGTAGTTAACTTTAATCTCA	+	22	1
29648	TATGTAGTTAACTTTAATCTCAC	+	23	1
29649	ATGTAGTAAACTTTAATCTCAC	+	22	1
29649	ATGTAGTTAACTCTAATCTCACA	+	23	1
29649	ATGTAGTTAACTTTAATCACACA	+	23	2
29649	ATGTAGTTAACTTTAATCCCACA	+	23	3
29649	ATGTAGTTAACTTTAATCTCA	+	21	15
29649	ATGTAGTTAACTTTAATCTCAC	+	22	22
29649	ATGTAGTTAACTTTAATCTCACA	+	23	120
29649	ATGTAGTTAACTTTAATCTCACG	+	23	3
29649	ATGTAGTTAACTTTAATCTCAT	+	22	2
29649	ATGTAGTTAACTTTAATCTCG	+	21	1
29649	ATGTAGTTAGCTTTAATCTCAC	+	22	1
29649	ATGTAGTTAGCTTTAATCTCACA	+	23	1
29649	ATGTAGTTGACTTTAATCTCACA	+	23	1
29649	CTGTAGTTAACTTTAATCTCACA	+	23	1
29650	AGTAGTTAACTTTAATCTCAC	+	21	1
29650	AGTAGTTAACTTTAATCTCACA	+	22	1
29650	GGTAGTTAACTTTAATCTCAC	+	21	1
29650	TGTAGTAAACTTTAATCTCACA	+	22	1
29650	TGTAGTAAACTTTAATCTCACAT	+	23	1
29650	TGTAGTTAACATTAATCTCACA	+	22	1
29650	TGTAGTTAACTTTAATCTCAC	+	21	5
29650	TGTAGTTAACTTTAATCTCACA	+	22	32
29650	TGTAGTTAACTTTAATCTCACAT	+	23	1
29650	TGTAGTTAACTTTAATCTCACT	+	22	1
29650	TGTGGTTAACTTTAATCTCACA	+	22	1
29651	GTAGTTAACTTTAATCTCACA	+	21	1
29651	GTAGTTAACTTTAATCTCACAT	+	22	1
29652	AAGTTAACTTTAATCTCACATAG	+	23	1
29652	TAGCTAACTTTAATCTCACATA	+	22	1
29652	TAGTAAACTTTAATCTCACATA	+	22	1
29652	TAGTAAACTTTAATCTCACATAG	+	23	2
29652	TAGTTAACTGTAATCTCACATAG	+	23	1
29652	TAGTTAACTTTAATCACACAT	+	21	1
29652	TAGTTAACTTTAATCTCACAA	+	21	2
29652	TAGTTAACTTTAATCTCACAAA	+	22	1
29652	TAGTTAACTTTAATCTCACATA	+	22	30
29652	TAGTTAACTTTAATCTCACATAA	+	23	4
29652	TAGTTAACTTTAATCTCACATAG	+	23	112
29652	TAGTTAACTTTAATCTCACATGG	+	23	1
29652	TAGTTAACTTTAATCTCACGT	+	21	1
29652	TAGTTAACTTTATTCTCACATAG	+	23	1
29652	TAGTTAACTTTGATCTCACAT	+	21	1
29652	TTGTTAACTTTAATCTCACAT	+	21	1
29652	TTGTTAACTTTAATCTCACATA	+	22	1
29653	AGTTAACTTTAATCTCACATAGC	+	23	1
29653	AGTTAACTTTAATCTCACATG	+	21	1
29654	GTTAACTTTAATCTCACATAG	+	21	6
29654	GTTAACTTTAATCTCACATAGCA	+	23	5
29655	TTAACTTTAATCTCACATAGC	+	21	3
29655	TTAACTTTAATCTCACATAGCA	+	22	5
29655	TTAACTTTAATCTCACATAGCAA	+	23	1
29655	TTAACTTTAATCTCACATAGTA	+	22	1
29656	TAACTTTAATCTCACATAGCA	+	21	1
29656	TAACTTTAATCTCACATAGCAA	+	22	1
29656	TAACTTTAATCTCACATAGCAAT	+	23	1
29657	AACTTAAATCTCACATAGCAA	+	21	1
29657	AACTTTAATCTCACAAAGCAA	+	21	1
29657	AACTTTAATCTCACATAGCAA	+	21	2
29657	AACTTTAATCTCACATAGCAAT	+	22	2
29657	AACTTTAATCTCACATAGCAATC	+	23	4
29657	AACTTTAATCTCACATAGCAATT	+	23	1
29657	AACTTTAATCTCGCATAGCAAT	+	22	1
29657	GACTTTAATCTCACATAGCAAT	+	22	1
29658	ACTTTAATCTCACATAGCAAT	+	21	1
29658	ACTTTAATCTCACATAGCAATC	+	22	7
29658	ACTTTAATCTCACATAGCAATCA	+	23	1
29658	ACTTTAATCTCACATAGCAATCT	+	23	2
29659	CTTTAATCTCACATAGCAATCC	+	22	1
29659	CTTTAATCTCACATAGCAATCTT	+	23	3
29661	TTAATCTCACATAGCAATCTTT	+	22	1
29662	TAATCTCACATAGCAATCTTTAA	+	23	3
29663	AATCTCACATAGCAATCTTTA	+	21	2
29663	AATCTCACATAGCAATCTTTAAT	+	23	4
29663	AATCTCACATAGCACTCTTTA	+	21	1
29664	ATCTCACATAGCAACCTTTAAT	+	22	1
29664	ATCTCACATAGCAATCTTTAA	+	21	1
29664	ATCTCACATAGCAATCTTTAAT	+	22	10
29664	ATCTCACATAGCAATCTTTAATC	+	23	1
29665	TCTCACATAGCAATCTTTAAT	+	21	9
29665	TCTCACATAGCAATCTTTAATC	+	22	3
29666	CTCACATAGCAATCTTTAATC	+	21	6
29666	CTCACATAGCAATCTTTAATCA	+	22	2
29666	CTCACATAGCAGTCTTTAATC	+	21	1
29667	TCACATAGCAATCTTTAATCAGT	+	23	1
29668	CACATAGCAATCTTTAATCAG	+	21	3
29668	CACATAGCAATCTTTAATCAGT	+	22	4
29669	ACATAGCAATCTTTAATCAGTG	+	22	2
29670	CATAGCAATCTTTAATCAGTG	+	21	3
29670	CATAGCAATCTTTAATCAGTGT	+	22	1
29670	CATAGCAATCTTTAGTCAGTGT	+	22	1
29670	CATAGCAGTCTTTAATCAGTGT	+	22	1
