# Supplementary material for: SARS-CoV-2 RNAs are processed into 22-nt vsRNAs in Vero cells
Source: Front Immunol. 2022 Oct 28;13:1008084. doi: 10.3389/fimmu.2022.1008084 (PMC9650353; doi:10.3389/fimmu.2022.1008084)
Supplement: Supplementary Figure 1 — Description of sRNA libraries in control and SARS-CoV-2-infected Vero cells. (A) Correlation of miRNA reads between two biological replicates in control and SARS-CoV-2-infected (6 hpi/12 hpi) Vero cells. (B) PCA plot of miRNA-seq libraries of control and virus-infected (6 hpi/12 hpi) Vero cells. [file DataSheet_1.zip › Data Sheet 1/SARS-CoV-2 source code & data/SARS-CoV-2 source code/fig4/PBS_virus_fenbu.sh]

#!/bin/bash
#PBS -l nodes=1:ppn=8
##PBS -l mem=100gb
#PBS -l walltime=10:00:00
#PBS -d ./
#PBS -j oe

start=`date +%s`

CPU=$PBS_NP
if [ ! $CPU ]; then
   CPU=2
fi

N=$PBS_ARRAYID
if [ ! $N ]; then
    N=1
fi

#----------------
ctg=`ls *_total.sort.bam | head -n $N | tail -n 1`
prefix=${ctg%_total.sort.bam}
program='/public1/home/miyj/sars/fig1/1C/dict-fa-total.py'
program2='/public1/home/miyj/sars/fig1/1C/length_AUCG.py'
program3='/public1/home/miyj/sars/fig4/reads+_.py'
genome='/public1//home/miyj/sars/fig4/SARS-COVID.fa'
echo "CPU= $CPU"
echo "FILE= $ctg"
echo "FILE_PREFIX= $prefix"
####bowtie SARS genome obtain 21-23nt bam
#if [ ! -e ${prefix} ]; then
   echo "bowtie prepare"
   source activate
   conda deactivate   
   conda activate smallRNA
   samtools view -f 16 -b -o ${prefix}_fu.bam $ctg
   samtools view -F 16 -b -o ${prefix}_zheng.bam $ctg
   bamToFastq -i ${prefix}_fu.bam -fq ${prefix}_fu.fq
   bamToFastq -i ${prefix}_zheng.bam -fq ${prefix}_zheng.fq
   seqkit fq2fa ${prefix}_fu.fq >${pre_fix}_fu.fa
   seqkit fq2fa ${prefix}_zheng.fq >${prefix}_zheng.fa
   python $program2 ${prefix}_fu.fa ${prefix}_fu_AUCG.txt
   python $program2 ${prefix}_zheng.fa ${prefix}_zheng_AUCG.txt
#   python $program3  ${prefix}-22.sorted.bam 29520 29670
   rm ${prefix}_fu.bam ${prefix}_zheng.bam ${prefix}_fu.fq ${prefix}_zheng.fq
 
#fi

#----------------
end=`date +%s`
runtime=$((end-start))
h=$(($runtime/3600))
hh=$(($runtime%3600))
m=$(($hh/60))
s=$(($hh%60))

echo "Start= $start"
echo "End= $end"
echo "Run time= $h:$m:$s"
echo "Done!"
