# Supplementary material for: SARS-CoV-2 RNAs are processed into 22-nt vsRNAs in Vero cells
Source: Front Immunol. 2022 Oct 28;13:1008084. doi: 10.3389/fimmu.2022.1008084 (PMC9650353; doi:10.3389/fimmu.2022.1008084)
Supplement: Supplementary Figure 1 — Description of sRNA libraries in control and SARS-CoV-2-infected Vero cells. (A) Correlation of miRNA reads between two biological replicates in control and SARS-CoV-2-infected (6 hpi/12 hpi) Vero cells. (B) PCA plot of miRNA-seq libraries of control and virus-infected (6 hpi/12 hpi) Vero cells. [file DataSheet_1.zip › Data Sheet 1/SARS-CoV-2 source code & data/SARS-CoV-2 source code/fig4/reads+_.py]

# coding=utf-8
# 提取bam文件（已排序且只含21-23nt）指定位置指定长度正负链reads 
#python  .py  输入sort.bam文件  start  end  
import os
import sys
def counts(read_line):
    read_dict = {}
    for key in read_line:
        if key not in read_dict:
            read_dict[key] = 1
        else:
            read_dict[key] += 1
    return read_dict
input=sys.argv[1]
start=sys.argv[2]
end=sys.argv[3]
temp_sam='temp.sam'
cmd1='samtools view %s NC_045512.2:%s-%s > %s' % (input,start,end,temp_sam)
os.system(cmd1)
zheng=[]
fu=[]

with open(temp_sam,'r')as f:
    for line in f:
        line1=line.strip('\n')
        line=line1.split('\t')
        if line[1]=='0' :
            zheng.append('%s\t%s\t%s\t%d'%(line[3],line[9],"+",len(line[9])))
        else:
            fu.append('%s\t%s\t%s\t%d'%(line[3],line[9],"-",len(line[9])))
print(zheng)
A=counts(zheng) 
B=counts(fu)
print(A)
zheng_out=[]
#zheng_out=["start\tseq\tstrand\tlength\tcounts"]
#fu_out=["start\tseq\tstrand\tlength\tcounts"]
fu_out=[]
for key in A:
    zheng_out.append('%s\t%s'%(''.join(key),A[key]))
for key in B:
    fu_out.append('%s\t%s'%(''.join(key),B[key]))
out1='%s%s'%(input,"zheng.txt")
out2='%s%s'%(input,"fu.txt")
result1='%s-%s-zheng.txt'%(start,end)
result2='%s-%s-fu.txt'%(start,end)
with open(out1,'w')as o:
    o.write('\n'.join(zheng_out))
with open(out2,'w')as o1:
    o1.write('\n'.join(fu_out))
cmd2='less %s |sort > %s'%(out1,result1)
os.system(cmd2)
cmd3='less %s |sort > %s'%(out2,result2)
os.system(cmd3)
cmd4="sed -i \"1i\start\tseq\tstrand\tlength\tcounts\" %s"%(result1)
os.system(cmd4)
cmd5="sed -i \"1i\start\tseq\tstrand\tlength\tcounts\" %s"%(result2)
os.system(cmd5)
