# Supplementary material for: SARS-CoV-2 RNAs are processed into 22-nt vsRNAs in Vero cells
Source: Front Immunol. 2022 Oct 28;13:1008084. doi: 10.3389/fimmu.2022.1008084 (PMC9650353; doi:10.3389/fimmu.2022.1008084)
Supplement: Supplementary Figure 1 — Description of sRNA libraries in control and SARS-CoV-2-infected Vero cells. (A) Correlation of miRNA reads between two biological replicates in control and SARS-CoV-2-infected (6 hpi/12 hpi) Vero cells. (B) PCA plot of miRNA-seq libraries of control and virus-infected (6 hpi/12 hpi) Vero cells. [file DataSheet_1.zip › Data Sheet 1/SARS-CoV-2 source code & data/SARS-CoV-2 source code/figs2/work.sh]

#! /bin/bash
program1="/public1/home/miyj/sars/fig1/1C/dict-fa-total.py"
program2="/public1/home/miyj/sars/fig1/1C/length_AUCG.py"
for i in `ls /public1/home/miyj/sars/fig2/2A/input/*.fa`
do
  pre=${i%.fa}
  python $program1 $i ${pre}.fa
  python $program2 ${pre}.fa ${pre}_miRNA.txt
  rm ${pre}.fa
done
  
