# Supplementary material for: SARS-CoV-2 RNAs are processed into 22-nt vsRNAs in Vero cells
Source: Front Immunol. 2022 Oct 28;13:1008084. doi: 10.3389/fimmu.2022.1008084 (PMC9650353; doi:10.3389/fimmu.2022.1008084)
Supplement: Supplementary Figure 1 — Description of sRNA libraries in control and SARS-CoV-2-infected Vero cells. (A) Correlation of miRNA reads between two biological replicates in control and SARS-CoV-2-infected (6 hpi/12 hpi) Vero cells. (B) PCA plot of miRNA-seq libraries of control and virus-infected (6 hpi/12 hpi) Vero cells. [file DataSheet_1.zip › Data Sheet 1/SARS-CoV-2 source code & data/SARS-CoV-2 source code/figs3/new.bed]

id
NC_045512.2_0_200
NC_045512.2_200_400
NC_045512.2_400_600
NC_045512.2_600_800
NC_045512.2_800_1000
NC_045512.2_1000_1200
NC_045512.2_1200_1400
NC_045512.2_1400_1600
NC_045512.2_1600_1800
NC_045512.2_1800_2000
NC_045512.2_2000_2200
NC_045512.2_2200_2400
NC_045512.2_2400_2600
NC_045512.2_2600_2800
NC_045512.2_2800_3000
NC_045512.2_3000_3200
NC_045512.2_3200_3400
NC_045512.2_3400_3600
NC_045512.2_3600_3800
NC_045512.2_3800_4000
NC_045512.2_4000_4200
NC_045512.2_4200_4400
NC_045512.2_4400_4600
NC_045512.2_4600_4800
NC_045512.2_4800_5000
NC_045512.2_5000_5200
NC_045512.2_5200_5400
NC_045512.2_5400_5600
NC_045512.2_5600_5800
NC_045512.2_5800_6000
NC_045512.2_6000_6200
NC_045512.2_6200_6400
NC_045512.2_6400_6600
NC_045512.2_6600_6800
NC_045512.2_6800_7000
NC_045512.2_7000_7200
NC_045512.2_7200_7400
NC_045512.2_7400_7600
NC_045512.2_7600_7800
NC_045512.2_7800_8000
NC_045512.2_8000_8200
NC_045512.2_8200_8400
NC_045512.2_8400_8600
NC_045512.2_8600_8800
NC_045512.2_8800_9000
NC_045512.2_9000_9200
NC_045512.2_9200_9400
NC_045512.2_9400_9600
NC_045512.2_9600_9800
NC_045512.2_9800_10000
NC_045512.2_10000_10200
NC_045512.2_10200_10400
NC_045512.2_10400_10600
NC_045512.2_10600_10800
NC_045512.2_10800_11000
NC_045512.2_11000_11200
NC_045512.2_11200_11400
NC_045512.2_11400_11600
NC_045512.2_11600_11800
NC_045512.2_11800_12000
NC_045512.2_12000_12200
NC_045512.2_12200_12400
NC_045512.2_12400_12600
NC_045512.2_12600_12800
NC_045512.2_12800_13000
NC_045512.2_13000_13200
NC_045512.2_13200_13400
NC_045512.2_13400_13600
NC_045512.2_13600_13800
NC_045512.2_13800_14000
NC_045512.2_14000_14200
NC_045512.2_14200_14400
NC_045512.2_14400_14600
NC_045512.2_14600_14800
NC_045512.2_14800_15000
NC_045512.2_15000_15200
NC_045512.2_15200_15400
NC_045512.2_15400_15600
NC_045512.2_15600_15800
NC_045512.2_15800_16000
NC_045512.2_16000_16200
NC_045512.2_16200_16400
NC_045512.2_16400_16600
NC_045512.2_16600_16800
NC_045512.2_16800_17000
NC_045512.2_17000_17200
NC_045512.2_17200_17400
NC_045512.2_17400_17600
NC_045512.2_17600_17800
NC_045512.2_17800_18000
NC_045512.2_18000_18200
NC_045512.2_18200_18400
NC_045512.2_18400_18600
NC_045512.2_18600_18800
NC_045512.2_18800_19000
NC_045512.2_19000_19200
NC_045512.2_19200_19400
NC_045512.2_19400_19600
NC_045512.2_19600_19800
NC_045512.2_19800_20000
NC_045512.2_20000_20200
NC_045512.2_20200_20400
NC_045512.2_20400_20600
NC_045512.2_20600_20800
NC_045512.2_20800_21000
NC_045512.2_21000_21200
NC_045512.2_21200_21400
NC_045512.2_21400_21600
NC_045512.2_21600_21800
NC_045512.2_21800_22000
NC_045512.2_22000_22200
NC_045512.2_22200_22400
NC_045512.2_22400_22600
NC_045512.2_22600_22800
NC_045512.2_22800_23000
NC_045512.2_23000_23200
NC_045512.2_23200_23400
NC_045512.2_23400_23600
NC_045512.2_23600_23800
NC_045512.2_23800_24000
NC_045512.2_24000_24200
NC_045512.2_24200_24400
NC_045512.2_24400_24600
NC_045512.2_24600_24800
NC_045512.2_24800_25000
NC_045512.2_25000_25200
NC_045512.2_25200_25400
NC_045512.2_25400_25600
NC_045512.2_25600_25800
NC_045512.2_25800_26000
NC_045512.2_26000_26200
NC_045512.2_26200_26400
NC_045512.2_26400_26600
NC_045512.2_26600_26800
NC_045512.2_26800_27000
NC_045512.2_27000_27200
NC_045512.2_27200_27400
NC_045512.2_27400_27600
NC_045512.2_27600_27800
NC_045512.2_27800_28000
NC_045512.2_28000_28200
NC_045512.2_28200_28400
NC_045512.2_28400_28600
NC_045512.2_28600_28800
NC_045512.2_28800_29000
NC_045512.2_29000_29200
NC_045512.2_29200_29400
NC_045512.2_29400_29600
NC_045512.2_29600_29800
NC_045512.2_29800_29903
