# Supplementary material for: SARS-CoV-2 RNAs are processed into 22-nt vsRNAs in Vero cells
Source: Front Immunol. 2022 Oct 28;13:1008084. doi: 10.3389/fimmu.2022.1008084 (PMC9650353; doi:10.3389/fimmu.2022.1008084)
Supplement: Supplementary Figure 1 — Description of sRNA libraries in control and SARS-CoV-2-infected Vero cells. (A) Correlation of miRNA reads between two biological replicates in control and SARS-CoV-2-infected (6 hpi/12 hpi) Vero cells. (B) PCA plot of miRNA-seq libraries of control and virus-infected (6 hpi/12 hpi) Vero cells. [file DataSheet_1.zip › Data Sheet 1/SARS-CoV-2 source code & data/SARS-CoV-2 source code/figs3/readme.txt]

#### Specific command
qsub -t 1-4 PBS_viru_22.sh

Rscript vero_virus_fenbu.R $input1 $input2 $output_pdf
### Supplementary Instructions
#The content under the input folder is the result of the align of the SARS-Cov2-infected library to the SARS-CoV-2  genome in fig4/input
#B10 B12 Vero-Cov2-6h two biological duplicates
#B14 B15 Vero-Cov2-12h two biological duplicates
