# Supplementary material for: SARS-CoV-2 RNAs are processed into 22-nt vsRNAs in Vero cells
Source: Front Immunol. 2022 Oct 28;13:1008084. doi: 10.3389/fimmu.2022.1008084 (PMC9650353; doi:10.3389/fimmu.2022.1008084)
Supplement: Supplementary Figure 1 — Description of sRNA libraries in control and SARS-CoV-2-infected Vero cells. (A) Correlation of miRNA reads between two biological replicates in control and SARS-CoV-2-infected (6 hpi/12 hpi) Vero cells. (B) PCA plot of miRNA-seq libraries of control and virus-infected (6 hpi/12 hpi) Vero cells. [file DataSheet_1.zip › Data Sheet 1/SARS-CoV-2 source code & data/SARS-CoV-2 source code/figs3/vero_virus_fenbu.R]

library(ggplot2)
library(ggpubr)
library(cowplot)
library(reshape2)
library(forcats)
args=commandArgs(T)
file1 <- args[1]
file2 <- args[2]
file3 <- args[3]
data1 <- read.table(file1,header = F)
data2 <- read.table(file2,header = F)
colnames(data1) <- c("id","zheng","fu")
colnames(data2) <- c("id","zheng","fu")
a <- data1$id
b <- data1$zheng+data2$zheng
c <- data1$fu+data2$fu
data <- data.frame(a,b,c)
colnames(data) <- c("id","zheng","fu")
data$id <- fct_inorder(data$id)
data$fu <- -data$fu
max <- max(data$zheng)+10
min <- min(data$fu)-10
a <- ggplot(data,aes(x=id,y=zheng))+geom_bar(stat = "identity",fill="red")+theme_classic()+scale_y_continuous(limits=c(0,max),expand = c(0,0))+theme(axis.text.x = element_blank())+xlab("")+ylab("")+theme(axis.ticks.x = element_blank())
b <- ggplot(data,aes(x=id,y=fu))+geom_bar(stat = "identity",fill="blue")+theme_classic()+theme(axis.text.x = element_blank())+xlab("")+ylab("")+theme(axis.ticks.x = element_blank())+scale_y_continuous(limits=c(min,0),expand = c(0,0))

c <- plot_grid(a,b ,nrow=2,align = "hv")          
pdf(file3,width=8,height=8)
c
dev.off()                                                                                                                                                                                                     
