# Supplementary material for: SARS-CoV-2 RNAs are processed into 22-nt vsRNAs in Vero cells
Source: Front Immunol. 2022 Oct 28;13:1008084. doi: 10.3389/fimmu.2022.1008084 (PMC9650353; doi:10.3389/fimmu.2022.1008084)
Supplement: Supplementary Figure 1 — Description of sRNA libraries in control and SARS-CoV-2-infected Vero cells. (A) Correlation of miRNA reads between two biological replicates in control and SARS-CoV-2-infected (6 hpi/12 hpi) Vero cells. (B) PCA plot of miRNA-seq libraries of control and virus-infected (6 hpi/12 hpi) Vero cells. [file DataSheet_1.zip › Data Sheet 1/SARS-CoV-2 source code & data/SARS-CoV-2 source code/figs4/cutadapt.sh]

#!bash
   source activate
   conda deactivate
   conda activate adapt-find
#SRR15700516 Calu-3-Cov2-6h
wget -P /public1/home/miyj/sars/figs4/input/S4_1-9 https://sra-download.ncbi.nlm.nih.gov/traces/sra64/SRR/015332/SRR15700516
#SRR15700520 Calu-3-Cov2-24h
wget -P /public1/home/miyj/sars/figs4/input/S4_1-9 https://sra-download.ncbi.nlm.nih.gov/traces/sra66/SRR/015332/SRR15700520
#SRR15700523 Calu-3-Cov2-48h
wget -P /public1/home/miyj/sars/figs4/input/S4_1-9 https://sra-download.ncbi.nlm.nih.gov/traces/sra74/SRR/015332/SRR15700523
#SRR15700530 PC9-6h
wget -P /public1/home/miyj/sars/figs4/input/S4_1-9 https://sra-download.ncbi.nlm.nih.gov/traces/sra43/SRR/015332/SRR15700530
#SRR15700533 PC9-24h
wget -P /public1/home/miyj/sars/figs4/input/S4_1-9 https://sra-download.ncbi.nlm.nih.gov/traces/sra48/SRR/015332/SRR15700533
#SRR15700537 PC9-48h
wget -P /public1/home/miyj/sars/figs4/input/S4_1-9 https://sra-download.ncbi.nlm.nih.gov/traces/sra60/SRR/015332/SRR15700537
#SRR15700543 A549-hACE2-6h
wget -P /public1/home/miyj/sars/figs4/input/S4_1-9 https://sra-download.ncbi.nlm.nih.gov/traces/sra64/SRR/015332/SRR15700543
#SRR15700546 A549-hACE2-24h
wget -P /public1/home/miyj/sars/figs4/input/S4_1-9 https://sra-download.ncbi.nlm.nih.gov/traces/sra62/SRR/015332/SRR15700546
#SRR15700549 A549-hACE2-48h
wget -P /public1/home/miyj/sars/figs4/input/S4_1-9 https://sra-download.ncbi.nlm.nih.gov/traces/sra13/SRR/015332/SRR15700549
for i in `ls /public1/home/miyj/sars/figs4/input/S4_1-9/SRR*` 
do
  fastq-dump --split-3 $i -O /public1/home/miyj/sars/figs4/input/S4_1-9
  pre=${i##*/}
  cutadapt -u 4 -O 7 -a N{4}TGGAATTCTCGGGTGCCAAGG -q 10 -m 15 -M 50 /public1/home/miyj/sars/figs4/input/S4_1-9/${pre}.fastq -o /public1/home/miyj/sars/figs4/input/total/${pre}_trimmed.fastq
  rm /public1/home/miyj/sars/figs4/input/S4_1-9/${pre}.fastq
done

#SRR13165825 A549-ACE2_infected_24h
wget -P /public1/home/miyj/sars/figs4/input/S4_10-11 https://sra-pub-sars-cov2.s3.amazonaws.com/run/SRR13165825/SRR13165825
#SRR13165826 A549-ACE2_infected_48h
wget -P /public1/home/miyj/sars/figs4/input/S4_10-11 https://sra-pub-sars-cov2.s3.amazonaws.com/run/SRR13165826/SRR13165826
for i in `ls /public1/home/miyj/sars/figs4/input/S4_10-11/SRR*`
do
  fastq-dump --split-3 $i -O /public1/home/miyj/sars/figs4/input/S4_10-11
  pre=${i##*/}
  cutadapt -u 4 -O 7 -a N{4}TGGAATTCTCGGGTGCCAAGG -q 10 -m 15 /public1/home/miyj/sars/figs4/input/S4_10-11/${pre}.fastq -o /public1/home/miyj/sars/figs4/input/total/${pre}_trimmed.fastq
  rm  /public1/home/miyj/sars/figs4/input/S4_10-11/${pre}.fastq
done

#SRR14674271 calu3 双末端数据
wget -P /public1/home/miyj/sars/figs4/input/S4_12 https://sra-download.ncbi.nlm.nih.gov/traces/sra25/SRR/014330/SRR14674271

for i in `ls /public1/home/miyj/sars/figs4/input/S4_12/SRR*`
do
  fastq-dump --split-3 $i -O /public1/home/miyj/sars/figs4/input/S4_12
  pre=${i##*/}
  fastp -a AGATCGGAAGAGC -i /public1/home/miyj/sars/figs4/input/S4_12/${pre}_1.fastq -I /public1/home/miyj/sars/figs4/input/S4_12/${pre}_2.fastq -o /public1/home/miyj/sars/figs4/input/total/${pre}_1_clean.fastq -O /public1/home/miyj/sars/figs4/input/total/${pre}_2_clean.fastq -g -l 15 -w 2 -q 20 -u 30
  rm /public1/home/miyj/sars/figs4/input/total/${pre}_2_clean.fq.gz  /public1/home/miyj/sars/figs4/input/S4_12/${pre}_2.fastq /public1/home/miyj/sars/figs4/input/S4_12/${pre}_1.fastq
done

#SRR11550030 calu-3-4h
wget -P /public1/home/miyj/sars/figs4/input/S4_13-15 https://sra-pub-sars-cov2.s3.amazonaws.com/run/SRR11550030/SRR11550030
#SRR11550025 calu-3-12h
wget -P /public1/home/miyj/sars/figs4/input/S4_13-15 https://sra-pub-sars-cov2.s3.amazonaws.com/run/SRR11550025/SRR11550025
#SRR11550027 calu-3-24h
wget -P /public1/home/miyj/sars/figs4/input/S4_13-15 https://sra-pub-sars-cov2.s3.amazonaws.com/run/SRR11550027/SRR11550027

for i in `ls /public1/home/miyj/sars/figs4/input/S4_13-15/SRR*`
do
  fastq-dump --split-3 $i -O /public1/home/miyj/sars/figs4/input/S4_13-15
  pre=${i##*/}
  cutadapt -m 15 -u 3 -a AAAAAAAAAA /public1/home/miyj/sars/figs4/input/S4_13-15/${pre}.fastq -o /public1/home/miyj/sars/figs4/input/total/${pre}_trimmed.fastq
  rm /public1/home/miyj/sars/figs4/input/S4_13-15/${pre}.fastq
done
   
#SRR12682178 calu3_moi10_24hpi_sRNA
wget -P /public1/home/miyj/sars/figs4/input/S4_16-18 https://sra-pub-sars-cov2.s3.amazonaws.com/run/SRR12682178/SRR12682178
#SRR12682179 calu3_moi10_36hpi_sRNA
wget -P /public1/home/miyj/sars/figs4/input/S4_16-18 https://sra-pub-sars-cov2.s3.amazonaws.com/run/SRR12682179/SRR12682179
#SRR12588877 calu3_moi01_48hpi_sRNA
wget -P /public1/home/miyj/sars/figs4/input/S4_16-18 https://sra-pub-sars-cov2.s3.amazonaws.com/run/SRR12588877/SRR12588877

for i in `ls /public1/home/miyj/sars/figs4/input/S4_16-18/SRR*`
do
  fastq-dump --split-3 $i -O /public1/home/miyj/sars/figs4/input/S4_16-18
  pre=${i##*/}
  cutadapt -a TGGAATTCTCGGGTGCCAAGG -q 20 -m 15 /public1/home/miyj/sars/figs4/input/S4_16-18/${pre}.fastq -o /public1/home/miyj/sars/figs4/input/total/${pre}_trimmed.fastq
  rm  /public1/home/miyj/sars/figs4/input/S4_16-18/${pre}.fastq
done
