# Supplementary material for: SARS-CoV-2 RNAs are processed into 22-nt vsRNAs in Vero cells
Source: Front Immunol. 2022 Oct 28;13:1008084. doi: 10.3389/fimmu.2022.1008084 (PMC9650353; doi:10.3389/fimmu.2022.1008084)
Supplement: Supplementary Figure 1 — Description of sRNA libraries in control and SARS-CoV-2-infected Vero cells. (A) Correlation of miRNA reads between two biological replicates in control and SARS-CoV-2-infected (6 hpi/12 hpi) Vero cells. (B) PCA plot of miRNA-seq libraries of control and virus-infected (6 hpi/12 hpi) Vero cells. [file DataSheet_1.zip › Data Sheet 1/SARS-CoV-2 source code & data/SARS-CoV-2 source code/figs4/output/SRR11550025_zheng_AUCG.txt]

length	A	U	C	G
16	2	4	3	3
17	11	18	46	11
18	96	70	104	87
19	348	239	317	328
20	1104	823	1101	719
21	3233	1307	1242	981
22	1432	965	1141	1082
23	1658	1309	2522	1005
24	2802	1031	4609	990
25	2496	1315	3937	1218
26	2247	1604	1759	965
27	2750	1919	1464	873
28	1945	758	1433	2180
29	831	1723	1369	814
30	836	468	964	1143
31	952	703	715	664
32	897	356	676	693
33	272	418	765	578
34	165	166	400	197
35	149	90	320	81
36	90	57	226	83
37	58	93	41	27
38	32	15	27	11
39	12	14	12	30
40	4	9	5	3
41	3	6	1	2
42	4	1	0	2
43	3	2	2	3
44	0	2	1	1
45	1	2	0	2
46	0	0	0	0
47	0	0	0	0
48	10	13	12	13
49	0	0	0	0
50	0	0	0	0
