# Supplementary material for: SARS-CoV-2 RNAs are processed into 22-nt vsRNAs in Vero cells
Source: Front Immunol. 2022 Oct 28;13:1008084. doi: 10.3389/fimmu.2022.1008084 (PMC9650353; doi:10.3389/fimmu.2022.1008084)
Supplement: Supplementary Figure 1 — Description of sRNA libraries in control and SARS-CoV-2-infected Vero cells. (A) Correlation of miRNA reads between two biological replicates in control and SARS-CoV-2-infected (6 hpi/12 hpi) Vero cells. (B) PCA plot of miRNA-seq libraries of control and virus-infected (6 hpi/12 hpi) Vero cells. [file DataSheet_1.zip › Data Sheet 1/SARS-CoV-2 source code & data/SARS-CoV-2 source code/figs4/output/SRR11550026_fu_AUCG.txt]

length	A	U	C	G
16	0	0	2	0
17	29	0	2	3
18	25	23	32	45
19	157	49	41	62
20	248	31	89	186
21	381	47	82	219
22	313	90	79	345
23	249	74	63	212
24	276	48	69	204
25	158	55	114	223
26	196	38	52	146
27	132	30	26	100
28	110	31	49	151
29	142	33	21	69
30	55	32	18	56
31	35	21	24	63
32	51	21	16	51
33	28	8	9	45
34	22	12	7	9
35	12	3	5	7
36	5	2	2	8
37	22	4	1	2
38	3	0	1	1
39	0	0	0	1
40	3	0	0	0
41	0	0	0	0
42	0	0	0	0
43	0	0	0	0
44	0	0	0	0
45	0	0	0	0
46	0	0	0	0
47	0	0	0	0
48	0	1	0	0
49	0	0	0	0
50	0	0	0	0
