# Supplementary material for: SARS-CoV-2 RNAs are processed into 22-nt vsRNAs in Vero cells
Source: Front Immunol. 2022 Oct 28;13:1008084. doi: 10.3389/fimmu.2022.1008084 (PMC9650353; doi:10.3389/fimmu.2022.1008084)
Supplement: Supplementary Figure 1 — Description of sRNA libraries in control and SARS-CoV-2-infected Vero cells. (A) Correlation of miRNA reads between two biological replicates in control and SARS-CoV-2-infected (6 hpi/12 hpi) Vero cells. (B) PCA plot of miRNA-seq libraries of control and virus-infected (6 hpi/12 hpi) Vero cells. [file DataSheet_1.zip › Data Sheet 1/SARS-CoV-2 source code & data/SARS-CoV-2 source code/figs4/output/SRR11550026_zheng_AUCG.txt]

length	A	U	C	G
16	8	13	17	19
17	66	104	124	98
18	406	267	448	309
19	1034	919	1189	1112
20	2814	2121	2444	2839
21	7423	3290	2910	3010
22	3452	2797	2982	3586
23	3445	3229	3237	3394
24	4709	2751	4657	3824
25	4599	3326	3859	4927
26	3506	4190	4886	3193
27	3675	5019	3125	2212
28	3486	2187	2797	3338
29	2456	2926	3002	2284
30	2191	1776	2517	2514
31	2813	1976	2024	2182
32	2171	2358	2469	2209
33	1089	1741	1579	1874
34	977	1028	1190	805
35	664	626	1173	434
36	494	588	743	450
37	331	403	281	166
38	229	93	184	85
39	68	91	103	81
40	46	36	27	18
41	23	15	17	4
42	18	13	4	5
43	8	6	8	3
44	2	6	5	4
45	1	4	3	2
46	0	0	0	0
47	0	0	0	0
48	6	19	9	7
49	0	0	0	0
50	0	0	0	0
