# Supplementary material for: SARS-CoV-2 RNAs are processed into 22-nt vsRNAs in Vero cells
Source: Front Immunol. 2022 Oct 28;13:1008084. doi: 10.3389/fimmu.2022.1008084 (PMC9650353; doi:10.3389/fimmu.2022.1008084)
Supplement: Supplementary Figure 1 — Description of sRNA libraries in control and SARS-CoV-2-infected Vero cells. (A) Correlation of miRNA reads between two biological replicates in control and SARS-CoV-2-infected (6 hpi/12 hpi) Vero cells. (B) PCA plot of miRNA-seq libraries of control and virus-infected (6 hpi/12 hpi) Vero cells. [file DataSheet_1.zip › Data Sheet 1/SARS-CoV-2 source code & data/SARS-CoV-2 source code/figs4/output/SRR11550030_zheng_AUCG.txt]

length	A	U	C	G
16	0	0	0	0
17	0	0	0	0
18	2	0	1	1
19	17	2	10	4
20	28	22	13	11
21	108	18	32	11
22	25	15	14	9
23	32	27	36	13
24	69	19	82	14
25	42	37	60	36
26	39	49	44	17
27	112	60	35	14
28	85	12	44	120
29	14	89	69	30
30	24	3	51	65
31	17	49	50	22
32	54	20	24	17
33	10	29	100	29
34	14	11	52	10
35	13	7	57	0
36	15	4	60	5
37	5	25	0	1
38	8	1	5	1
39	0	6	2	1
40	2	1	0	0
41	0	1	0	0
42	0	0	0	0
43	0	0	0	0
44	0	0	0	0
45	0	2	0	0
46	0	0	0	0
47	0	0	0	0
48	0	0	0	0
49	0	0	0	0
50	0	0	0	0
