# Supplementary material for: SARS-CoV-2 RNAs are processed into 22-nt vsRNAs in Vero cells
Source: Front Immunol. 2022 Oct 28;13:1008084. doi: 10.3389/fimmu.2022.1008084 (PMC9650353; doi:10.3389/fimmu.2022.1008084)
Supplement: Supplementary Figure 1 — Description of sRNA libraries in control and SARS-CoV-2-infected Vero cells. (A) Correlation of miRNA reads between two biological replicates in control and SARS-CoV-2-infected (6 hpi/12 hpi) Vero cells. (B) PCA plot of miRNA-seq libraries of control and virus-infected (6 hpi/12 hpi) Vero cells. [file DataSheet_1.zip › Data Sheet 1/SARS-CoV-2 source code & data/SARS-CoV-2 source code/figs4/output/SRR12588877_fu_AUCG.txt]

length	A	U	C	G
16	0	0	0	0
17	2	0	0	1
18	4	1	2	0
19	15	0	14	0
20	27	5	15	9
21	51	10	18	19
22	48	15	12	5
23	28	7	16	7
24	19	9	4	5
25	13	2	4	0
26	12	0	4	3
27	1	1	2	2
28	3	0	1	1
29	1	0	0	0
30	1	0	0	1
31	1	0	0	0
32	1	1	0	0
33	0	0	1	0
34	1	0	0	0
35	0	0	0	0
36	1	0	0	0
37	0	0	0	0
38	1	0	0	0
39	0	0	0	0
40	0	0	0	0
41	0	0	0	0
42	0	0	0	0
43	0	1	0	0
44	0	0	0	0
45	2	0	0	0
46	1	0	0	0
47	0	0	0	0
48	0	0	0	0
49	0	0	0	0
50	0	0	0	0
