# Supplementary material for: SARS-CoV-2 RNAs are processed into 22-nt vsRNAs in Vero cells
Source: Front Immunol. 2022 Oct 28;13:1008084. doi: 10.3389/fimmu.2022.1008084 (PMC9650353; doi:10.3389/fimmu.2022.1008084)
Supplement: Supplementary Figure 1 — Description of sRNA libraries in control and SARS-CoV-2-infected Vero cells. (A) Correlation of miRNA reads between two biological replicates in control and SARS-CoV-2-infected (6 hpi/12 hpi) Vero cells. (B) PCA plot of miRNA-seq libraries of control and virus-infected (6 hpi/12 hpi) Vero cells. [file DataSheet_1.zip › Data Sheet 1/SARS-CoV-2 source code & data/SARS-CoV-2 source code/figs4/output/SRR12588877_zheng_AUCG.txt]

length	A	U	C	G
16	4	1	6	1
17	208	34	104	25
18	193	152	355	76
19	704	373	751	147
20	1583	677	1341	398
21	2012	1225	1593	536
22	2214	860	1319	606
23	1546	730	1198	310
24	1446	479	933	218
25	1042	448	483	118
26	443	298	396	74
27	263	207	278	51
28	217	171	209	33
29	155	114	81	30
30	70	59	82	14
31	104	42	62	14
32	83	36	50	18
33	64	38	34	17
34	49	22	37	14
35	50	15	20	4
36	32	21	23	5
37	30	11	21	1
38	24	13	12	3
39	21	16	18	3
40	15	10	13	2
41	20	6	11	2
42	14	7	16	3
43	12	9	6	2
44	7	3	11	0
45	11	6	12	3
46	13	1	7	1
47	9	2	1	1
48	5	5	4	2
49	0	0	0	0
50	0	0	0	0
