# Supplementary material for: SARS-CoV-2 RNAs are processed into 22-nt vsRNAs in Vero cells
Source: Front Immunol. 2022 Oct 28;13:1008084. doi: 10.3389/fimmu.2022.1008084 (PMC9650353; doi:10.3389/fimmu.2022.1008084)
Supplement: Supplementary Figure 1 — Description of sRNA libraries in control and SARS-CoV-2-infected Vero cells. (A) Correlation of miRNA reads between two biological replicates in control and SARS-CoV-2-infected (6 hpi/12 hpi) Vero cells. (B) PCA plot of miRNA-seq libraries of control and virus-infected (6 hpi/12 hpi) Vero cells. [file DataSheet_1.zip › Data Sheet 1/SARS-CoV-2 source code & data/SARS-CoV-2 source code/figs4/output/SRR12682178_zheng_AUCG.txt]

length	A	U	C	G
16	0	0	0	0
17	2	6	7	2
18	6	6	20	21
19	40	34	53	23
20	126	67	196	40
21	232	91	274	72
22	215	161	139	353
23	185	132	273	93
24	193	120	166	134
25	295	148	133	80
26	229	186	446	65
27	231	147	175	58
28	179	138	115	50
29	161	105	88	52
30	157	90	107	56
31	155	92	90	62
32	107	82	112	46
33	132	84	78	21
34	90	78	64	33
35	60	52	49	22
36	67	36	45	21
37	68	31	33	11
38	33	22	19	7
39	20	11	22	4
40	20	8	11	9
41	12	3	10	5
42	13	6	9	3
43	4	10	2	3
44	4	6	6	1
45	3	0	4	0
46	2	1	4	0
47	2	1	0	1
48	2	3	9	0
49	0	1	0	0
50	0	0	0	0
