# Supplementary material for: SARS-CoV-2 RNAs are processed into 22-nt vsRNAs in Vero cells
Source: Front Immunol. 2022 Oct 28;13:1008084. doi: 10.3389/fimmu.2022.1008084 (PMC9650353; doi:10.3389/fimmu.2022.1008084)
Supplement: Supplementary Figure 1 — Description of sRNA libraries in control and SARS-CoV-2-infected Vero cells. (A) Correlation of miRNA reads between two biological replicates in control and SARS-CoV-2-infected (6 hpi/12 hpi) Vero cells. (B) PCA plot of miRNA-seq libraries of control and virus-infected (6 hpi/12 hpi) Vero cells. [file DataSheet_1.zip › Data Sheet 1/SARS-CoV-2 source code & data/SARS-CoV-2 source code/figs4/output/SRR12682179_fu_AUCG.txt]

length	A	U	C	G
16	0	0	0	0
17	0	0	0	0
18	4	2	0	1
19	11	3	0	2
20	18	4	4	5
21	45	7	1	4
22	26	12	5	10
23	26	8	3	4
24	5	3	0	2
25	9	8	3	0
26	14	8	8	0
27	7	2	2	1
28	13	2	4	0
29	2	0	2	2
30	1	2	0	0
31	3	0	1	2
32	2	1	0	0
33	3	0	1	0
34	0	0	0	0
35	0	1	0	1
36	0	3	0	0
37	1	0	0	0
38	0	0	0	0
39	2	0	0	2
40	0	0	0	0
41	0	0	0	0
42	0	0	1	0
43	0	0	0	0
44	0	0	0	0
45	0	0	0	0
46	0	0	0	0
47	0	0	0	0
48	0	0	0	0
49	0	0	0	0
50	0	0	0	0
