# Supplementary material for: SARS-CoV-2 RNAs are processed into 22-nt vsRNAs in Vero cells
Source: Front Immunol. 2022 Oct 28;13:1008084. doi: 10.3389/fimmu.2022.1008084 (PMC9650353; doi:10.3389/fimmu.2022.1008084)
Supplement: Supplementary Figure 1 — Description of sRNA libraries in control and SARS-CoV-2-infected Vero cells. (A) Correlation of miRNA reads between two biological replicates in control and SARS-CoV-2-infected (6 hpi/12 hpi) Vero cells. (B) PCA plot of miRNA-seq libraries of control and virus-infected (6 hpi/12 hpi) Vero cells. [file DataSheet_1.zip › Data Sheet 1/SARS-CoV-2 source code & data/SARS-CoV-2 source code/figs4/output/SRR12682179_zheng_AUCG.txt]

length	A	U	C	G
16	3	5	17	0
17	43	88	52	24
18	121	110	176	150
19	489	320	419	234
20	1091	676	1507	448
21	1699	819	1736	705
22	1627	1012	790	2037
23	1201	815	1068	623
24	1320	754	739	723
25	1385	793	617	520
26	1256	1048	1317	295
27	1118	819	893	321
28	899	663	484	301
29	866	526	456	252
30	610	498	602	226
31	714	427	383	276
32	641	516	414	236
33	562	518	250	129
34	402	301	222	180
35	315	214	181	107
36	289	167	135	68
37	247	158	141	85
38	192	102	122	39
39	92	82	60	27
40	80	47	63	27
41	86	35	28	22
42	50	32	15	19
43	31	42	17	5
44	25	17	10	9
45	11	11	14	5
46	22	7	7	10
47	12	3	3	8
48	15	5	14	1
49	0	1	0	0
50	2	0	1	1
