# Supplementary material for: SARS-CoV-2 RNAs are processed into 22-nt vsRNAs in Vero cells
Source: Front Immunol. 2022 Oct 28;13:1008084. doi: 10.3389/fimmu.2022.1008084 (PMC9650353; doi:10.3389/fimmu.2022.1008084)
Supplement: Supplementary Figure 1 — Description of sRNA libraries in control and SARS-CoV-2-infected Vero cells. (A) Correlation of miRNA reads between two biological replicates in control and SARS-CoV-2-infected (6 hpi/12 hpi) Vero cells. (B) PCA plot of miRNA-seq libraries of control and virus-infected (6 hpi/12 hpi) Vero cells. [file DataSheet_1.zip › Data Sheet 1/SARS-CoV-2 source code & data/SARS-CoV-2 source code/figs4/output/SRR13165825_zheng_AUCG.txt]

length	A	U	C	G
16	11	30	9	4
17	101	45	36	33
18	229	140	183	153
19	658	467	470	435
20	1209	987	805	882
21	1927	2040	876	1059
22	2146	2439	796	963
23	1931	1372	861	785
24	1580	1152	676	786
25	1382	1001	515	605
26	1100	609	406	544
27	786	568	323	369
28	478	336	205	166
29	191	119	76	71
30	45	29	28	32
31	7	22	5	12
32	6	5	2	0
33	5	1	2	2
34	1	1	1	5
35	1	1	1	0
36	0	0	0	0
37	0	0	0	0
38	0	0	0	0
39	0	0	0	0
40	0	0	0	0
41	0	0	0	0
42	0	0	0	0
43	0	0	0	0
44	0	0	0	0
45	0	0	0	0
46	0	0	0	0
47	0	0	0	0
48	0	0	0	0
49	0	0	0	0
50	0	0	0	0
