# Supplementary material for: SARS-CoV-2 RNAs are processed into 22-nt vsRNAs in Vero cells
Source: Front Immunol. 2022 Oct 28;13:1008084. doi: 10.3389/fimmu.2022.1008084 (PMC9650353; doi:10.3389/fimmu.2022.1008084)
Supplement: Supplementary Figure 1 — Description of sRNA libraries in control and SARS-CoV-2-infected Vero cells. (A) Correlation of miRNA reads between two biological replicates in control and SARS-CoV-2-infected (6 hpi/12 hpi) Vero cells. (B) PCA plot of miRNA-seq libraries of control and virus-infected (6 hpi/12 hpi) Vero cells. [file DataSheet_1.zip › Data Sheet 1/SARS-CoV-2 source code & data/SARS-CoV-2 source code/figs4/output/SRR13165826_zheng_AUCG.txt]

length	A	U	C	G
16	59	273	52	47
17	907	358	378	333
18	2157	1382	1850	1424
19	5566	3736	3822	3910
20	11894	7625	6418	7640
21	17833	17137	7212	8840
22	18774	20933	6712	7765
23	16346	11253	6835	6227
24	12687	9636	5141	6052
25	10407	7742	4000	4750
26	7231	4313	2793	2937
27	3543	2574	1398	1480
28	1050	860	371	479
29	213	167	103	142
30	47	61	34	55
31	8	24	9	13
32	11	11	2	4
33	3	0	3	6
34	2	0	0	15
35	0	0	0	1
36	0	1	1	0
37	1	0	0	0
38	0	0	0	0
39	0	0	0	0
40	0	0	0	0
41	0	0	0	0
42	0	0	0	0
43	0	0	0	0
44	0	0	0	0
45	0	0	0	0
46	0	0	0	0
47	0	0	0	0
48	0	0	0	0
49	0	0	0	0
50	0	0	0	0
