# Supplementary material for: SARS-CoV-2 RNAs are processed into 22-nt vsRNAs in Vero cells
Source: Front Immunol. 2022 Oct 28;13:1008084. doi: 10.3389/fimmu.2022.1008084 (PMC9650353; doi:10.3389/fimmu.2022.1008084)
Supplement: Supplementary Figure 1 — Description of sRNA libraries in control and SARS-CoV-2-infected Vero cells. (A) Correlation of miRNA reads between two biological replicates in control and SARS-CoV-2-infected (6 hpi/12 hpi) Vero cells. (B) PCA plot of miRNA-seq libraries of control and virus-infected (6 hpi/12 hpi) Vero cells. [file DataSheet_1.zip › Data Sheet 1/SARS-CoV-2 source code & data/SARS-CoV-2 source code/figs4/output/SRR14674271_zheng_AUCG.txt]

length	A	U	C	G
16	6	0	0	1
17	9	20	5	1
18	25	41	26	24
19	143	80	88	65
20	310	213	182	147
21	558	310	207	208
22	623	359	196	313
23	562	462	205	169
24	528	506	200	200
25	369	345	140	144
26	248	258	143	184
27	317	219	104	168
28	286	212	127	114
29	273	193	90	86
30	199	190	83	109
31	170	126	50	80
32	5	6	2	4
33	3	4	2	2
34	2	1	2	3
35	2	0	1	0
36	0	0	0	2
37	1	0	0	0
38	1	0	0	1
39	0	0	0	1
40	1	0	0	1
41	0	0	1	1
42	0	0	0	0
43	1	0	1	0
44	0	0	0	0
45	0	0	0	0
46	0	0	0	0
47	0	0	0	0
48	0	0	0	0
49	1	0	0	0
50	0	0	0	0
