# Supplementary material for: SARS-CoV-2 RNAs are processed into 22-nt vsRNAs in Vero cells
Source: Front Immunol. 2022 Oct 28;13:1008084. doi: 10.3389/fimmu.2022.1008084 (PMC9650353; doi:10.3389/fimmu.2022.1008084)
Supplement: Supplementary Figure 1 — Description of sRNA libraries in control and SARS-CoV-2-infected Vero cells. (A) Correlation of miRNA reads between two biological replicates in control and SARS-CoV-2-infected (6 hpi/12 hpi) Vero cells. (B) PCA plot of miRNA-seq libraries of control and virus-infected (6 hpi/12 hpi) Vero cells. [file DataSheet_1.zip › Data Sheet 1/SARS-CoV-2 source code & data/SARS-CoV-2 source code/figs4/output/SRR15700516_zheng_AUCG.txt]

length	A	U	C	G
16	0	0	0	0
17	1	0	1	0
18	2	2	0	0
19	6	0	2	1
20	14	3	4	0
21	7	2	5	3
22	15	10	4	9
23	13	5	13	3
24	12	6	3	3
25	9	8	9	1
26	12	3	0	0
27	5	4	3	1
28	4	1	2	2
29	4	3	1	1
30	2	1	0	2
31	2	0	2	1
32	0	0	0	0
33	0	0	2	0
34	1	0	0	0
35	0	0	0	1
36	1	0	0	0
37	0	0	0	0
38	0	0	0	0
39	0	0	0	0
40	0	0	0	0
41	0	0	0	0
42	0	0	0	0
43	0	0	0	0
44	0	0	0	0
45	0	0	0	0
46	0	0	0	0
47	0	0	0	0
48	0	0	0	0
49	0	1	0	0
50	0	1	0	0
