# Supplementary material for: SARS-CoV-2 RNAs are processed into 22-nt vsRNAs in Vero cells
Source: Front Immunol. 2022 Oct 28;13:1008084. doi: 10.3389/fimmu.2022.1008084 (PMC9650353; doi:10.3389/fimmu.2022.1008084)
Supplement: Supplementary Figure 1 — Description of sRNA libraries in control and SARS-CoV-2-infected Vero cells. (A) Correlation of miRNA reads between two biological replicates in control and SARS-CoV-2-infected (6 hpi/12 hpi) Vero cells. (B) PCA plot of miRNA-seq libraries of control and virus-infected (6 hpi/12 hpi) Vero cells. [file DataSheet_1.zip › Data Sheet 1/SARS-CoV-2 source code & data/SARS-CoV-2 source code/figs4/output/SRR15700520_zheng_AUCG.txt]

length	A	U	C	G
16	0	1	0	1
17	13	10	7	5
18	27	38	64	22
19	100	81	123	19
20	287	158	191	68
21	415	485	204	85
22	519	991	255	125
23	452	479	325	100
24	479	326	206	145
25	468	388	198	72
26	451	267	180	93
27	323	274	158	110
28	248	263	163	77
29	300	252	168	89
30	232	162	108	56
31	195	170	66	62
32	120	116	62	39
33	93	30	22	12
34	48	33	17	9
35	25	14	9	6
36	16	7	3	3
37	9	12	5	2
38	12	7	1	2
39	6	7	4	5
40	9	4	3	4
41	3	4	3	5
42	1	2	1	2
43	2	4	0	0
44	0	1	0	0
45	0	1	0	0
46	0	0	0	0
47	0	0	1	0
48	0	1	1	0
49	1	0	0	0
50	0	0	0	0
