# Supplementary material for: SARS-CoV-2 RNAs are processed into 22-nt vsRNAs in Vero cells
Source: Front Immunol. 2022 Oct 28;13:1008084. doi: 10.3389/fimmu.2022.1008084 (PMC9650353; doi:10.3389/fimmu.2022.1008084)
Supplement: Supplementary Figure 1 — Description of sRNA libraries in control and SARS-CoV-2-infected Vero cells. (A) Correlation of miRNA reads between two biological replicates in control and SARS-CoV-2-infected (6 hpi/12 hpi) Vero cells. (B) PCA plot of miRNA-seq libraries of control and virus-infected (6 hpi/12 hpi) Vero cells. [file DataSheet_1.zip › Data Sheet 1/SARS-CoV-2 source code & data/SARS-CoV-2 source code/figs4/output/SRR15700523_zheng_AUCG.txt]

length	A	U	C	G
16	0	0	0	0
17	0	0	0	0
18	2	1	0	1
19	12	3	7	4
20	23	21	27	3
21	49	25	15	9
22	91	168	28	11
23	127	70	82	11
24	88	68	76	17
25	101	82	61	31
26	99	104	75	19
27	89	55	30	20
28	96	39	52	8
29	75	74	36	18
30	74	53	42	23
31	69	31	9	29
32	56	4	24	20
33	58	32	19	14
34	36	19	6	10
35	13	11	13	9
36	17	13	4	10
37	6	4	7	3
38	8	13	3	0
39	8	0	3	4
40	2	1	0	2
41	3	1	2	1
42	3	1	1	4
43	1	5	1	1
44	1	0	0	1
45	0	3	0	0
46	0	0	0	0
47	2	0	0	0
48	2	0	0	0
49	1	1	1	2
50	1	0	0	1
