# Supplementary material for: SARS-CoV-2 RNAs are processed into 22-nt vsRNAs in Vero cells
Source: Front Immunol. 2022 Oct 28;13:1008084. doi: 10.3389/fimmu.2022.1008084 (PMC9650353; doi:10.3389/fimmu.2022.1008084)
Supplement: Supplementary Figure 1 — Description of sRNA libraries in control and SARS-CoV-2-infected Vero cells. (A) Correlation of miRNA reads between two biological replicates in control and SARS-CoV-2-infected (6 hpi/12 hpi) Vero cells. (B) PCA plot of miRNA-seq libraries of control and virus-infected (6 hpi/12 hpi) Vero cells. [file DataSheet_1.zip › Data Sheet 1/SARS-CoV-2 source code & data/SARS-CoV-2 source code/figs4/output/SRR15700530_zheng_AUCG.txt]

length	A	U	C	G
16	0	0	0	0
17	0	0	0	2
18	1	0	2	0
19	13	10	20	1
20	53	9	31	8
21	53	23	40	4
22	75	7	18	23
23	64	34	19	12
24	36	29	56	27
25	45	34	25	7
26	83	26	59	5
27	78	17	14	25
28	37	13	38	0
29	54	19	17	4
30	28	4	19	2
31	15	1	4	0
32	7	3	7	0
33	6	4	0	0
34	7	0	3	0
35	2	0	0	0
36	0	1	1	0
37	0	0	0	1
38	1	0	0	0
39	0	0	0	0
40	0	0	1	0
41	0	0	0	0
42	1	0	0	0
43	0	0	0	0
44	1	0	0	0
45	0	0	0	0
46	0	0	0	0
47	0	0	1	0
48	1	0	0	0
49	1	0	0	0
50	0	0	0	0
