# Supplementary material for: SARS-CoV-2 RNAs are processed into 22-nt vsRNAs in Vero cells
Source: Front Immunol. 2022 Oct 28;13:1008084. doi: 10.3389/fimmu.2022.1008084 (PMC9650353; doi:10.3389/fimmu.2022.1008084)
Supplement: Supplementary Figure 1 — Description of sRNA libraries in control and SARS-CoV-2-infected Vero cells. (A) Correlation of miRNA reads between two biological replicates in control and SARS-CoV-2-infected (6 hpi/12 hpi) Vero cells. (B) PCA plot of miRNA-seq libraries of control and virus-infected (6 hpi/12 hpi) Vero cells. [file DataSheet_1.zip › Data Sheet 1/SARS-CoV-2 source code & data/SARS-CoV-2 source code/figs4/output/SRR15700533_zheng_AUCG.txt]

length	A	U	C	G
16	0	0	0	0
17	2	13	14	2
18	31	11	66	26
19	232	125	170	60
20	692	167	311	168
21	874	690	410	182
22	1105	885	494	170
23	1102	646	506	287
24	1147	655	491	313
25	976	589	282	218
26	891	543	421	212
27	706	366	465	107
28	645	259	315	158
29	481	328	276	105
30	457	169	238	107
31	291	132	116	75
32	146	102	58	42
33	78	27	46	25
34	31	24	12	5
35	15	10	10	7
36	9	6	9	4
37	18	8	3	3
38	10	6	0	0
39	3	1	2	1
40	4	4	2	1
41	3	1	1	0
42	2	0	0	0
43	2	2	0	4
44	1	0	1	0
45	1	1	2	0
46	0	1	0	0
47	1	0	0	0
48	2	0	0	0
49	1	0	0	1
50	1	1	0	0
