# Supplementary material for: SARS-CoV-2 RNAs are processed into 22-nt vsRNAs in Vero cells
Source: Front Immunol. 2022 Oct 28;13:1008084. doi: 10.3389/fimmu.2022.1008084 (PMC9650353; doi:10.3389/fimmu.2022.1008084)
Supplement: Supplementary Figure 1 — Description of sRNA libraries in control and SARS-CoV-2-infected Vero cells. (A) Correlation of miRNA reads between two biological replicates in control and SARS-CoV-2-infected (6 hpi/12 hpi) Vero cells. (B) PCA plot of miRNA-seq libraries of control and virus-infected (6 hpi/12 hpi) Vero cells. [file DataSheet_1.zip › Data Sheet 1/SARS-CoV-2 source code & data/SARS-CoV-2 source code/figs4/output/SRR15700537_zheng_AUCG.txt]

length	A	U	C	G
16	0	7	0	0
17	5	0	3	0
18	7	7	23	13
19	103	14	49	21
20	135	36	82	30
21	210	106	107	48
22	315	190	71	74
23	325	150	115	109
24	295	131	112	121
25	192	95	62	53
26	179	82	60	50
27	108	33	32	29
28	91	19	38	19
29	92	29	46	31
30	56	17	21	10
31	48	9	16	24
32	49	14	16	6
33	26	17	20	11
34	23	14	7	11
35	18	9	17	4
36	23	4	3	4
37	12	1	3	4
38	5	4	3	3
39	7	4	3	3
40	6	8	2	0
41	5	3	1	1
42	5	2	0	1
43	3	1	1	0
44	2	1	0	1
45	3	2	1	1
46	1	2	0	1
47	2	0	1	2
48	2	0	1	0
49	1	0	1	1
50	0	0	0	1
