# Supplementary material for: SARS-CoV-2 RNAs are processed into 22-nt vsRNAs in Vero cells
Source: Front Immunol. 2022 Oct 28;13:1008084. doi: 10.3389/fimmu.2022.1008084 (PMC9650353; doi:10.3389/fimmu.2022.1008084)
Supplement: Supplementary Figure 1 — Description of sRNA libraries in control and SARS-CoV-2-infected Vero cells. (A) Correlation of miRNA reads between two biological replicates in control and SARS-CoV-2-infected (6 hpi/12 hpi) Vero cells. (B) PCA plot of miRNA-seq libraries of control and virus-infected (6 hpi/12 hpi) Vero cells. [file DataSheet_1.zip › Data Sheet 1/SARS-CoV-2 source code & data/SARS-CoV-2 source code/figs4/output/SRR15700543_zheng_AUCG.txt]

length	A	U	C	G
16	0	0	0	0
17	10	2	7	2
18	50	23	43	15
19	141	67	110	20
20	270	160	150	83
21	345	268	240	127
22	458	388	252	92
23	482	288	401	123
24	454	407	254	117
25	421	282	321	79
26	492	330	288	116
27	392	300	196	102
28	379	233	198	93
29	377	157	166	69
30	277	96	163	93
31	191	94	79	41
32	101	78	56	25
33	88	34	38	18
34	38	26	23	13
35	26	16	17	7
36	28	18	15	9
37	26	10	12	4
38	21	8	3	8
39	11	3	4	6
40	10	6	6	2
41	3	2	3	0
42	2	0	2	0
43	0	1	1	1
44	0	0	1	0
45	1	0	1	0
46	0	1	0	1
47	1	1	0	1
48	0	0	1	0
49	0	0	0	0
50	0	0	0	0
