# Supplementary material for: SARS-CoV-2 RNAs are processed into 22-nt vsRNAs in Vero cells
Source: Front Immunol. 2022 Oct 28;13:1008084. doi: 10.3389/fimmu.2022.1008084 (PMC9650353; doi:10.3389/fimmu.2022.1008084)
Supplement: Supplementary Figure 1 — Description of sRNA libraries in control and SARS-CoV-2-infected Vero cells. (A) Correlation of miRNA reads between two biological replicates in control and SARS-CoV-2-infected (6 hpi/12 hpi) Vero cells. (B) PCA plot of miRNA-seq libraries of control and virus-infected (6 hpi/12 hpi) Vero cells. [file DataSheet_1.zip › Data Sheet 1/SARS-CoV-2 source code & data/SARS-CoV-2 source code/figs4/output/SRR15700546_fu_AUCG.txt]

length	A	U	C	G
16	0	0	0	0
17	3	2	0	0
18	13	0	3	1
19	83	0	7	0
20	216	8	35	13
21	210	63	31	69
22	356	123	75	71
23	410	51	16	90
24	335	20	35	124
25	290	48	27	38
26	164	32	32	22
27	54	34	15	58
28	186	16	27	50
29	50	27	13	42
30	53	30	5	14
31	19	11	6	11
32	12	0	0	1
33	2	3	0	1
34	9	0	0	0
35	0	0	0	1
36	1	0	1	0
37	0	0	0	0
38	0	0	0	0
39	0	0	0	0
40	0	0	0	0
41	1	0	0	0
42	0	0	0	0
43	0	0	0	0
44	0	0	0	0
45	0	0	0	0
46	0	0	0	0
47	0	0	0	0
48	0	0	0	0
49	0	0	0	0
50	0	0	0	0
