# Supplementary material for: SARS-CoV-2 RNAs are processed into 22-nt vsRNAs in Vero cells
Source: Front Immunol. 2022 Oct 28;13:1008084. doi: 10.3389/fimmu.2022.1008084 (PMC9650353; doi:10.3389/fimmu.2022.1008084)
Supplement: Supplementary Figure 1 — Description of sRNA libraries in control and SARS-CoV-2-infected Vero cells. (A) Correlation of miRNA reads between two biological replicates in control and SARS-CoV-2-infected (6 hpi/12 hpi) Vero cells. (B) PCA plot of miRNA-seq libraries of control and virus-infected (6 hpi/12 hpi) Vero cells. [file DataSheet_1.zip › Data Sheet 1/SARS-CoV-2 source code & data/SARS-CoV-2 source code/figs4/output/SRR15700546_zheng_AUCG.txt]

length	A	U	C	G
16	5	3	2	1
17	30	18	26	11
18	203	163	234	118
19	1440	1006	1043	682
20	4927	2539	2012	1585
21	6560	5094	2727	3196
22	8879	10172	2946	2049
23	7370	5696	3062	2228
24	7058	4697	2660	2277
25	6998	4807	2503	2113
26	6577	4340	2575	2231
27	6040	4099	2759	2280
28	5147	3957	2529	2031
29	5073	3064	1812	1878
30	3548	2612	1491	1443
31	2473	1870	930	1031
32	1283	1305	528	671
33	708	649	283	311
34	447	385	164	165
35	280	247	112	90
36	237	169	76	78
37	220	126	56	68
38	158	114	38	65
39	147	78	36	70
40	73	78	22	48
41	38	40	13	32
42	53	33	20	22
43	35	28	7	17
44	28	29	10	10
45	32	18	12	11
46	18	13	10	12
47	17	17	4	8
48	25	22	8	13
49	20	11	4	5
50	21	16	5	4
