# Supplementary material for: SARS-CoV-2 RNAs are processed into 22-nt vsRNAs in Vero cells
Source: Front Immunol. 2022 Oct 28;13:1008084. doi: 10.3389/fimmu.2022.1008084 (PMC9650353; doi:10.3389/fimmu.2022.1008084)
Supplement: Supplementary Figure 1 — Description of sRNA libraries in control and SARS-CoV-2-infected Vero cells. (A) Correlation of miRNA reads between two biological replicates in control and SARS-CoV-2-infected (6 hpi/12 hpi) Vero cells. (B) PCA plot of miRNA-seq libraries of control and virus-infected (6 hpi/12 hpi) Vero cells. [file DataSheet_1.zip › Data Sheet 1/SARS-CoV-2 source code & data/SARS-CoV-2 source code/figs4/output/SRR15700549_fu_AUCG.txt]

length	A	U	C	G
16	0	0	0	0
17	2	0	0	0
18	4	0	0	3
19	6	0	2	1
20	44	6	3	3
21	75	23	2	23
22	37	8	7	23
23	42	16	4	2
24	31	2	9	5
25	25	5	4	2
26	8	4	5	15
27	14	0	4	7
28	10	3	0	9
29	1	1	0	2
30	1	4	3	1
31	3	0	0	0
32	0	0	0	0
33	0	0	0	0
34	3	0	0	0
35	1	0	0	0
36	0	0	0	0
37	0	0	0	1
38	0	0	1	0
39	0	0	0	0
40	0	0	0	0
41	0	0	0	0
42	0	0	0	0
43	0	0	0	0
44	0	0	0	0
45	0	0	0	0
46	0	0	0	0
47	0	0	0	0
48	0	0	0	0
49	0	0	0	0
50	0	0	0	0
