# Supplementary material for: SARS-CoV-2 RNAs are processed into 22-nt vsRNAs in Vero cells
Source: Front Immunol. 2022 Oct 28;13:1008084. doi: 10.3389/fimmu.2022.1008084 (PMC9650353; doi:10.3389/fimmu.2022.1008084)
Supplement: Supplementary Figure 1 — Description of sRNA libraries in control and SARS-CoV-2-infected Vero cells. (A) Correlation of miRNA reads between two biological replicates in control and SARS-CoV-2-infected (6 hpi/12 hpi) Vero cells. (B) PCA plot of miRNA-seq libraries of control and virus-infected (6 hpi/12 hpi) Vero cells. [file DataSheet_1.zip › Data Sheet 1/SARS-CoV-2 source code & data/SARS-CoV-2 source code/figs4/output/SRR15700549_zheng_AUCG.txt]

length	A	U	C	G
16	0	3	1	0
17	23	18	4	6
18	43	41	45	75
19	261	171	162	116
20	612	334	310	222
21	877	668	495	357
22	987	1087	408	351
23	861	634	473	264
24	926	623	357	340
25	803	595	332	286
26	591	421	265	260
27	492	422	213	212
28	264	236	119	121
29	212	130	80	79
30	105	85	43	60
31	66	70	39	38
32	48	46	13	20
33	43	41	9	15
34	19	36	15	15
35	32	27	13	12
36	12	16	2	11
37	23	16	4	9
38	16	10	5	14
39	13	3	5	6
40	4	8	1	5
41	14	8	4	4
42	9	7	3	4
43	14	4	3	3
44	7	5	3	2
45	6	3	2	2
46	5	4	4	6
47	4	9	3	2
48	7	4	1	3
49	11	6	2	4
50	8	11	0	4
