# Supplementary material for: SARS-CoV-2 RNAs are processed into 22-nt vsRNAs in Vero cells
Source: Front Immunol. 2022 Oct 28;13:1008084. doi: 10.3389/fimmu.2022.1008084 (PMC9650353; doi:10.3389/fimmu.2022.1008084)
Supplement: Supplementary Figure 1 — Description of sRNA libraries in control and SARS-CoV-2-infected Vero cells. (A) Correlation of miRNA reads between two biological replicates in control and SARS-CoV-2-infected (6 hpi/12 hpi) Vero cells. (B) PCA plot of miRNA-seq libraries of control and virus-infected (6 hpi/12 hpi) Vero cells. [file DataSheet_1.zip › Data Sheet 1/SARS-CoV-2 source code & data/SARS-CoV-2 source code/figs4/readme.txt]

#### Specific command
bash cutadapt.sh
bash sports-human.sh
qsub -t 1-18 PBS_viRNA_fenbu.sh

Rscript virus_AUCG+_.R *zheng_AUCG.txt  *fu_AUCG.txt *_virus_AUCG.pdf
### Supplementary Instructions
##Use cutadapt.sh to download data on SARS-COV-2 infection of other cell lines and remove adapter sequences
##Align the downloaded data to the human genome using sports-human.sh
##PBS_viRNA_fenbu.sh to get the length distribution, the script must be run under /input/unmapping_fa
##using virus_AUCG+_.R for drawing 
