# Supplementary material for: SARS-CoV-2 RNAs are processed into 22-nt vsRNAs in Vero cells
Source: Front Immunol. 2022 Oct 28;13:1008084. doi: 10.3389/fimmu.2022.1008084 (PMC9650353; doi:10.3389/fimmu.2022.1008084)
Supplement: Supplementary Figure 1 — Description of sRNA libraries in control and SARS-CoV-2-infected Vero cells. (A) Correlation of miRNA reads between two biological replicates in control and SARS-CoV-2-infected (6 hpi/12 hpi) Vero cells. (B) PCA plot of miRNA-seq libraries of control and virus-infected (6 hpi/12 hpi) Vero cells. [file DataSheet_1.zip › Data Sheet 1/SARS-CoV-2 source code & data/SARS-CoV-2 source code/figs5/ZIKV vsRNAs 1-100-negative.txt]

start	seq	strand	length	counts
1	AGTTGTTGATCTGTGTGAGTC	-	21	1
1	AGTTGTTGATCTGTGTGAGTCA	-	22	3
1	AGTTGTTGATCTGTGTGAGTCAG	-	23	11
24	ACTGCGACAGCTCGAGTCTGAAG	-	23	1
24	ACTGCGACAGTTCGAGTCTGAA	-	22	3
24	ACTGCGACAGTTCGAGTCTGAAG	-	23	2
24	ACTGCGACAGTTCGGGTCTGAAG	-	23	1
2	GTTGTTGATCTGTGTGACTCA	-	21	1
2	GTTGTTGATCTGTGTGAGTCA	-	21	1
2	GTTGTTGATCTGTGTGAGTCAGA	-	23	1
3	TTGTTGATCTGTGTGAGTCAGA	-	22	1
42	TGAAGCGAGAGCTAACAACAGT	-	22	2
43	AAAGCGAGAGCTAACAACAGTA	-	22	1
43	GAAGCGAGAGCCAACAACAGTA	-	22	1
43	GAAGCGAGAGCTAACAACAGTA	-	22	8
44	AAGCGAGAGCTAACAACAGTA	-	21	1
44	AAGCGAGAGCTAACAACAGTAT	-	22	1
46	ACGAGAGCTAACAACAGTATCAA	-	23	2
46	GCGAGAGCCAACAACAGTATCAA	-	23	1
46	GCGAGAGCTAACAACAGTATCAA	-	23	1
47	AGAGAGCTAACAACAGTATCAA	-	22	1
47	CGAGAGCCAACAACAGTATCAA	-	22	3
47	CGAGAGCTAACAACAGTATCAA	-	22	13
47	CGAGAGCTAACATCAGTATCAA	-	22	1
47	GGAGAGCTAACAACAGTATCA	-	21	1
47	GGAGAGCTAACAACAGTATCAA	-	22	1
48	GAGAGCCAACAACAGTATCAA	-	21	1
48	GAGAGCTAACAACAGTATCAA	-	21	6
52	GCTAACAACAGTATCAACAGGT	-	22	1
63	TATCAACAGGTTTAATTTGGAT	-	22	1
64	ATCAACAGGTTTAATTTGGAT	-	21	1
68	ACAGGTTTAACTTGGATTTGGA	-	22	1
68	GCAGGTTTAATTTGGATTTGGA	-	22	1
69	CAGGTTTAATTTGGATTTGGA	-	21	5
69	CAGGTTTAATTTGGATTTGGAAA	-	23	1
87	GGAAACGAGAGTTTCTGGTCAT	-	22	2
88	GAAACGAGAGTTTCTGGTCAT	-	21	1
89	AAACGAGAGTTTCTGGTCATGAA	-	23	1
92	CGAGAGTTTCTGGTCATGAAAA	-	22	4
92	CGAGAGTTTCTGGTGATGAAAA	-	22	1
92	GGAGAGTTTCTGGTCATGAAAA	-	22	2
93	GAGAGTTTCTGGTCATGAAAA	-	21	1
