# Supplementary material for: SARS-CoV-2 RNAs are processed into 22-nt vsRNAs in Vero cells
Source: Front Immunol. 2022 Oct 28;13:1008084. doi: 10.3389/fimmu.2022.1008084 (PMC9650353; doi:10.3389/fimmu.2022.1008084)
Supplement: Supplementary Figure 1 — Description of sRNA libraries in control and SARS-CoV-2-infected Vero cells. (A) Correlation of miRNA reads between two biological replicates in control and SARS-CoV-2-infected (6 hpi/12 hpi) Vero cells. (B) PCA plot of miRNA-seq libraries of control and virus-infected (6 hpi/12 hpi) Vero cells. [file DataSheet_1.zip › Data Sheet 1/SARS-CoV-2 source code & data/SARS-CoV-2 source code/figs5/ZIKV vsRNAs 1-100-positive.txt]

start	seq	strand	length	counts
10	TCTGTGTGAGTCAGACTGCGAC	+	22	2
1	AGGTGTTGATCTGTGTGAGTC	+	21	1
1	AGTTGTTGATCTGTGTGAGTC	+	21	5
1	AGTTGTTGATCTGTGTGAGTCA	+	22	7
1	AGTTGTTGATCTGTGTGAGTCAG	+	23	1
1	AGTTGTTGATCTGTGTGAGTCC	+	22	1
1	TGTTGTTGATCTGTGTGAGTCA	+	22	1
23	GACTGCGACAGTTCGAGTCTGA	+	22	3
23	GACTGCGACAGTTCGAGTCTGT	+	22	1
26	TGCGACAGTTCGAGTCTGAAG	+	21	1
26	TGCGACAGTTCGAGTCTGAAGC	+	22	9
26	TGCGACAGTTCGAGTCTGAAGCG	+	23	2
27	GCGACAGTTCGAGTCTGAAGC	+	21	1
27	GCGACAGTTCGAGTCTGAAGCC	+	22	1
27	GCGACAGTTCGAGTCTGAAGCG	+	22	3
27	GCGACAGTTCGAGTCTGAAGCGT	+	23	2
28	CGACAGTTCGAGTCTGAAGCG	+	21	1
28	CGACAGTTCGAGTCTGAGGCG	+	21	2
28	GGACAGTTCGAGTCTGAAGCG	+	21	1
31	CAGTTCGAGTCTGAAGCGAGA	+	21	1
32	AGTTCGAGTCTGAAGCGAGAGC	+	22	1
32	AGTTCGAGTCTGAAGCGAGAGCT	+	23	1
32	AGTTCGAGTCTGAGGCGAGAGC	+	22	1
34	TTCGAGTCTGAAGCGAGAGCTA	+	22	1
36	CGAGTCTGAAGCGAGAGCTAAC	+	22	1
3	TCGTTGATCTGTGTGAGTCAGA	+	22	1
3	TTGTTGATCTGTGTGAGTCAGA	+	22	5
3	TTGTTGATCTGTGTGAGTCAGAC	+	23	1
3	TTGTTGATCTGTGTGAGTCAGT	+	22	2
42	TGAAGCGAGAGCTAACAACAGT	+	22	2
49	AGAGCTAACAACAGTATCAACA	+	22	1
4	TGTTGATCTGTGTGAGTCAGAC	+	22	1
4	TGTTGATCTGTGTGAGTCAGACC	+	23	1
4	TGTTGATCTGTGTGAGTCAGACT	+	23	5
50	GAGCTAACAACAGTATCAACA	+	21	1
51	AGCTAACAACAGTATCAACAGG	+	22	2
5	GTTGATCTGTGTGAGTCAGAC	+	21	3
5	GTTGATCTGTGTGAGTCAGACC	+	22	3
5	GTTGATCTGTGTGAGTCAGACT	+	22	22
67	AACAGGTTTAATTTGGATTTG	+	21	1
67	AACAGGTTTAATTTGGATTTGGT	+	23	1
6	TTGATCTGTGTGAGTCAGACT	+	21	7
71	GGTTTAATTTGGATTTGGAAAC	+	22	1
71	GGTTTAATTTGGATTTGGAAACA	+	23	1
71	GGTTTAATTTGGATTTGGAAACC	+	23	1
71	GGTTTAATTTGGATTTGGAAACG	+	23	4
74	TTAATTTGGATTTGGAAACGA	+	21	1
76	AATTTGGATTTGGAAACGAGAGT	+	23	1
79	TTGGATTTGGAAACGAGAGTTTC	+	23	1
7	TGATCTGTGTGAGTCAGACTG	+	21	1
80	TGGATTTGGAAACGAGAGTTTCT	+	23	1
82	GATTTGGAAACGAGAGTTTCTG	+	22	1
84	TTTGGAAACGAGAGTTTCTGGTC	+	23	1
90	AACGAGAGTTTCTGGTCATGAA	+	22	1
90	AACGAGAGTTTCTGGTCATGAAT	+	23	1
90	AACGAGAGTTTCTGGTCATGT	+	21	1
94	AGAGTTTCTGGTCATGAAAAAC	+	22	1
94	AGAGTTTCTGGTCATGAAAAACT	+	23	1
96	AGTTTCTGGTCATGAAAAACC	+	21	1
96	AGTTTCTGGTCATGAAAAACCC	+	22	2
97	GTTTCTGGTCATGAAAAACCC	+	21	1
